# Supplementary material for: Metabolic landscape of the male mouse gut identifies different niches determined by microbial activities
Source: Nat Metab. 2023 May 22;5(6):968–80. doi: 10.1038/s42255-023-00802-1 (PMC10290957; doi:10.1038/s42255-023-00802-1)
Supplement: Supplementary file 2 — Supplementary Tables 1–10 combined in a single workbook with ten separate tabs. Data include detailed information about the molecules, specific fold changes, P values and other information supporting the main text and figures. [file 42255_2023_802_MOESM2_ESM.xlsx]

## Sheet: ST1
Supplementary Table ST1: 128 reliably quantified metabolites. For each unique metabolite we measured up to 5 different modifications (deprotonated anion, protonated cation, sodium adduct cation, dimer cation and dimer sodium adduct cation) and manually selected the modification based on linear fit (highest R2 value), maximum linear range and the largest coverage within the data set. The selected …
Metabolite - analytical standard	Neutral mass [Da]	Reten-tion time [sec]	Ionization mode for quanti-fication	R2 value for linear fit	Metabolite concentration [nM] - lower limit of quantification	Maximum concentration [nM] in linear range	Chemical formula	Classification (based on MetaCyc)	HMDBID	Synonyms	KEGGID	PubChem Compound ID	ChEBIID	METLINID	Mass window used in peak extraction [ppm]
1-Methyladenosine	281.112	20.914	negative	0.975785	4.58658	4687.5	C11H15N5O4	compounds in nucleotide metabolism	HMDB0003331		C02494				71.1459
2-Deoxycytidine	227.091	29.737	negative	0.819864	0.0178814	4687.5	C9H13N3O4	compounds in nucleotide metabolism	HMDB0000014	["1-(2-Deoxy-b-D-ribofuranosyl)cytosine", "1-(2-Deoxy-beta-D-erythro-pentofuranosyl)-Cytosine", "1-(2-Deoxy-beta-D-ribofuranosyl)cytosine", "1-(2-Deoxy-beta-delta-erythro-pentofuranosyl)-Cytosine", "1-(2-Deoxy-beta-delta-ribofuranosyl)cytosine", "2'-Deoxycytidine", "2-Deoxy-Cytidine", "4-Amino-1-(2-deoxy-b-D-erythro-pentofuranosyl)-2(1H)-pyrimidinone", "4-Amino-1-(2-deoxy-beta-D-erythro-pentofura…	C00881	13711	15698	83	88.0706
2-Oxoglutarate	146.022	25.665	negative	0.917037	18.8828	75000	C5H6O5	organic acids	HMDB0000208	["2-Ketoglutarate", "2-Ketoglutaric acid", "2-Oxo-1,5-pentanedioate", "2-Oxo-1,5-pentanedioic acid", "2-Oxoglutarate", "2-Oxoglutaric acid", "2-Oxopentanedioate", "2-Oxopentanedioic acid", "Oxoglutarate", "alpha-Ketoglutaric acid"]	C00026	51	30915		136.966
3-4-Hydroxyphenylpropionate	166.063	211.618	negative	0.67161	0.0178814	56250	C9H10O3	aromatic acids	HMDB0002199		C01744	24895679			120.436
3-Hydroxybutyrate	104.047	27.701	negative	0.959705	6.86646	93750	C4H8O3	organic acids	HMDB00357		C01089				192.22
3-Methylhistdidine	169.085	22.033	positive	0.955292	0.178814	14062.5	C7H11N3O2	compounds in amino acid metabolism	HMDB0000479		C01152				118.284
3-Nitrotyrosine	226.059	33.572	positive	0.965185	0.178814	84375	C9H10N2O5	compounds in amino acid metabolism	HMDB0001904					28	88.4725
4-Hydroxyphenylacetate	152.047	115.248	negative	0.996063	18.3105	150000	C8H8O3	compounds in amino acid metabolism	HMDB0000020	["(4-Hydroxy-phenyl)-essigsaeure", "(4-hydroxy-phenyl)-acetate", "(4-hydroxy-phenyl)-acetic acid", "(4-hydroxyphenyl)acetate", "(4-hydroxyphenyl)acetic acid", "(p-Hydroxyphenyl)acetate", "(p-Hydroxyphenyl)acetic acid", "(p-hydroxyphenyl)-Acetate", "(p-hydroxyphenyl)-Acetic acid", "4-Hydroxy-Benzeneacetate", "4-Hydroxy-Benzeneacetic acid", "4-Hydroxybenzeneacetate", "4-Hydroxybenzeneacetic acid", …	C00642				131.538
4-Pyridoxate	183.053	60.276	negative	0.994368	0.357628	4687.5	C8H9NO4	vitamins and cofactors	HMDB0000017		C00847			3367	109.258
5-Aminovalerate	117.079	22.033	positive	0.888133	0.572205	150000	C5H11NO2	compounds in amino acid metabolism	HMDB0003355	["5-Aminopentanoate", "5-Aminopentanoic acid", "5-Aminovalerate", "5-Aminovaleric acid", "delta-Amino-N-valerate", "delta-Amino-N-valeric acid", "delta-Aminovalerate", "delta-Aminovaleric acid"]	C00431				170.825
5-Hydroxyindole	133.053	0	positive	0.960542	2.43187	150000	C8H7NO	aromatic acids	HMDB0059805						150.316
5-Hydroxylysine	162.1	18.199	negative	0.989165	0	77343.8	C6H14N2O3	compounds in amino acid metabolism	HMDB0000450		C16741	127	18101		123.38
⍺-Muricholate	408.288	533.982	negative	0.98222	1.14441	150000	C24H40O5	primary and secondary bile acids	HMDB0000506		C17647				48.9851
Adenine	135.054	50.097	negative	0.974833	1.18017	150000	C5H5N5	compounds in nucleotide metabolism	HMDB0000034	["1,6-Dihydro-6-iminopurine", "1H-Purin-6-amine", "1H-Purine-6-amine", "3,6-Dihydro-6-iminopurine", "6-Amino-1H-purine", "6-Amino-3H-purine", "6-Amino-7H-purine", "6-Amino-9H-purine", "6-Amino-Purine", "6-Aminopurine", "9H-Purin-6-amine", "9H-Purin-6-yl-amin", "9H-Purin-6-ylamine", "9H-Purine-6-amine", "Ade", "Adenin", "Adenine", "Adeninimine", "Vitamin B4"]	C00147	138	15887		148.088
Adenosine	267.097	79.048	positive	0.982863	0.607967	28125	C10H13N5O4	compounds in nucleotide metabolism	HMDB0000050	["1-(6-Amino-9H-purin-9-yl)-1-deoxy-beta-D-Ribofuranose", "1-(6-Amino-9H-purin-9-yl)-1-deoxy-beta-delta-Ribofuranose", "6-Amino-9beta-D-ribofuranosyl-9H-purine", "6-Amino-9beta-delta-ribofuranosyl-9H-purine", "9-beta-D-Arabinofuranosyladenine", "9-beta-D-Ribofuranosidoadenine", "9-beta-D-Ribofuranosyl-9H-purin-6-amine", "9-beta-D-Ribofuranosyladenine", "9-beta-delta-Arabinofuranosyladenine", "9-b…	C00212			3215	74.8792
Alanine	89.0477	21.354	positive	0.948896	18.4536	21093.8	C3H7NO2	amino acids	HMDB0000161	["(2S)-2-Aminopropanoate", "(2S)-2-Aminopropanoic acid", "(S)-(+)-Alanine", "(S)-2-Aminopropanoate", "(S)-2-Aminopropanoic acid", "(S)-2-amino-Propanoate", "(S)-2-amino-Propanoic acid", "(S)-Alanine", "2-Aminopropanoate", "2-Aminopropanoic acid", "2-Aminopropionate", "2-Aminopropionic acid", "2-Ammoniopropanoate", "2-Ammoniopropanoic acid", "Ala", "Alanine", "L-(+)-Alanine", "L-2-Aminopropanoate"…	C00041			3226	224.599
Allantoin	158.044	21.593	negative	0.919988	0.0357628	39843.8	C4H6N4O3	compounds in nucleotide metabolism	HMDB0000462	["(S)-allantoin", "2,5-Dioxo-4-imidazolidinyl-urea", "4-Ureido-2,5-Imidazolidinedione", "5-Ureido-Hydantoin", "5-Ureidohydantoin", "5-Ureidohydrantoin", "AVC/Dienestrolcream", "Alantan", "Allantoin", "Allantol", "Alloxantin", "Cordianine", "D00121", "Fancol TOIN", "Glyoxyldiureid", "Glyoxyldiureide", "Glyoxylic diureide", "N-(2,5-Dioxo-4-imidazolidinyl)urea", "Psoralon", "Sebical", "Septalan"]	C01551				126.547
Arabinose/ribose	150.053	24.748	positive	0.930614	0.151992	150000	C5H10O5	carbohydrates	HMDB0029942	["(+/-)-Arabinose", "Aloe sugar", "Aloinose", "DL-Arabinose", "Pectinose"]	C00121	66308	46983		133.286
Arginine	174.112	18.639	positive	0.897015	0.286102	112500	C6H14N4O2	amino acids	HMDB0000517	["(S)-2-Amino-5-[(aminoiminomethyl)amino]pentanoate", "(S)-2-Amino-5-[(aminoiminomethyl)amino]pentanoic acid", "(S)-2-amino-5-[(aminoiminomethyl)amino]-Pentanoate", "(S)-2-amino-5-[(aminoiminomethyl)amino]-Pentanoic acid", "2-Amino-5-guanidinovalerate", "2-Amino-5-guanidinovaleric acid", "5-[(Aminoiminomethyl)amino]-L-Norvaline", "Arginine", "L-(+)-Arginine", "L-a-Amino-D-guanidinovalerate", "L-a…	C00062	6322	16467		114.869
Argininosuccinate	290.123	22.712	positive	0.971625	0.674916	23437.5	C10H18N4O6	compounds in amino acid metabolism	HMDB0000052		C03406				68.9364
Asparagine	132.053	20.235	negative	0.988991	2.86102	9375	C4H8N2O3	amino acids	HMDB0000168	["(-)-Asparagine", "(S)-2,4-Diamino-4-oxobutanoate", "(S)-2,4-Diamino-4-oxobutanoic acid", "(S)-Asparagine", "2-Aminosuccinamate", "2-Aminosuccinamic acid", "Agedoite", "Altheine", "Asn", "Asparagine", "Asparagine acid", "Asparamide", "Aspartamate", "Aspartamic acid", "Aspartic acid amide", "Aspartic acid b-amide", "Aspartic acid beta amide", "B2,4-(S)-diamino-4-oxo-utanoate", "B2,4-(S)-diamino-4…	C00152	6267	17196	NaN	151.454
Aspartate	133.038	20.914	negative	0.978769	2.86102	28125	C4H7NO4	amino acids	HMDB0000191	[" Asp", "(+)-Aspartate", "(+)-Aspartic acid", "(2S)-Aspartate", "(2S)-Aspartic acid", "(L)-Aspartate", "(L)-Aspartic acid", "(R)-2-aminosuccinate", "(S)-(+)-Aspartate", "(S)-(+)-Aspartic acid", "(S)-2-aminosuccinate", "(S)-2-aminosuccinic acid", "(S)-Aminobutanedioate", "(S)-Aminobutanedioic acid", "(S)-Aspartate", "(S)-Aspartic acid", "(S)-amino-Butanedioate", "(S)-amino-Butanedioic acid", "2-A…	C00049	5960	17053	5678	150.334
Biotin	244.088	174.97	negative	0.986314	1.21593	46875	C10H16N2O3S	vitamins and cofactors	HMDB0000030		C00120			138	81.9376
Butyrate/isobutyrate	88.0524	58.919	negative	0.896126	22.8882	150000	C4H8O2	organic acids	HMDB0000039	["1-Butanoate", "1-Butanoic acid", "1-Butyrate", "1-Butyric acid", "1-Propanecarboxylate", "1-Propanecarboxylic acid", "Butanate", "Butanic acid", "Butanoate", "Butanoic acid", "Buttersaeure", "Butyrate", "Butyric acid", "Ethylacetate", "Ethylacetic acid", "Honey robber", "Kyselina maselna", "N-Butanoate", "N-Butanoic acid", "N-Butyrate", "N-Butyric acid", "Propanecarboxylate", "Propanecarboxylic…	C00246	264	30772	5193	227.137
Caproate	116.084	283.556	negative	0.981944	36.6211	150000	C6H12O2	organic acids	HMDB0000535		C01585				172.289
Carnitine	161.105	19.997	positive	0.956826	0.178814	84375	C7H15NO3	compounds in amino acid metabolism	HMDB0000062	["(-)-(R)-3-Hydroxy-4-(trimethylammonio)butyrate", "(-)-carnitine", "(R)-(3-Carboxy-2-hydroxypropyl)trimethylammonium hydroxide", "(R)-carnitine", "(S)-carnitine", "1-Carnitine", "3-Carboxy-2-hydroxy-N,N,N-trimethyl-1-propanaminium", "3-Hydroxy-4-trimethylammoniobutanoate", "3-Hydroxy-4-trimethylammoniobutanoic acid", "Bicarnesine", "Carniking", "Carniking 50", "Carnilean", "Carnipass", "Carnipas…	C00318				124.142
Carnosine	226.107	19.557	negative	0.970965	2.32458	39843.8	C9H14N4O3	compounds in amino acid metabolism	HMDB0000033	["Carnosine", "Ignotine", "Karnozin", "Karnozzn", "L-Carnosine", "N-(3-Aminopropanoyl)histidine", "N-(b-Alanyl)-L-histidine", "N-b-Alanyl-L-Histidine", "N-beta-Alanyl-L-Histidine", "Sevitin", "b-Alanyl-L-histidine", "b-Alanylhistidine", "beta-Alanyl-L-histidine", "beta-Alanylhistidine"]	C00386				88.4539
Cellobiose/lactose/maltose	342.116	20.235	negative	0.946267	0.107288	9375	C12H22O11	carbohydrates	HMDB0000055		C06422				58.4597
Chenodeoxycholate	392.293	612.028	negative	0.905756	0.00226492	150000	C24H40O4	primary and secondary bile acids	HMDB0000518	["(+)-chenodeoxycholate", "(+)-chenodeoxycholic acid", "(3a,5b,7a)-3,7-dihydroxy-cholan-24-oate", "(3a,5b,7a)-3,7-dihydroxy-cholan-24-oic acid", "3a,7a-Dihydroxy-5b,14a,17b-cholanate", "3a,7a-Dihydroxy-5b,14a,17b-cholanic acid", "3a,7a-Dihydroxy-5b-cholan-24-oate", "3a,7a-Dihydroxy-5b-cholan-24-oic acid", "3a,7a-Dihydroxy-5b-cholanate", "3a,7a-Dihydroxy-5b-cholanic acid", "7a-Hydroxy-desoxycholsa…	C02528				50.9823
Cholate	408.288	569.272	negative	0.969504	23.7128	112500	C24H40O5	primary and secondary bile acids	HMDB0000619	["17b-[1-Methyl-3-carboxypropyl]etiocholane-3a,7a,12a-triol", "3a,7a,12a-Trihydroxy-5b-cholan-24-oate", "3a,7a,12a-Trihydroxy-5b-cholan-24-oic acid", "3a,7a,12a-Trihydroxy-5b-cholanate", "3a,7a,12a-Trihydroxy-5b-cholanic acid", "3a,7a,12a-Trihydroxy-5b-cholanoate", "3a,7a,12a-Trihydroxy-5b-cholanoic acid", "3a,7a,12a-Trihydroxy-b-cholanate", "3a,7a,12a-Trihydroxy-b-cholanic acid", "3a,7a,12a-Trih…	C00695				48.9851
Choline	104.108	19.997	positive	0.856907	9.16421	9375	C5H14NO	amines, polyamines	HMDB0000097	["(2-Hydroxyethyl)trimethyl ammonium", "(2-Hydroxyethyl)trimethylammonium", "(beta-hydroxyethyl)trimethylammonium", "2-Hydroxy-N,N,N-trimethyl-ethanaminium", "2-Hydroxy-N,N,N-trimethylethanaminium", "Bilineurine", "Biocolina", "Biocoline", "Choline", "Choline cation", "Choline ion", "Cholinum", "Hepacholine", "Hormocline", "Lipotril", "N,N,N-Trimethylethanol-ammonium", "N,N,N-Trimethylethanolammo…	C00114	2724480	11060	109	192.109
Cinnamoylglycine	205.074	232.656	negative	0.996035	0.178814	150000	C11H11NO3	aromatic acids	HMDB0011621			439224	15727		97.5258
Citrate	192.027	25.665	negative	0.926239	27.4658	150000	C6H8O7	organic acids	HMDB0000094	["2-Hydroxy-1,2,3-propanetricarboxylate", "2-Hydroxy-1,2,3-propanetricarboxylic acid", "3-Carboxy-3-hydroxypentane-1,5-dioate", "3-Carboxy-3-hydroxypentane-1,5-dioic acid", "Aciletten", "Anhydrous citrate", "Anhydrous citric acid", "Chemfill", "Citraclean", "Citrate", "Citretten", "Citric acid", "Citro", "E 330", "Hydrocerol A", "Kyselina citronova", "Suby G", "Uro-trainer", "beta-Hydroxytricarba…	C00158			313	104.152
Creatine	131.069	33.572	positive	0.935962	0.0178814	4687.5	C4H9N3O2	compounds in amino acid metabolism	HMDB0000064	["((amino(imino)methyl)(methyl)amino)acetate", "((amino(imino)methyl)(methyl)amino)acetic acid", "(alpha-Methylguanido)acetate", "(alpha-Methylguanido)acetic acid", "Cosmocair C 100", "Creatin", "Creatine", "Creatine hydrate", "Kreatin", "Krebiozon", "Methylguanidoacetate", "Methylguanidoacetic acid", "N-(Aminoiminomethyl)-N-Methyl-Glycine", "N-Methyl-N-guanylglycine", "Phosphagen", "[[Amino(imin…	C00300	10133	16755		152.591
Creatinine	113.059	19.557	negative	0.975318	2.14686	14062.5	C4H7N3O	compounds in amino acid metabolism	HMDB0000562	["1-Methylglycocyamidine", "1-Methylhydantoin-2-imide", "2-Amino-1-methyl-1,5-dihydroimidazol-4-one", "2-Amino-1-methylimidazolin-4-one", "Creatine anhydride", "Creatinine"]	C00791	11025495	1307929	6902	176.899
Cytidine	243.086	19.997	positive	0.914662	0.0536442	77343.8	C9H13N3O5	compounds in nucleotide metabolism	HMDB0000089	["1-(b-D-Ribofuranosyl)-2-oxo-4-amino-1,2-dihydro-1,3-diazine", "1-(b-delta-Ribofuranosyl)-2-oxo-4-amino-1,2-dihydro-1,3-diazine", "1-b-D-Ribofuranosylcytosine", "1-b-D-Ribosyl-Cytosine", "1-beta-D-Ribofuranosyl-Cytosine", "1-beta-D-Ribofuranosylcytosine", "1-beta-delta-Ribofuranosyl-Cytosine", "1-beta-delta-Ribofuranosylcytosine", "1-beta-delta-Ribosyl-Cytosine", "1beta-D-Ribofuranosylcytosine",…	C00475				82.2756
Cytidine 5-Monophosphate	323.052	22.95	negative	0.981061	0.107288	28125	C9H14N3O8P	compounds in nucleotide metabolism	HMDB0000095		C00055	311	30769		61.9096
Cytosine	111.043	22.712	positive	0.902593	0.0536442	150000	C4H5N3O	compounds in nucleotide metabolism	HMDB00630		C00380	586	16919	5111	180.11
dAMP	331.068	51.454	negative	0.989845	11.4441	150000	C10H14N5O6P	compounds in nucleotide metabolism	HMDB0000905		C00360	588	16737	3206	60.4105
Deoxycholate	392.293	0	negative	0.977794	0	150000	C24H40O4	primary and secondary bile acids	HMDB00626		C04483	5862	17561	85	50.9823
Dopamine	153.079	33.572	positive	0.79567	0.151992	150000	C8H11NO2	vitamins and cofactors	HMDB0000073		C03758	6175	17562	5205	130.652
Folate	441.14	211.405	positive	0.885954	0	77343.8	C19H19N7O6	vitamins and cofactors	HMDB00121		C00504			6064	45.3371
Fructose	180.063	79.279	negative	0.997791	4.66507	150000	C6H12O6	carbohydrates	HMDB0000660	["D-(-)-Fructose", "D-Fructose", "FRU", "Fructon", "Fructose", "Levulose", "beta-D-Arabino-hexulose", "beta-D-Fructofuranose", "beta-D-Fructose", "beta-Fruit sugar", "beta-Levulose", "beta-delta-Arabino-hexulose", "beta-delta-Fructofuranose", "beta-delta-Fructose", "delta-(-)-Fructose", "delta-Fructose"]	C02336	439709	28645	NaN	111.072
Fucose/rhamnose	164.068	22.95	negative	0.715034	0.151992	74400.4	C6H12O5	carbohydrates	HMDB00174		C01019				121.9
Fumarate	116.011	20.914	negative	0.920931	1.14441	150000	C4H4O4	organic acids	HMDB0000134	["(2E)-But-2-enedioate", "(2E)-But-2-enedioic acid", "(E)-2-Butenedioate", "(E)-2-Butenedioic acid", "2-(E)-Butenedioate", "2-(E)-Butenedioic acid", "Allomaleate", "Allomaleic acid", "Boletate", "Boletic acid", "FC 33", "Fumarate", "Fumaric acid", "Lichenate", "Lichenic acid", "Sodium fumarate", "trans-1,2-Ethylenedicarboxylate", "trans-1,2-Ethylenedicarboxylic acid", "trans-2-Butenedioate", "tra…	C00122	444972	18012	89	172.398
Gluconate	196.058	21.593	negative	0.986337	0.214577	84375	C6H12O7	organic acids	HMDB0000625	["2,3,4,5,6-Pentahydroxy-hexanoate", "2,3,4,5,6-Pentahydroxy-hexanoic acid", "2,3,4,5,6-Pentahydroxyhexanoate", "2,3,4,5,6-Pentahydroxyhexanoic acid", "D-Gluco-hexonic acid", "D-Gluconate", "D-Gluconic acid", "D-Gluconsaeure", "D-Glukonsaeure", "Dextronate", "Dextronic acid", "GCO", "Glosanto", "Gluconate", "Gluconic acid", "Glycogenate", "Glycogenic acid", "Glyconate", "Glyconic acid", "Hexonic …	C00257	10690	33198		102.01
Glucose 6-phosphate	260.03	22.271	negative	0.994313	2.36034	4687.5	C6H13O9P	carbohydrates	HMDB0001586		C00103			5502	76.9143
Glutamate	147.053	20.914	negative	0.975267	2.86102	28125	C5H9NO4	amino acids	HMDB0000148	["(2S)-2-Aminopentanedioate", "(2S)-2-Aminopentanedioic acid", "(S)-(+)-Glutamate", "(S)-(+)-Glutamic acid", "(S)-2-Aminopentanedioate", "(S)-2-Aminopentanedioic acid", "(S)-Glutamate", "(S)-Glutamic acid", "1-Amino-propane-1,3-dicarboxylate", "1-Amino-propane-1,3-dicarboxylic acid", "1-Aminopropane-1,3-dicarboxylate", "1-Aminopropane-1,3-dicarboxylic acid", "2-Aminoglutarate", "2-Aminoglutaric a…	C00025	33032	16015		136.005
Glutamine	146.069	20.235	negative	0.975422	0.64373	14062.5	C5H10N2O3	amino acids	HMDB0000641	["(2S)-2,5-diamino-5-oxopentanoate", "(2S)-2,5-diamino-5-oxopentanoic acid", "(2S)-2-amino-4-carbamoylbutanoate", "(2S)-2-amino-4-carbamoylbutanoic acid", "(S)-2,5-Diamino-5-oxopentanoate", "(S)-2,5-Diamino-5-oxopentanoic acid", "2-Aminoglutaramic acid", "Cebrogen", "Glavamin", "Glumin", "Glutamic acid 5-amide", "Glutamic acid amide", "Glutamine", "L-(+)-Glutamine", "L-2-Aminoglutaramic acid", "L…	C00064	5961	18050	14	136.921
Glutathione	307.084	31.094	negative	0.881688	0.0178814	4687.5	C10H17N3O6S	compounds in amino acid metabolism	HMDB0000125		C00051			254	65.1288
Glycerate	106.027	22.95	negative	0.94822	0.286102	28125	C3H6O4	organic acids	HMDB0000139	["(R)-glycerate", "D-Glycerate", "D-Glyceric acid", "Glycerate", "Glyceric acid", "a,b-Hydroxypropionate", "a,b-Hydroxypropionic acid"]	C00258	439194	32398	5206	188.632
Glycerol	92.0473	0	negative	0.956696	0	84375	C3H8O3	carbohydrates	HMDB0000131	["1,2,3-Trihydroxypropane", "Bulbold", "Cristal", "E 422", "Emery 916", "Glyceol Opthalgan", "Glycerin", "Glycerine", "Glyceritol", "Glycerol", "Glycyl alcohol", "Glyrol", "Glysanin", "IFP", "Incorporation factor", "Mackstat H 66", "Osmoglyn", "Pricerine 9091", "Propanetriol", "RG-S", "Trihydroxypropane", "Tryhydroxypropane"]	C00116	753	17522	191	217.279
Glycine	75.032	20.235	negative	0.948735	18.3195	11718.8	C2H5NO2	amino acids	HMDB0000123	["2-Aminoacetate", "2-Aminoacetic acid", "Aciport", "Amino-Acetate", "Amino-Acetic acid", "Aminoacetate", "Aminoacetic acid", "Aminoethanoate", "Aminoethanoic acid", "Glicoamin", "Glycocoll", "Glycolixir", "Glycosthene", "Gyn-Hydralin", "Padil"]	C00037	750	15428	287	266.553
Guanine	151.049	41.038	positive	0.949861	1.28746	84375	C5H5N5O	compounds in nucleotide metabolism	HMDB0000132	["2-Amino-1,7-dihydro-6H-Purin-6-one", "2-Amino-1,9-dihydro-6H-purin-6-one", "2-Amino-1,9-dihydro-purin-6-one", "2-Amino-3,7-dihydro-6H-purin-6-one", "2-Amino-6-hydroxy-1H-purine", "2-Amino-6-hydroxypurine", "2-Amino-6-purinol", "2-Amino-Hypoxanthine", "2-Aminohypoxanthine", "6-Hydroxy-2-aminopurine", "C.I. Natural White 1", "CI Natural white 1", "Dew Pearl", "GUA", "GUN", "Guanin", "Guanine", "G…	C00242	764			132.407
Guanosine	283.092	50.54	positive	0.924574	0.321865	150000	C10H13N5O5	compounds in nucleotide metabolism	HMDB0000133	["2-Amino-1,9-dihydro-9-b-D-ribofuranosyl-6H-purin-6-one", "2-Amino-1,9-dihydro-9-beta-delta-ribofuranosyl-6H-purin-6-one", "2-Amino-Inosine", "9-b-D-Ribofuranosyl-Guanine", "9-beta-delta-Ribofuranosyl-Guanine", "Guanosine", "Ribonucleoside", "Vernine", "b-D-Ribofuranoside guanine-9", "beta-delta-Ribofuranoside guanine-9"]	C00387	6802			70.6485
Hippurate	179.058	122.035	negative	0.998386	1.71661	93750	C9H9NO3	aromatic acids	HMDB0000714	["(benzoylamino)-Acetate", "(benzoylamino)-Acetic acid", "2-Benzamidoacetate", "2-Benzamidoacetic acid", "Benzamidoacetate", "Benzamidoacetic acid", "Benzoylglycine", "Hippurate", "N-Benzoylglycine", "Phenylcarbonylaminoacetate", "Phenylcarbonylaminoacetic acid"]	C01586	464	16235	107	111.696
Histidine	155.069	18.878	negative	0.959782	0.107288	150000	C6H9N3O2	amino acids	HMDB0000177	["(S)-1H-Imidazole-4-alanine", "(S)-2-Amino-3-(4-imidazolyl)propionsaeure", "(S)-4-(2-Amino-2-carboxyethyl)imidazole", "(S)-Histidine", "(S)-a-Amino-1H-imidazole-4-propanoate", "(S)-a-Amino-1H-imidazole-4-propanoic acid", "(S)-alpha-Amino-1H-imidazole-4-propanoate", "(S)-alpha-Amino-1H-imidazole-4-propanoic acid", "(S)-alpha-Amino-1H-imidazole-4-propionate", "(S)-alpha-Amino-1H-imidazole-4-propio…	C00135	6274	16750		128.974
Hydrocinnamate	150.068	272.697	negative	0.996862	4.64916	150000	C9H10O2	aromatic acids	HMDB00764		C05629		15971	38	133.273
Hydroxyproline	131.058	35.166	negative	0.936609	0.089407	150000	C5H9NO3	compounds in amino acid metabolism	HMDB0000725	["(2S,4R)-4-hydroxy-2-pyrrolidinecarboxylic acid", "(2S,4R)-4-hydroxypyrrolidine-2-carboxylic acid", "(4R)-4-hydroxy-L-proline", "4-Hydroxy-2-pyrrolidinecarboxylic acid", "4-Hydroxy-L-proline", "4-L-Hydroxyproline", "Hydroxiproline", "Hydroxy-L-proline", "Hydroxy-proline", "Hydroxyproline", "L-4-Hydroxyproline", "L-Hydroxyproline", "L-Threo-4-hydroxyproline", "LS-hydroxyproline", "Oxaceprol", "Tr…	C01157	5810	18089	52	152.604
Hydroxypropionate/lactate	90.0317	26.343	negative	0.980242	9.15527	150000	C3H6O3	organic acids	HMDB0000700	["2-Deoxyglycerate", "2-Deoxyglyceric acid", "3-Hydroxypropanoate", "3-Hydroxypropanoic acid", "3-Hydroxypropionate", "3-Hydroxypropionic acid", "Ethylenelactate", "Ethylenelactic acid", "Hydracrylic acid", "Hydroxypropionate", "b-Hydroxypropionate", "b-Hydroxypropionic acid", "b-Lactate", "b-Lactic acid", "beta-Hydroxypropionate", "beta-Hydroxypropionic acid", "beta-Lactate", "beta-Lactic acid"]	C01013		18095		222.144
Hyocholate	408.288	0	positive	0.987329	0	150000	C24H40O5	primary and secondary bile acids	HMDB0000760		C17649	68152	33404	5200	48.9851
Hyodeoxycholate	392.293	0	negative	0.941276	1.57125e-13	4687.5	C24H40O4	primary and secondary bile acids	HMDB0000733		C15517			255	50.9823
Hypotaurine	109.02	20.675	positive	0.697482	0.151992	77343.8	C2H7NO2S	primary and secondary bile acids	HMDB0000965		C00519			207	183.453
Hypoxanthine	136.039	44.667	negative	0.986432	0.0447035	79687.5	C5H4N4O	compounds in nucleotide metabolism	HMDB0000157	["1,7-Dihydro-6H-purin-6-one", "1,7-Dihydro-6H-purine-6-one", "1H,7H-Hypoxanthine", "3H-Purin-6-ol", "4-Hydroxy-1H-purine", "6(1H)-Purinone", "6-Hydroxy-1H-purine", "6-Hydroxypurine", "6-Oxopurine", "7H-Purin-6-ol", "9H-Purin-6(1H)-one", "9H-Purin-6-ol", "Hypoxanthine enol", "Purin-6(1H)-one", "Purin-6(3H)-one", "Purin-6-ol", "Purine-6-ol", "Sarcine", "Sarkin", "Sarkine"]	C00262				147.017
Indole	117.058	69.099	negative	0.989091	0.0178814	15922.9	C8H7N	aromatic acids	HMDB0000738		C00463	790	17368	118	170.856
Indole-3-acetate	175.063	210.047	positive	0.997332	0	46875	C10H9NO2	aromatic acids	HMDB0000197		C00954			114	114.244
Indole-3-propionate	189.079	0	negative	0.99707	1.8082	150000	C11H11NO2	aromatic acids	HMDB0002302	["1H-Indole-3-propionate", "1H-Indole-3-propionic acid", "3-(1H-Indol-3-yl)propanoate", "3-(1H-Indol-3-yl)propanoic acid", "3-(1H-Indol-3-yl)propionate", "3-(1H-Indol-3-yl)propionic acid", "3-(2-Carboxyethyl)-1H-indole", "3-(3-Indolyl)propanoate", "3-(3-Indolyl)propanoic acid", "3-(3-Indolyl)propionate", "3-(3-Indolyl)propionic acid", "3-Indolepropionate", "IPA", "Indole-3-propionic acid", "b-(3-…	C22236			31	105.776
Indoleacetylglycine	232.085	166.826	negative	0.997719	2.57492	14062.5	C12H12N2O3	aromatic acids				3744	43580		86.1754
Indoxyl-sulfate	213.01	58.24	negative	0.993006	6.77006	150000	C8H7NO4S	aromatic acids	HMDB0000682					5104	93.8925
Inosine	268.081	50.54	positive	0.970757	0	77343.8	C10H12N4O5	compounds in nucleotide metabolism	HMDB0000195	["(-)-Inosine", "1,9-Dihydro-9-b-D-ribofuranosyl-6H-Purin-6-one", "1,9-Dihydro-9-beta-D-ribofuranosyl-6H-purin-6-one", "1,9-Dihydro-9-beta-delta-ribofuranosyl-6H-purin-6-one", "9-b-D-Ribofuranosyl-Hypoxanthine", "9-b-D-Ribofuranosylhypoxanthine", "9-beta-D-Ribofuranosyl-Hypoxanthine", "9-beta-D-Ribofuranosylhypoxanthine", "9-beta-delta-Ribofuranosyl-Hypoxanthine", "9-beta-delta-Ribofuranosylhypox…	C00294				74.6044
Isovalerate/valerate	102.068	96.924	negative	0.836989	36.6211	150000	C5H10O2	organic acids	HMDB0000718	["3-Methyl-N-butyrate", "3-Methyl-N-butyric acid", "3-Methylbutanoate", "3-Methylbutanoic acid", "3-Methylbutyrate", "3-Methylbutyric acid: isopropyl-Acetate", "3-Methylbutyric acid: isopropyl-Acetic acid", "Delphinate", "Delphinic acid", "Isopentanoate", "Isopentanoic acid", "Isopropylacetate", "Isopropylacetic acid", "Isovalerate", "Isovalerianate", "Isovalerianic acid", "Isovaleric acid", "b-M…	C08262	6306	17191	163	195.948
Isoleucine/leucine	131.095	31.773	negative	0.978143	0.64373	23437.5	C6H13NO2	amino acids	HMDB0000172	["(2S,3S)-2-Amino-3-methylpentanoate", "(2S,3S)-2-Amino-3-methylpentanoic acid", "(2S,3S)-2-amino-3-methyl-Pentanoate", "(2S,3S)-2-amino-3-methyl-Pentanoic acid", "(2S,3S)-a-Amino-b-methyl-N-valerate", "(2S,3S)-a-Amino-b-methyl-N-valeric acid", "(2S,3S)-a-Amino-b-methylvalerate", "(2S,3S)-a-Amino-b-methylvaleric acid", "(2S,3S)-alph-Amino-beta-methylvalerate", "(2S,3S)-alph-Amino-beta-methylvaler…	C00407	6590	16135	3585	152.562
Lithocholate	376.298	0	negative	0.971808	0	150000	C24H40O3	primary and secondary bile acids	HMDB0000761	["(3a,5b)-3-hydroxy-cholan-24-oate", "(3a,5b)-3-hydroxy-cholan-24-oic acid", "3a-Hydroxy-5b-cholan-24-oate", "3a-Hydroxy-5b-cholan-24-oic acid", "Lithocholate"]	C03990	5280450	17351	27	53.1494
Lysine	146.106	18.878	negative	0.986909	2.86102	79687.5	C6H14N2O2	amino acids	HMDB0000182	["(+)-S-Lysine", "(S)-2,6-Diaminohexanoate", "(S)-2,6-Diaminohexanoic acid", "(S)-2,6-diamino-Hexanoate", "(S)-2,6-diamino-Hexanoic acid", "(S)-Lysine", "(S)-a,e-Diaminocaproate", "(S)-a,e-Diaminocaproic acid", "2,6-Diaminohexanoate", "2,6-Diaminohexanoic acid", "6-Amino-Aminutrin", "6-Amino-L-Norleucine", "Aminutrin", "L-(+)-Lysine", "L-2,6-Diainohexanoate", "L-2,6-Diainohexanoic acid", "L-2,6-D…	C00047	11740284	16325	56	136.887
Malate	134.022	23.629	negative	0.957855	2.28882	150000	C4H6O5	organic acids	HMDB0000744	["2-Hydroxybutanedioate", "2-Hydroxybutanedioic acid", "2-Hydroxyethane-1,2-dicarboxylate", "2-Hydroxyethane-1,2-dicarboxylic acid", "2-Hydroxysuccinate", "2-Hydroxysuccinic acid", "DL-Malate", "DL-Malic acid", "Deoxytetrarate", "Deoxytetraric acid", "Hydroxybutanedioate", "Hydroxybutanedioic acid", "Hydroxysuccinate", "Hydroxysuccinic acid", "Musashi-no-Ringosan", "Pomalus acid", "R,S-Malate", "…	C00711	5962	18019		149.23
Maltotriose/raffinose	504.169	22.271		0.90334	0.0804663	7031.25	C18H32O16	carbohydrates	HMDB0001262	["4-O-(4-O-Hexopyranosylhexopyranosyl)hexose", "Amylotriose", "D-(+)-Maltotriose", "Maltotriose", "O-alpha-D-Glucopyranosyl-(1beta94)-O-alpha-D-glucopyranosyl-(1beta94)-O-alpha-D-glucose", "O-alpha-delta-Glucopyranosyl-(1beta94)-O-alpha-delta-glucopyranosyl-(1beta94)-O-alpha-delta-glucose", "delta-(+)-Maltotriose"]	C01835	10991489	47937	7	39.6692
Methionine	149.051	27.022	negative	0.896878	0.151992	93750	C5H11NO2	amino acids	HMDB0000696	["(2S)-2-amino-4-(methylsulfanyl)butanoate", "(2S)-2-amino-4-(methylsulfanyl)butanoic acid", "(L)-methionine", "(S)-(+)-methionine", "(S)-2-Amino-4-(methylthio)butanoate", "(S)-2-Amino-4-(methylthio)butanoic acid", "(S)-2-amino-4-(methylthio)-Butanoate", "(S)-2-amino-4-(methylthio)-Butanoic acid", "(S)-2-amino-4-(methylthio)butyric acid", "(S)-methionine", "2-Amino-4-(methylthio)butyrate", "2-Ami…	C00073	18950	4208	5556	134.182
Methionine sulfoxide	165.046	20.914	negative	0.981922	1.15335	11718.8	C5H11NO3S	compounds in amino acid metabolism	HMDB0002005		C02989	6137	16643	5207	121.178
N-acetyl glycine	117.043	23.629	negative	0.962212	18.3195	77343.8	C4H7NO3	compounds in amino acid metabolism	HMDB0000532			92832	17752	3376	170.878
N-acetyl-b-alanine	131.058	20.914	negative	0.888772	2.86102	46875	C5H9NO3	compounds in amino acid metabolism	HMDB0061880		C01073				152.604
N-acetylaspartate	175.048	32.451	negative	0.983833	1.43051	93750	C6H9NO5	compounds in amino acid metabolism	HMDB0000812		C01042			5835	114.254
N-acetylglutamate	189.064	33.13	negative	0.997592	11.4441	46875	C7H11NO5	compounds in amino acid metabolism	HMDB0001138	["2-Acetamido-L-Glutaraldehydate", "2-Acetamido-L-Glutaraldehydic acid", "Ac-Glu-OH", "Acetyl-L-glutamate", "Acetyl-L-glutamic acid", "Acetyl-glutamate", "Acetylglutamate", "Acetylglutamic acid", "DL-Acetylglutamate", "DL-Acetylglutamic acid", "N-Ac-Glu-OH", "N-Acetyl L-glutamate", "N-Acetyl L-glutamic acid", "N-Acetyl-DL-glutamate", "N-Acetyl-DL-glutamic acid", "N-Acetyl-Glutamate", "N-Acetyl-Gl…	C00624				105.784
N-acetylornithine	174.1	21.593	negative	0.97722	0.0804663	11718.8	C7H14N2O3	compounds in amino acid metabolism	HMDB0003357		C00437	185	12575	5216	114.876
N-methylalanine	103.063	20.914	negative	0.986775	2.3067	14062.5	C4H9NO2	compounds in amino acid metabolism	HMDB0094692		C02721	938	15940		194.055
N-methylglycine	89.0477	21.354	positive	0.948896	18.4536	21093.8	C3H7NO2	compounds in amino acid metabolism	HMDB0000271		C00213			3375	224.599
N-methylproline	129.079	19.318	positive	0.906246	0.858307	150000	C6H11NO2	compounds in amino acid metabolism	HMDB0094696		C22223				154.944
N6-acetyllysine	188.116	28.379	negative	0.933089	0.0804663	77343.8	C8H16N2O3	compounds in amino acid metabolism	HMDB0000206	["L-e-N-Acetyllysine", "L-epsilon-N-Acetyllysine", "N-e-Acetyl-L-lysine", "N-e-Acetyllysine", "N-epsilon-Acetyl-L-lysine", "N-epsilon-Acetyllysine", "N6-Acetyl-L-lysine", "N6-Acetyllysine", "Ne-Acetyl-L-lysine", "Ne-Acetyllysine", "Omega-N-Acetyl-L-lysine", "e-Acetyl-L-lysine", "e-N-Acetyl-L-lysine", "e-N-Acetyllysine", "epsilon-Acetyl-L-lysine", "epsilon-N-Acetyl-L-lysine", "epsilon-N-Acetyllysi…	C02727				106.317
Nicotinate	123.032	37.202	negative	0.980266	2.3067	150000	C6H5NO2	vitamins and cofactors	HMDB0001488	["3-Carboxylpyridine", "3-Carboxypyridine", "3-Pyridinecarboxylate", "3-Pyridinecarboxylic acid", "3-Pyridylcarboxylate", "3-Pyridylcarboxylic acid", "Akotin", "Apelagrin", "Daskil", "Efacin", "Enduracin", "Linic", "Niac", "Niacin", "Niacine", "Niacor", "Nicacid", "Nicamin", "Nicangin", "Nico-Span", "Nicobid", "Nicocap", "Nicodelmine", "Nicolar", "Niconacid", "Nicosan 3", "Nicotinate", "Nicotinic…	C00253			32	162.559
Ophthalmate	289.127	21.593	negative	0.988417	2.36034	77343.8	C11H19N3O6	compounds in amino acid metabolism	HMDB0005765		C21016			3772	69.1737
Ornithine	132.09	18.878	negative	0.963634	0.64373	150000	C5H12N2O2	amino acids	HMDB0000214	["(+)-S-Ornithine", "(S)-2,5-Diaminopentanoate", "(S)-2,5-Diaminopentanoic acid", "(S)-Ornithine", "(S)-a,D-Diaminovalerate", "(S)-a,D-Diaminovaleric acid", "5-Amino-L-Norvaline", "L-(-)-Ornithine", "L-Ornithine"]	C00077				151.412
Oxalate	89.9953	26.105	positive	0.853265	2.29776	39843.8	C2H2O4	organic acids	HMDB0002329		C00209	6262	15729		222.234
Pantothenate	219.111	78.6	negative	0.996999	6.86856	112500	C9H17NO5	vitamins and cofactors	HMDB0000210	["(+)-Pantothenate", "(+)-Pantothenic acid", "(D)-(+)-Pantothenate", "(D)-(+)-Pantothenic acid", "(R)-pantothenate", "Chick antidermatitis factor", "D(+)-N-(2,4-Dihydroxy-3,3-dimethylbutyryl)-b-alanine", "D(+)-N-(2,4-Dihydroxy-3,3-dimethylbutyryl)-beta-alanine", "D-Pantothenate", "D-Pantothenic acid", "Pantothenate", "Vitamin B5", "delta-Pantothenate", "delta-Pantothenic acid"]	C00864			5879	91.2781
Phenol	94.0419	0	positive	0.864049	9.16421	77343.8	C6H6O	aromatic acids	HMDB0000228	["Acide carbolique", "Anbesol", "Benzenol", "Benzophenol", "Campho-phenique cold sore gel", "Campho-phenique gel", "Campho-phenique liquid", "Carbolic acid", "Carbolic acid liquid", "Carbolic oil", "Carbolicum acidum", "Carbolsaure", "Cepastat lozenges", "Cuticura pain relieving ointment", "Fenol", "Fenolo", "Fenosmolin", "Fenosmoline", "Hydroxy-benzene", "Hydroxybenzene", "IPH", "IZAL", "Liquefi…	C00146	988	7916		212.671
Phenylacetate	136.052	206.867	negative	0.928049	18.3105	112500	C8H8O2	aromatic acids	HMDB0000209		C07086	996	15882		147.002
Phenylacetylglycine	193.074	151.896	negative	0.997438	4.84604	112500	C10H11NO3	compounds in amino acid metabolism	HMDB0000821		C05598				103.587
Phenylalanine	165.079	49.418	negative	0.984275	0.214577	128472	C9H11NO2	amino acids	HMDB0000159	["(-)-beta-Phenylalanine", "(L)-Phenylalanine", "(S)-(-)-Phenylalanine", "(S)-2-Amino-3-phenylpropionate", "(S)-2-Amino-3-phenylpropionic acid", "(S)-2-amino-3-phenylpropanoate", "(S)-2-amino-3-phenylpropanoic acid", "(S)-Phenylalanine", "(S)-alpha-Amino-benzenepropanoate", "(S)-alpha-Amino-benzenepropanoic acid", "(S)-alpha-Amino-beta-phenylpropionate", "(S)-alpha-Amino-beta-phenylpropionic acid…	C00079				121.154
Phenyllactate	166.063	214.12	positive	0.721929	1.15335	21093.8	C9H10O3	compounds in amino acid metabolism	HMDB00779		C01479	6140	17295	135	120.436
Phenylpropionylglycine	207.09	193.294	negative	0.993744	0.178814	93750	C11H13NO3	aromatic acids	HMDB0000860		C05607				96.5766
Proline	115.063	22.033	positive	0.884816	0.178814	112500	C5H9NO2	amino acids	HMDB0000162	["(-)-(S)-Proline", "(-)-2-Pyrrolidinecarboxylate", "(-)-2-Pyrrolidinecarboxylic acid", "(-)-Proline", "(S)-(-)-Proline", "(S)-(-)-Pyrrolidine-2-carboxylate", "(S)-(-)-Pyrrolidine-2-carboxylic acid", "(S)-2-Carboxypyrrolidine", "(S)-2-Pyrralidinecarboxylate", "(S)-2-Pyrralidinecarboxylic acid", "(S)-2-Pyrrolidinecarboxylate", "(S)-2-Pyrrolidinecarboxylic acid", "(S)-Proline", "2-Pyrrolidinecarbox…	C00148	145742	17203	3242	173.817
Propionate	74.0368	31.773	negative	0.964993	20.5994	112500	C3H6O2	organic acids	HMDB0000237	["Adofeed", "Antischim B", "Carboxyethane", "Ethanecarboxylate", "Ethanecarboxylic acid", "Ethylformate", "Ethylformic acid", "Luprosil", "Metacetonate", "Metacetonic acid", "Methylacetate", "Methylacetic acid", "MonoProp", "Propanate", "Propanoate", "Propanoic acid", "Propcorn", "Propionate", "Propkorn", "Prozoin", "Pseudoacetate", "Pseudoacetic acid", "Toxi-Check"]	C00163	1032	30768		270.136
Putrescine	88.1	0	positive	0.972358	0	7031.25	C4H12N2	amines, polyamines	HMDB0001414	["1,4-Butanediamine", "1,4-Butylenediamine", "1,4-Diaminobutane", "1,4-Tetramethylenediamine", "Butylenediamine", "Putrescin", "Tetramethyldiamine", "Tetramethylenediamine", "1,4-Butanediammonium"]	C00134	1045	17148	134	227.015
Pyridoxal	167.058	36.523	negative	0.945293	0.357628	79687.5	C8H9NO3	vitamins and cofactors	HMDB0001545		C00250			345	119.719
Pyridoxine	169.074	26.105	positive	0.968415	1.41625	150000	C8H11NO3	vitamins and cofactors	HMDB0000239	["2-Methyl-3-hydroxy-4,5-bis(hydroxymethyl)pyridine", "2-Methyl-3-hydroxy-4,5-di(hydroxymethyl)pyridine", "2-Methyl-4,5-bis(hydroxymethyl)-3-hydroxypyridine", "3-Hydroxy-2-Picoline-4,5-dimethanol", "3-Hydroxy-4,5-dimethylol-alpha-picoline", "5-Hydroxy-6-methyl-3,4-pyridinedimethanol", "Adermine", "Gravidox", "Hydoxin", "Piridossina", "Piridoxina", "Pyridoxin", "Pyridoxine", "Pyridoxinum", "Pyrido…	C00314	1054	16709	266	118.291
Quinate	192.063	22.95	negative	0.98167	0.089407	42187.5	C7H12O6	compounds in amino acid metabolism	HMDB0003072		C00296			34	104.132
Riboflavin	376.138	223.155	negative	0.99536	0.286102	93750	C17H20N4O6	vitamins and cofactors	HMDB0000244		C00255				53.1719
Serine	105.043	20.235	negative	0.93083	0.214577	56250	C3H7NO3	amino acids	HMDB0000187	["(-)-Serine", "(S)-2-Amino-3-hydroxypropanoate", "(S)-2-Amino-3-hydroxypropanoic acid", "(S)-2-amino-3-hydroxy-Propanoate", "(S)-2-amino-3-hydroxy-Propanoic acid", "(S)-Serine", "(S)-a-Amino-b-hydroxypropionate", "(S)-a-Amino-b-hydroxypropionic acid", "(S)-alpha-Amino-beta-hydroxypropionate", "(S)-alpha-Amino-beta-hydroxypropionic acid", "(S)-b-Amino-3-hydroxypropionate", "(S)-b-Amino-3-hydroxyp…	C00065	5951	17115	5614	190.399
Sorbitol	182.079	20.914	negative	0.950831	1.71661	14062.5	C6H14O6	carbohydrates	HMDB0000247	["(-)-Sorbitol", "D-Glucitol", "D-Sorbitol", "D-Sorbol", "Diakarmon", "Esasorb", "Foodol D 70", "Glucarine", "Glucitol", "Karion", "Karion instant", "Kyowa Powder 50M", "L-Gulitol", "Multitol", "Neosorb", "Neosorb 20/60DC", "Neosorb 70/02", "Neosorb 70/70", "Neosorb P 20/60", "Neosorb P 60", "Neosorb P 60W", "Nivitin", "Resulax", "Sionit", "Sionit K", "Sionite", "Sionon", "Siosan", "Sorbex M", "S…	C00794	5780	17924		109.842
Spermidine	145.158	15.245	positive	0.923846	18.5966	150000	C7H19N3	amines, polyamines	HMDB0001257	["1,5,10-Triazadecane", "1,8-Diamino-4-azaoctane", "4-Azaoctamethylenediamine", "4-Azaoctane-1,8-diamine", "Aminopropylbutandiamine", "N-(3-Aminopropyl)-1,4-butane-diamine", "N-(3-Aminopropyl)-1,4-butanediamine", "N-(3-Aminopropyl)-1,4-diamino-butane", "N-(3-Aminopropyl)-1,4-diaminobutane", "N-(3-Aminopropyl)-4-aminobutylamine", "N-(4-Aminobutyl)-1,3-diaminopropane", "N-(gamma-Aminopropyl)tetrame…	C00315	1102	16610	280	137.781
Spermine	202.216	0	positive	0.830329	0.0178814	112500	C10H26N4	amines, polyamines	HMDB0001256	["1,5,10,14-Tetraazatetradecane", "4,9-Diaza-1,12-dodecanediamine", "4,9-Diazadodecamethylenediamine", "4,9-Diazadodecane-1,12-diamine", "Diaminopropyl-tetramethylenediamine", "Diaminopropyltetramethylenediamine", "Gerontine", "Musculamine", "N,N'-Bis(3-aminopropyl)-1,4-Butanediamine", "N,N'-Bis(3-aminopropyl)-1,4-tetramethylenediamine", "N,N'-Bis(3-aminopropyl)butane-1,4-diamine", "N1,N4-bis(3-a…	C00750	1103	15746	6031	98.9043
Stachydrine	143.095	22.712	positive	0.956052	0.42682	150000	C7H13NO2	compounds in amino acid metabolism	HMDB0004827		C10172			258	139.768
Succinate	118.027	31.773	negative	0.922948	0.151992	77343.8	C4H6O4	organic acids	HMDB0000254	["1,2-Ethanedicarboxylate", "1,2-Ethanedicarboxylic acid", "1,4-Butanedioate", "1,4-Butanedioic acid", "Amber acid", "Asuccin", "Dihydrofumarate", "Dihydrofumaric acid", "Katasuccin", "Succinate", "Wormwood acid"]	C00042	1110	15741	105	169.453
Taurine	125.015	20.235	negative	0.982603	0.64373	14062.5	C2H7NO3S	primary and secondary bile acids	HMDB0000251	["1-Aminoethane-2-sulfonate", "1-Aminoethane-2-sulfonic acid", "2-Aminoethanesulfonate", "2-Aminoethanesulfonic acid", "2-Aminoethylsulfonate", "2-Aminoethylsulfonic acid", "2-Sulfoethylamine", "Aminoethylsulfonate", "Aminoethylsulfonic acid", "Taurine", "b-Aminoethylsulfonate", "b-Aminoethylsulfonic acid", "beta-Aminoethylsulfonate", "beta-Aminoethylsulfonic acid"]	C00245	1123	15891	5161	159.981
Taurocholate	515.292	0	positive	0.39158	0.0178814	undetermined	C26H45NO7S	primary and secondary bile acids	HMDB0000036	["3a,7a,12a-Trihydroxy-5b-cholanic acid-24-taurine", "Cholaic acid", "Cholic acid taurine conjugate", "Cholyltaurine", "N-Choloyl-Taurine", "N-Choloyltaurine", "Taurocholate"]	C05122	440567	28865	20	38.813
Thiamine	265.121	169.541	negative	0.883026	0	39843.8	C12H17N4OS	vitamins and cofactors	HMDB0000235		C00378				75.4372
Threonine	119.058	20.914	negative	0.968693	1.71661	28125	C4H9NO3	amino acids	HMDB0000167	["Threonin", "(2S,3R)-(-)-Threonine", "(2S,3R)-2-Amino-3-hydroxybutyrate", "(2S,3R)-2-Amino-3-hydroxybutyric acid", "(R-(R*,S*))-2-Amino-3-hydroxybutanoate", "(R-(R*,S*))-2-Amino-3-hydroxybutanoic acid", "(S)-Threonine", "2-Amino-3-hydroxybutanoate", "2-Amino-3-hydroxybutanoic acid", "2-Amino-3-hydroxybutyrate", "2-Amino-3-hydroxybutyric acid", "L-(-)-Threonine", "L-2-Amino-3-hydroxybutyrate", "L…	C00188	6288	16857	315	167.985
Thymidine	242.09	81.994	negative	0.983628	2.57492	84375	C10H14N2O5	compounds in nucleotide metabolism	HMDB0000273	["1-(2-Deoxy-b-D-erythro-pentofuranosyl)-5-methyl-2,4(1H,3H)-pyrimidinedione", "1-(2-Deoxy-beta-delta-erythro-pentofuranosyl)-5-methyl-2,4(1H,3H)-pyrimidinedione", "1-[4-Hydroxy-5-(hydroxymethyl)oxolan-2-yl]-5-methyl-pyrimidine-2,4-dione", "2'-Deoxy-5-methyl-Uridine", "2'-Deoxythymidine", "5-Methyl-2'-deoxyuridine", "5-Methyldeoxyuridine", "DT", "DThyd", "Deoxyribothymidine", "Deoxythymidine", "T…	C00214	5789	17748	87	82.6138
Thymine	126.043	0	negative	0.969821	0.0715256	150000	C5H6N2O2	compounds in nucleotide metabolism	HMDB0000262		C00178			88	158.676
Trimethylamine	59.0735	19.318	positive	0.765679	6.86646	112500	C3H9N	amines, polyamines	HMDB0000906	["Dimethylmethaneamine", "N,N-Dimethyl-Methanamine", "N-Trimethylamine", "TMA", "Trimethylamine anhydrous", "Trimethylamine aqueous solution"]	C00565	1146	18139	241	338.561
Trimethylamine N-oxide	75.0684	19.997	positive	0.602878	0	11718.8	C3H9NO	amines, polyamines	HMDB0000925		C01104			90	266.424
Tryptophan	204.09	69.099	negative	0.996071	1.18017	150000	C11H12N2O2	amino acids	HMDB0000929	["(-)-tryptophan", "(2S)-2-amino-3-(1H-indol-3-yl)propanoate", "(2S)-2-amino-3-(1H-indol-3-yl)propanoic acid", "(L)-tryptophan", "(S)-1H-Indole-3-alanine", "(S)-2-Amino-3-(3-indolyl)propionic acid", "(S)-a-Amino-1H-indole-3-propanoate", "(S)-a-Amino-1H-indole-3-propanoic acid", "(S)-a-Aminoindole-3-propionate", "(S)-a-Aminoindole-3-propionic acid", "(S)-a-amino-b-indolepropionate", "(S)-a-amino-b…	C00078	6305	16828	1301	97.996
Tyramine	137.084	30.178	positive	0.883277	9.29832	150000	C8H11NO	aromatic acids	HMDB0000306		C00483				145.896
Tyrosine	181.074	33.572	positive	0.936484	1.43051	150000	C9H11NO3	amino acids	HMDB0000158	["(-)-a-Amino-p-hydroxyhydrocinnamate", "(-)-a-Amino-p-hydroxyhydrocinnamic acid", "(-)-alpha-Amino-p-hydroxyhydrocinnamate", "(-)-alpha-Amino-p-hydroxyhydrocinnamic acid", "(S)-(-)-Tyrosine", "(S)-2-Amino-3-(p-hydroxyphenyl)propionate", "(S)-2-Amino-3-(p-hydroxyphenyl)propionic acid", "(S)-3-(p-Hydroxyphenyl)alanine", "(S)-Tyrosine", "(S)-a-Amino-4-hydroxybenzenepropanoate", "(S)-a-Amino-4-hydro…	C00082	6057	17895	21	110.452
Tyrosine methyl ester	195.09	58.919	negative	0.784308	0.0178814	11718.8	C10H13NO3	compounds in amino acid metabolism	HMDB0029217		C03404			5842	102.517
Uracil	112.027	31.773	negative	0.980724	1.43051	14062.5	C4H4N2O2	compounds in nucleotide metabolism	HMDB0000300	["2,4-Dihydroxypyrimidine", "2,4-Dioxopyrimidine", "2,4-Pyrimidinediol", "2,4-Pyrimidinedione", "Hybar X", "Pirod", "Pyrod", "Uracil"]	C00106	1174	17568	257	178.528
Uridine	244.07	35.166	negative	0.972033	0.607967	28125	C9H12N2O6	compounds in nucleotide metabolism	HMDB0000296	["1-b-D-Ribofuranosyl-2,4(1H,3H)-pyrimidinedione", "1-b-D-Ribofuranosyluracil", "1-beta-delta-Ribofuranosyl-2,4(1H,3H)-pyrimidinedione", "1-beta-delta-Ribofuranosyluracil", "Uridin", "b-D-Ribofuranoside 2,4(1H,3H)-pyrimidinedione-1", "b-Uridine", "beta-Uridine", "beta-delta-Ribofuranoside 2,4(1H,3H)-pyrimidinedione-1"]	C00299	6029	16704		81.9439
Ursodeoxycholate	392.293	0	negative	0.984773	3.93985e-08	9375	C24H40O4	primary and secondary bile acids	HMDB0000946		C07880				50.9823
Valine	117.079	22.033	positive	0.889955	0.572205	150000	C5H11NO2	amino acids	HMDB0000883	["(2S)-2-Amino-3-methylbutanoate", "(2S)-2-Amino-3-methylbutanoic acid", "(S)-2-Amino-3-methylbutanoate", "(S)-2-Amino-3-methylbutanoic acid", "(S)-2-Amino-3-methylbutyrate", "(S)-2-Amino-3-methylbutyric acid", "(S)-2-amino-3-methyl-Butanoate", "(S)-2-amino-3-methyl-Butanoic acid", "(S)-Valine", "(S)-a-Amino-b-methylbutyrate", "(S)-a-Amino-b-methylbutyric acid", "(S)-alpha-Amino-beta-methylbutyra…	C00183	6287	16414		170.825
Xanthosine	284.076	62.991	negative	0.971722	0.107288	7031.25	C10H12N4O6	carbohydrates	HMDB0000299	["3,9-Dihydro-9-D-ribofuranosyl-1H-purine-2,6-dione", "3,9-Dihydro-9-b-D-ribofuranosyl-1H-purine-2,6-dione", "3,9-Dihydro-9-beta-delta-ribofuranosyl-1H-purine-2,6-dione", "3,9-Dihydro-9-delta-ribofuranosyl-1H-purine-2,6-dione", "9-D-Ribofuranosylxanthine", "9-b-D-Ribofuranosylxanthine", "9-beta-delta-Ribofuranosylxanthine", "9-delta-Ribofuranosylxanthine", "Xanthosine"]	C01762	18107	6272		70.4038

## Sheet: ST2
Supplementary Table ST2: Differential analysis based on fold changes between content and mucus samples. Fold changes are calculated either between the average metabolite concentration over all 15 intestinal sites, between the average metabolite concentration in 10 small intestinal sites or between the average of four large intestinal sites. Fold changes are log2-transformed. Negative log2 fold ch…
across all 15 intestinal sites			across 10 small intestine			across four large intestine
Metabolites	log2 FC	FDR corr p-val	Metabolites	log2 FC	FDR corr p-val	Metabolites	log2 FC	FDR corr p-val
Spermidine	-2.0936	0.00463958	Glutathione	-2.85496	0.097895	Choline	-3.68245	0.00147532
Malate	-1.55333	4.9586e-08	Spermidine	-2.25289	0.00124649	Spermidine	-3.52789	0.0395097
Creatine	-1.52691	0.00677951	Malate	-1.57255	2.4796e-08	Glutathione	-3.19519	0.119577
Fumarate	-1.44257	1.95767e-07	Spermine	-1.56271	0.353153	Indoxyl-sulfate	-1.65727	0.148696
Choline	-1.31316	0.00677951	Creatine	-1.53328	0.0286532	Adenosine	-1.5706	0.127845
Cytidine 5-Monophosphate	-1.05569	0.0127304	Fumarate	-1.46281	9.89846e-07	Malate	-1.4795	0.00231535
Adenosine	-0.994332	0.2486	Choline	-1.29001	0.00747354	Dopamine	-1.31764	0.0661038
Xanthosine	-0.963197	0.0192361	Adenine	-1.24148	0.000777324	Valine	-1.31019	0.00141526
Adenine	-0.882018	0.00677951	Adenosine	-1.13986	0.233476	Trimethylamine	-1.29408	4.5194e-05
Tryptophan	-0.836305	0.0124139	Cytidine 5-Monophosphate	-1.03321	0.0155482	Adenine	-1.28331	0.0126276
Cytosine	-0.785343	0.194671	Xanthosine	-0.939018	0.0113919	Fumarate	-1.12564	0.00784205
Indole	-0.761878	0.00939815	Valine	-0.878022	0.00722626	5-Aminovalerate	-0.984283	0.0100249
5-Aminovalerate	-0.750065	0.00973851	5-Aminovalerate	-0.874323	0.00649352	Hydroxypropionate/lactate	-0.961491	0.0395097
Valine	-0.72151	0.0127304	Tryptophan	-0.83884	0.0151201	Indole	-0.88346	0.0942675
Phenylalanine	-0.707411	0.0197008	Cytosine	-0.772546	0.288385	Creatine	-0.8623	0.165513
Proline	-0.699517	0.0750058	Indole	-0.757674	0.0134076	Tryptophan	-0.798591	0.148696
Glutamine	-0.69785	0.00871022	Glutamine	-0.750524	0.0113919	Alanine	-0.712574	0.0913468
Hydroxyproline	-0.657691	0.0237915	Fructose	-0.73436	0.0801511	N-methylglycine	-0.712523	0.0913468
Tyrosine	-0.632928	0.190209	Phenylalanine	-0.709841	0.0282069	Spermine	-0.673817	0.401466
Dopamine	-0.616124	0.345831	Proline	-0.69697	0.0510478	Fructose	-0.647339	0.431657
N6-acetyllysine	-0.595574	0.0936825	Dopamine	-0.642091	0.300764	Stachydrine	-0.53932	0.334516
Trimethylamine	-0.584258	0.00871022	Hydroxyproline	-0.637784	0.0241681	Phenylalanine	-0.488957	0.328817
Glycerate	-0.444342	0.248394	Tyrosine	-0.632349	0.119243	Hypoxanthine	-0.175608	0.547161
Methionine	-0.430441	0.116143	Trimethylamine	-0.60083	0.0112233	Cinnamoylglycine	-0.0821413	0.91542
Tyramine	-0.380338	0.580363	N6-acetyllysine	-0.520656	0.235346	Hydroxyproline	-0.0343009	0.908453
Stachydrine	-0.349561	0.58422	Stachydrine	-0.518641	0.214505	Hippurate	0.00822669	0.896435
Fructose	-0.242945	0.881808	Glycerate	-0.443602	0.244619	Taurocholate	0.179806	0.715215
3-Nitrotyrosine	-0.237972	0.418918	Methionine	-0.429081	0.153484	Arabinose/ribose	0.193281	0.855045
Threonine	-0.234402	0.398799	Tyramine	-0.383086	0.829461	Glutamine	0.235442	0.689996
Histidine	-0.225588	0.580363	Hippurate	-0.316065	0.580033	dAMP	0.239836	0.885909
Hypoxanthine	-0.217061	0.742724	Threonine	-0.265231	0.343489	Proline	0.285807	0.435567
Uracil	-0.205314	0.477207	Hydroxypropionate/lactate	-0.237132	0.45395	Oxalate	0.290063
N-acetyl-b-alanine	-0.167487	0.620469	Histidine	-0.231825	0.560312	N6-acetyllysine	0.306179	0.516357
Isoleucine/leucine	-0.163615	0.620469	Uracil	-0.219397	0.361136	3-Nitrotyrosine	0.332689	0.465472
2-Deoxycytidine	-0.135331	0.881808	N-acetyl-b-alanine	-0.195796	0.526699	Methionine	0.341036	0.465472
Glutathione	-0.104843	0.592345	Phenol	-0.190344		Xanthosine	0.351858	0.677618
Hydroxypropionate/lactate	-0.100626	0.754597	Isoleucine/leucine	-0.163004	0.617233	Glycerate	0.405136	0.21777
Glycine	-0.0920345	0.901251	Hypoxanthine	-0.144167	0.919405	Ornithine	0.442374	0.215961
Phenol	-0.0657648		Glycine	-0.114548	0.799025	N-acetylornithine	0.457167	0.5325
Arabinose/ribose	0.00830482	0.779374	2-Deoxycytidine	-0.0824135	0.996218	Carnitine	0.457722	0.105239
Allantoin	0.0205467	0.793781	Allantoin	-0.00805912	0.926359	Histidine	0.522819	0.328817
Asparagine	0.0373718	0.84455	Asparagine	0.0119971	0.921344	Caproate	0.522841	0.0595594
Glutamate	0.118831	0.648716	Arabinose-Ribose	0.0307449	0.919405	Isovalerate	0.572977	0.22179
N-methylglycine	0.131482	0.580363	Phenylacetylglycine	0.0792159	0.0127773	Creatinine	0.600467	0.263735
Alanine	0.13163	0.580363	Oxalate	0.0945075	0.996218	Cholate	0.621051	0.273608
Isovalerate/valerate	0.140163	0.771178	Glutamate	0.0978368	0.690066	Cytidine 5-Monophosphate	0.632029	0.494884
Ornithine	0.16046	0.634488	N-methylglycine	0.112318	0.516321	Indole-3-acetate	0.650809	0.14387
Phenylpropionylglycine	0.16293	0.592345	Alanine	0.112464	0.516321	Allantoin	0.694177	0.218962
dAMP	0.167603	0.760049	Isovalerate	0.14313	0.799025	Folate	0.715537	0.564138
N-methylalanine	0.182913	0.435572	3-Hydroxybutyrate	0.156365	0.691126	Glycine	0.724926	0.214983
Pantothenate	0.194333	0.634488	Phenylpropionylglycine	0.158653	0.604701	Threonine	0.725717	0.119577
5-Hydroxylysine	0.2097	0.440558	N-methylalanine et al	0.159605	0.495156	Uracil	0.764539	0.0395097
Caproate	0.223494	0.343638	Ornithine	0.162387	0.652174	N-acetyl-b-alanine	0.804022	0.084451
3-Hydroxybutyrate	0.235062	0.545164	3-Nitrotyrosine	0.173545	0.343489	Tyramine	0.804377	0.192299
Hippurate	0.243138	0.701233	5-Hydroxylysine	0.18072	0.373424	Pyridoxine	0.811615	0.214983
N-acetylornithine	0.246931	0.969556	Pantothenate	0.199608	0.640413	Tyrosine	0.832836	0.456822
N-methylproline	0.293123	0.515141	dAMP	0.210447	0.855081	3-Hydroxybutyrate	0.832864	0.103407
Methionine sulfoxide	0.311189	0.32651	Caproate	0.244952	0.422741	Cytosine	0.894302	0.0536394
Sorbitol	0.312294	0.32651	N-methylproline	0.292739	0.464412	5-Hydroxylysine	0.954292	0.137304
Lysine	0.327115	0.369634	N-acetylornithine	0.308297	0.829465	Asparagine	0.984903	0.0522416
Phenylacetylglycine	0.327532	0.0144559	Cholate	0.324378	0.737615	Ursodeoxycholate	1.01176	0.0942675
Cholate	0.331723	0.655954	Sorbitol	0.324414	0.373424	Tyrosine methyl ester	1.01506	0.21777
Oxalate	0.341863	0.228529	Methionine sulfoxide	0.324526	0.213996	Phenylacetate	1.04178	0.0940818
Serine	0.356155	0.212989	Lysine	0.32568	0.357866	Phenylpropionylglycine	1.04977	0.00769785
Guanine	0.411934	0.331397	Serine	0.326102	0.259956	Butyrate/isobutyrate	1.05353	0.0201253
5-Hydroxyindole	0.472308	0.667988	5-Hydroxyindole	0.449422	0.799025	Pyridoxal	1.06191	0.00784205
Phenylacetate	0.490333	0.221037	Phenylacetate	0.495778	0.161556	Phenyllactate	1.08293	0.0259895
Uridine	0.535887	0.134108	Carnitine	0.505972	0.0769228	Hyocholate	1.09064
N-acetyl glycine	0.596009	0.0258181	Cytidine	0.509263	0.167414	Citrate	1.09092	0.00784205
Pyridoxal	0.634263	0.185795	3-Methylhistdidine	0.543156	0.068676	Methionine sulfoxide	1.09187	0.154098
Ophthalmate	0.637914	0.123257	Uridine	0.551518	0.146535	Indole-3-propionate	1.10443	0.0522416
3-Methylhistdidine	0.655333	0.0725441	N-acetyl glycine	0.626547	0.036456	Hypotaurine	1.13742	0.465472
Cytidine	0.669717	0.303191	Ophthalmate	0.637754	0.235397	Thymidine	1.14673	0.00803155
Carnitine	0.676362	0.025215	Hypotaurine	0.642376	0.0410836	1-Methyladenosine	1.16669	0.0119056
Taurocholate	0.681887	0.255537	Pyridoxal	0.665271	0.117708	Sorbitol	1.19937	0.0842574
Thymine	0.692573	0.194671	Thymine	0.673915	0.167414	Taurine	1.21622	0.119577
Arginine	0.697148	0.0615967	Citrate	0.68045	0.0360749	Nicotinate	1.27606	0.00309185
Carnosine	0.72546	0.0769368	Arginine	0.706063	0.0492671	Serine	1.30072	0.0144884
Citrate	0.73297	0.0125665	Indole-3-acetate	0.714336	0.548026	2-Deoxycytidine	1.30718	0.00396758
Hypotaurine	0.750238	0.0369615	Taurocholate	0.718902	0.236562	Ophthalmate	1.3424	0.00654456
Indole-3-acetate	0.756422	0.592345	Carnosine	0.74958	0.0806197	Arginine	1.34461	0.00436232
Quinate	0.866933	0.667547	3-4-Hydroxyphenylpropionate	0.752187	0.499593	Cytidine	1.39722	0.0434583
Indoleacetylglycine	0.869388	0.00871022	Guanine	0.758379	0.097895	Isoleucine/leucine	1.40313	0.00970057
Guanosine	0.894267	0.0144559	Creatinine	0.775557	0.086637	Lysine	1.44543	0.00147532
Hyocholate	0.911559		Indoleacetylglycine	0.839078	0.00822391	Lithocholate	1.45917	0.00148824
2-Oxoglutarate	0.930391	0.0187405	Hyocholate	0.911559		Hydrocinnamate	1.47578	0.00787453
Phenyllactate	0.932496	0.654928	Folatee	0.918663	0.72351	N-methylproline	1.51885	0.015271
Riboflavin	0.936724	0.0381379	Guanosine	0.921302	0.027284	2-Oxoglutarate	1.52155	0.00654456
Creatinine	0.945807	0.0328535	Riboflavin	0.945265	0.0432895	⍺-Muricholate	1.54347	0.00147532
⍺-Muricholatee	0.948945	0.0672869	2-Oxoglutarate	0.948828	0.0613686	Riboflavin	1.55438	0.0174151
Butyrate_Isobutyrate	0.986323	0.054205	Butyrate/isobutyrate	0.976017	0.0463479	Fucose_Rhamnose	1.58056	0.00148824
Thiamine	0.991249	0.0769368	Phenyllactate	0.977573	0.588517	N-acetyl glycine	1.6294	0.00148824
3-4-Hydroxyphenylpropionate	1.01861	0.463775	⍺-Muricholate	0.97886	0.106884	Indoleacetylglycine	1.63942	0.00862642
Folate	1.02378	0.00871022	Cinnamoylglycine	0.999128	0.0974656	N-acetylglutamate	1.73502	0.00572809
Cinnamoylglycine	1.0363	0.055287	Aspartate	1.05854	0.00124649	Phenylacetylglycine	1.77219	0.000446078
Thymidine	1.07359	0.0258115	Thymidine	1.08233	0.0394564	Thiamine	1.79909	0.155732
Inosine	1.07724	0.00761796	Indoxyl-sulfate	1.09657	0.353153	Thymine	1.80784	0.000934296
Aspartate	1.08176	0.00114391	N-acetylglutamate	1.10372	0.0739282	Carnosine	1.81122	0.0126276
Ursodeoxycholate	1.08947	0.189851	Taurine	1.12526	0.00722626	Quinate	1.81563	0.0011521
N-acetylglutamate	1.10024	0.0260619	Thiamine	1.15437	0.117708	Inosine	1.82148	0.0215321
1-Methyladenosine	1.11953	0.00119844	Nicotinate	1.181	0.020452	Glutamate	1.85946	0.000934296
Indoxyl-sulfate	1.17856	0.325225	1-Methyladenosine	1.22628	0.000290373	N-methylalanine	1.87809	0.000934296
Nicotinate	1.18565	0.00871022	Tyrosine methyl ester	1.25207	0.151583	Pantothenate	1.91059	0.00720317
Indole-3-propionate	1.26461	0.120017	Indole-3-propionate	1.26681	0.233476	3-4-Hydroxyphenylpropionate	1.957	0.0495259
Pyridoxine	1.28368	0.00178837	Ursodeoxycholate	1.26708	0.214505	Uridine	1.99804	0.00123831
Tyrosine methyl ester	1.30413	0.0615967	Pyridoxine	1.29706	0.0113919	4-Hydroxyphenylacetate	2.03889	0.00123831
Hydrocinnamate	1.34954	0.111387	Inosine	1.31913	0.00649352	Gluconate	2.07525	0.00171336
Taurine	1.35045	0.000867906	Hydrocinnamate	1.33366	0.0544181	Trimethylamine N-oxide	2.09273	0.0292705
Fucose/rhamnose	1.40063	0.0080276	Fucose/rhamnose	1.39831	0.0151201	Biotin	2.20326	0.000413307
Lithocholate	1.52199	0.0160328	Lithocholate	1.56346	0.0974656	4-Pyridoxate	2.33112	0.00436232
Biotin	1.64996	0.00499487	Biotin	1.66984	0.00426927	Guanosine	2.41223	0.00335788
4-Hydroxyphenylacetate	1.70404	0.0125665	4-Hydroxyphenylacetate	1.69375	0.0282069	3-Methylhistdidine	2.43817	0.00171336
Maltotriose/raffinose	1.92021	0.00499487	Quinate	1.71633	0.0127773	Maltotriose_Raffinose	2.52395	0.000555959
4-Pyridoxate	1.93079	0.00463958	Cellobiose/lactose/maltose	1.94369	0.000745415	Chenodeoxycholate	2.63414	2.58497e-05
Cellobiose/lactose/maltose	1.9402	0.00055444	4-Pyridoxate	1.9594	0.0015744	Propionate	2.69317	1.10662e-05
Chenodeoxycholate	2.06761	0.000276446	Propionate	2.08667	3.61406e-06	Argininosuccinate	2.73075	0.0434583
Succinate	2.11232	1.95767e-07	Succinate	2.11072	7.83688e-07	Aspartate	2.82581	1.10662e-05
Deoxycholate	2.11363	0.00499487	Maltotriose/raffinose	2.14926	0.00714637	Guanine	2.84293	4.5194e-05
Propionate	2.1151	1.52051e-06	Chenodeoxycholate	2.17757	0.000184448	Succinate	2.8978	1.10662e-05
Gluconate	2.25051	0.00135807	Deoxycholate	2.18131	0.0096534	Deoxycholate	2.90484	0.000580093
Glycerol	2.39133		Gluconate	2.34992	0.00124649	Cellobiose/lactose/maltose	3.02372	2.83457e-06
N-acetylaspartate	2.45073	0.0160328	Trimethylamine N-oxide	2.46915	0.0148457	N-acetylaspartate	3.20469	0.00574979
Trimethylamine N-oxide	2.55645	0.0083475	N-acetylaspartate	2.48041	0.0172005	Hyodeoxycholate	3.33358	0.00335788
Hyodeoxycholate	2.74156	0.00677951	Glycerol	2.57974		Glycerol	3.39627
Argininosuccinate	2.74921	1.43003e-06	Argininosuccinate	2.72106	2.35346e-06	Glucose 6-phosphate	3.93012	0.0100249
Glucose 6-phosphate	2.75067	0.0192361	Glucose 6-phosphate	2.77296	0.0313971	Phenol
Spermine	3.33507	0.580363	Hyodeoxycholate	2.80321	0.0101122	5-Hydroxyindole
Putrescine			Putrescine			Putrescine

## Sheet: ST3
Supplementary Table ST3: Differential analysis of metabolite abundance in SPF content and mucus samples based on fold changes between small and large intestinal samples. Fold changes are calculated between the average metabolite concentration in 10 small intestinal sites versus the average metabolite concentration in four large intestinal sites in SPF content and mucus separately. Positive log2 f…
SPF content				SPF mucus
Metabolite	log2 FC	FDR corr p-val	classification according to MetaCyc	Metabolite	log2 FC	FDR corr p-val	classification according to MetaCyc
Indoxyl-sulfate	-6.67443	0.116428	aroma	Taurocholate	-5.55234	0.011152	ba
Taurocholate	-6.15496	0.0666788	ba	Cinnamoylglycine	-4.19839	0.037364	aroma
Cinnamoylglycine	-5.39034	0.0425326	aroma	Indoxyl-sulfate	-3.74214	0.10498	aroma
Ursodeoxycholate	-3.69838	0.152906	ba	Tyrosine	-3.62634	0.01845	aa
Arabinose/ribose	-3.10865	0.101324	carb	Ursodeoxycholate	-3.23758	0.148723	ba
Choline	-2.76727	0.301836	amine	Proline	-3.22557	0.00304508	aa
Thymidine	-2.50755	0.0543403	nucleo	Arabinose/ribose	-3.10042	0.0203547	carb
Indole	-2.49557	0.021514	aroma	Histidine	-3.09529	0.00466541	aa
Cholate	-2.49165	0.197341	ba	N-methylproline	-3.02705	0.00420833	amet
Gluconate	-2.33342	0.0686149	orgacid	Cholate	-2.79642	0.116304	ba
Valine	-2.31885	0.063516	aa	Cytosine	-2.74132	0.0783389	nucleo
Histidine	-2.29348	0.0329872	aa	Thymidine	-2.56932	0.0876127	nucleo
Tryptophan	-2.26891	0.0381613	aa	2-Deoxycytidine	-2.47517	0.0211758	nucleo
Proline	-2.1946	0.0669248	aa	3-Methylhistdidine	-2.4556	0.106384	amet
Tyrosine	-2.09213	0.182769	aa	Cellobiose/Lactose/Maltose	-2.44427	0.0582736	carb
5-Aminovalerate	-2.08114	0.0675547	amet	Asparagine	-2.44356	0.00420833	aa
Alanine	-1.97674	0.0675547	aa	Lysine	-2.42968	0.00581232	aa
N-methylglycine	-1.97674	0.0675547	amet	Aspartate	-2.42277	0.00304508	aa
Phenylalanine	-1.97316	0.0425326	aa	Carnosine	-2.36773	0.0870419	amet
dAMP	-1.8951	0.0845342	nucleo	Isoleucine/leucine	-2.34355	0.00773595	aa
Dopamine	-1.87489	0.283428	vit	Tryptophan	-2.31245	0.00420833	aa
N-methylproline	-1.70286	0.0960614	amet	Indole	-2.29836	0.004377	aroma
Argininosuccinate	-1.66241	0.0756519	amet	Glutamine	-2.27221	0.00420833	aa
Hydroxypropionate/lactate	-1.56219	0.133459	orgacid	Thymine	-2.26996	0.0419111	nucleo
N-acetylornithine	-1.49606	0.152906	amet	N6-acetyllysine	-2.23755	0.0262043	amet
Arginine	-1.41806	0.0845342	aa	Serine	-2.23748	0.00304508	aa
Asparagine	-1.38297	0.0686149	aa	Phenylalanine	-2.21476	0.00420833	aa
Carnosine	-1.36869	0.118016	amet	Arginine	-2.07175	0.00659213	aa
N6-acetyllysine	-1.32078	0.197341	amet	Threonine	-2.06628	0.00369527	aa
Trimethylamine	-1.31191	0.118016	amine	Gluconate	-2.03453	0.00581232	orgacid
Cellobiose/Lactose/Maltose	-1.24098	0.199772	carb	N-acetyl-b-alanine	-2.02876	0.00420833	amet
Lysine	-1.17847	0.118016	aa	Spermine	-1.99197	0.458457	amine
Glutamine	-1.16406	0.129086	aa	5-Aminovalerate	-1.96033	0.00304508	amet
Spermidine	-1.14019	0.43137	amine	dAMP	-1.93694	0.0933466	nucleo
Serine	-1.13964	0.0960614	aa	Ophthalmate	-1.90782	0.0592553	amet
Ophthalmate	-1.12375	0.239574	amet	Glycine	-1.88386	0.011152	aa
Malate	-1.07242	0.24004	orgacid	Valine	-1.8457	0.00352081	aa
Hippurate	-1.02095	0.43137	aroma	Methionine	-1.83618	0.0131968	aa
Thymine	-1.01629	0.301836	nucleo	Cytidine	-1.79007	0.402758	nucleo
2-Deoxycytidine	-1.01461	0.167695	nucleo	Methionine sulfoxide	-1.55566	0.0118431	amet
Methionine	-0.964456	0.22414	aa	N-methylalanine	-1.49859	0.00432089	amet
Cytidine	-0.96415	0.245313	nucleo	Hydroxyproline	-1.49177	0.0183091	amet
Threonine	-0.932408	0.167695	aa	Glutamate	-1.47181	0.00478332	aa
Glycine	-0.93182	0.168358	aa	N-acetylornithine	-1.46429	0.472241	amet
Spermine	-0.928324	0.541496	amine	Argininosuccinate	-1.42869	0.37467	amet
Fructose	-0.92269	0.345482	carb	Indoleacetylglycine	-1.39101	0.399883	aroma
Fumarate	-0.897916	0.274561	orgacid	Hippurate	-1.38565	0.16619	aroma
Cytosine	-0.897544	0.345482	nucleo	Sorbitol	-1.30804	0.0764439	carb
N-acetyl-b-alanine	-0.883981	0.197341	amet	Allantoin	-1.30473	0.0376897	nucleo
Quinate	-0.865218	0.48287	amet	Phenylacetylglycine	-1.30187	0.441078	amet
Taurine	-0.838339	0.345482	ba	Fumarate	-1.29452	0.00484843	orgacid
Hypotaurine	-0.819217	0.335132	ba	N-acetyl glycine	-1.26574	0.0211758	amet
Hydroxyproline	-0.775785	0.274561	amet	Hypotaurine	-1.20554	0.458457	ba
Methionine sulfoxide	-0.66936	0.345039	amet	Riboflavin	-1.18768	0.134214	vit
Isoleucine/leucine	-0.535197	0.43137	aa	Deoxycholate	-1.17185	0.401156	ba
Phenol	-0.516579	0.456949	aroma	Malate	-1.17092	0.011152	orgacid
3-Nitrotyrosine	-0.514944	0.43137	amet	Dopamine	-1.09112	0.39051	vit
Riboflavin	-0.470502	0.535019	vit	Pantothenate	-1.07421	0.116304	vit
Allantoin	-0.465499	0.43137	nucleo	Xanthosine	-1.03423	0.179091	carb
3-Methylhistdidine	-0.447383	0.448321	amet	Quinate	-1.00647	0.399883	amet
Indoleacetylglycine	-0.437009	0.538415	aroma	Fructose	-1.00079	0.382996	carb
Aspartate	-0.370352	0.485305	aa	Taurine	-0.948882	0.0379585	ba
Carnitine	-0.288066	0.551389	amet	Guanine	-0.927385	0.39051	nucleo
Deoxycholate	-0.286695	0.566835	ba	N-methylglycine	-0.870994	0.0870419	amet
Sorbitol	-0.22432	0.577614	carb	Alanine	-0.870759	0.0870419	aa
Citrate	-0.222083	0.566835	orgacid	Cytidine 5-Monophosphate	-0.845571	0.412179	nucleo
Stachydrine	-0.196324	0.571645	amet	Citrate	-0.75014	0.0878563	orgacid
Creatinine	-0.116876	0.566835	amet	Hydroxypropionate/lactate	-0.7044	0.106191	orgacid
Maltotriose/raffinose	-0.111584	0.566835	carb	5-Hydroxylysine	-0.695919	0.475245	amet
N-acetyl glycine	0.0074629	0.602576	amet	Succinate	-0.678641	0.307605	orgacid
5-Hydroxyindole	0.059002	0.56993	aroma	⍺-Muricholate	-0.662097	0.472241	ba
⍺-Muricholate	0.0952443	0.566835	ba	Maltotriose/raffinose	-0.657777	0.512916	carb
Phenyllactate	0.150395	0.511978	amet	3-Nitrotyrosine	-0.646902	0.336193	amet
Oxalate	0.238383	0.566835	orgacid	Uridine	-0.638058	0.356525	nucleo
5-Hydroxylysine	0.287264	0.541496	amet	Phenylpropionylglycine	-0.615686	0.404365	aroma
Ornithine	0.350337	0.43137	amet	Tyramine	-0.593478	0.524569	aroma
Succinate	0.40847	0.449293	orgacid	Guanosine	-0.552327	0.530908	nucleo
Propionate	0.426918	0.435721	orgacid	Hyocholate	-0.481792		ba
Adenine	0.540125	0.389621	nucleo	Trimethylamine	-0.462074	0.102734	amine
Phenylpropionylglycine	0.643369	0.23054	aroma	Propionate	-0.427966	0.458457	orgacid
N-methylalanine	0.791545	0.124492	amet	Carnitine	-0.210024	0.518441	amet
Folate	0.815456	0.494495	vit	Stachydrine	-0.155103	0.634297	amet
Xanthosine	0.826101	0.345482	carb	Oxalate	-0.103531	0.640572	orgacid
Glutathione	0.829568	0.48287	amet	Phenyllactate	-0.0880817	0.530908	amet
Glutamate	0.899762	0.0845342	aa	Choline	-0.078703	0.634297	amine
Phenylacetylglycine	1.09481	0.117205	amet	Ornithine	-0.0604204	0.682058	amet
Thiamine	1.10787	0.258823	vit	Thiamine	-0.0556938	0.569733	vit
1-Methyladenosine	1.27344	0.0435868	nucleo	Glycerol	-0.0326715		carb
Inosine	1.39715	0.239332	nucleo	Creatine	0.0502585	0.652371	amet
Tyramine	1.50437	0.0666788	aroma	Uracil	0.0974077	0.654411	nucleo
Pantothenate	1.54968	0.0435868	vit	Creatinine	0.12349	0.631079	amet
Uridine	1.67221	0.0229125	nucleo	3-4-Hydroxyphenylpropionate	0.126977	0.350984	aroma
Cytidine 5-Monophosphate	1.77256	0.00787562	nucleo	Inosine	0.231408	0.573155	nucleo
Uracil	1.87502	0.00859763	nucleo	Spermidine	0.576781	0.524569	amine
Pyridoxine	1.96202	0.0666788	vit	Adenine	0.590795	0.352425	nucleo
Chenodeoxycholate	1.9711	0.0229034	ba	Glucose 6-phosphate	0.643349	0.399883	carb
Phenylacetate	2.12908	0.0229125	aroma	Chenodeoxycholate	0.787602	0.382996	ba
Tyrosine methyl ester	2.2769	0.23054	amet	Phenylacetate	0.913136	0.134964	aroma
Adenosine	2.32671	0.0469722	nucleo	3-Hydroxybutyrate	0.919863	0.116304	orgacid
3-Hydroxybutyrate	2.46608	0.00449374	orgacid	Hyodeoxycholate	0.920045	0.41632	ba
Caproate	2.51462	0.000700316	orgacid	2-Oxoglutarate	1.01304	0.10498	orgacid
Hypoxanthine	2.54314	0.000355315	nucleo	Glycerate	1.03604	0.116304	orgacid
Trimethylamine N-oxide	2.54708	0.0144449	amine	N-acetylaspartate	1.05696	0.150236	amet
Creatine	2.5621	0.274561	amet	Folate	1.16321	0.475245	vit
4-Pyridoxate	2.60625	0.021514	vit	1-Methyladenosine	1.16844	0.063061	nucleo
Guanosine	2.63264	0.0425326	nucleo	4-Pyridoxate	1.34423	0.146265	vit
Pyridoxal	2.71294	0.0133857	vit	Biotin	1.36035	0.124101	vit
Glycerol	2.75031	0.456949	carb	Caproate	1.41837	0.01845	orgacid
Guanine	2.80893	0.000355315	nucleo	Glutathione	1.43646	0.424538	amet
Indole-3-acetate	2.86406	0.221416	aroma	N-acetylglutamate	1.45385	0.0870419	amet
Nicotinate	2.8985	0.000700316	vit	Pyridoxal	1.57573	0.0323304	vit
Hyodeoxycholate	2.97703	0.0669248	ba	Isovalerate/valerate	1.81546	0.0225423	orgacid
3-4-Hydroxyphenylpropionate	2.98279	0.0505296	aroma	Trimethylamine N-oxide	1.9772	0.352425	amine
Fucose/Rhamnose	3.01777	0.000700316	carb	Fucose/Rhamnose	2.2154	0.0468593	carb
2-Oxoglutarate	3.0643	0.0127496	orgacid	Indole-3-acetate	2.36735	0.382996	aroma
Biotin	3.15906	0.00179531	vit	Nicotinate	2.45549	0.011152	vit
Isovalerate/valerate	3.36254	0.00118776	orgacid	Tyrosine methyl ester	2.51782	0.373534	amet
Glycerate	3.42828	6.64331e-06	orgacid	Hypoxanthine	2.56676	0.00304508	nucleo
Lithocholate	3.46872	0.0425326	ba	4-Hydroxyphenylacetate	2.6515	0.0160992	amet
N-acetylglutamate	3.76973	0.00298533	amet	Indole-3-propionate	2.90642	0.124249	aroma
N-acetylaspartate	4.1374	0.0380906	amet	Pyridoxine	2.96096	0.0764439	vit
4-Hydroxyphenylacetate	4.50561	0.000700316	amet	Adenosine	3.14578	0.0693332	nucleo
Butyrate/isobutyrate	5.16349	0.000520749	orgacid	Lithocholate	3.15635	0.149435	ba
Indole-3-propionate	5.30411	0.0647472	aroma	Butyrate/isobutyrate	3.19194	0.0422378	orgacid
Glucose 6-phosphate	5.37226	0.0380906	carb	Hydrocinnamate	3.96663	0.037364	aroma
Hydrocinnamate	7.05929	0.00177783	aroma	5-Hydroxyindole			aroma
Hyocholate			ba	Phenol			aroma
Putrescine			amine	Putrescine			amine

## Sheet: ST4
Supplementary Table ST4: Significantly different metabolites between any two regions (duodenum, jejunum, or ileum) withing the small intestine. P-values are calculated based on the metabolite concentrations between neighboring regions: three duodenum versus four jejunum sites, or four jejunum versus three ileum sites, within SPF content and mucus respectively. Lists are sorted by smallest p-value…
SPF content - p-values for metabolite concentration changes from one region to the other						SPF mucus - p-values for metabolite concentration changes from one region to the other
Metabolite	duodenum - jejunum		Metabolite	jejunum - ileum		Metabolite	duodenum - jejunum		Metabolite	jejunum - ileum
	0.334678	direction		0.391486	direction		0.375561	direction		0.406391	direction
2-Deoxycytidine	0.0247199	1	2-Oxoglutarate	0.00776869	0.5	Alanine	0.00240765	0.5	3-Hydroxybutyrate	0.00640257	0.5
3-Hydroxybutyrate	0.0333911	0.5	Allantoin	0.0220089	1	Arabinose/ribose	0.0157094	0.5	4-Hydroxyphenylacetate	0.0496664	1
4-Pyridoxate	0.0390023	1.5	Aspartate	0.0123405	1	Arginine	0.000625939	0.5	5-Hydroxylysine	0.0397194	0.5
Carnitine	0.0290673	0.5	Glutamate	0.00613566	1	Argininosuccinate	0.00406549	0.5	Alanine	0.00245811	0.5
Cytidine 5-Monophosphate	0.0311853	0.5	Glutamine	0.0166272	1	Carnitine	0.0488153	0.5	Creatine	0.0277607	0.5
Fructose	0.0244879	0.5	Glycine	0.0198088	1	Cinnamoylglycine	0.00836282	0.5	Cytidine 5-Monophosphate	0.0293841	0.5
Glucose 6-phosphate	0.00450016	0.5	Histidine	0.0356642	1	Guanine	0.000544611	0.5	Glycerate	0.0157818	0.5
Glutamate	0.0125475	0.5	N-methylalanine	0.00787734	1	Guanosine	0.0129136	0.5	Hydroxypropionate/lactate	0.000867474	0.5
Glutamine	0.0408725	0.5	N-methylproline	0.0475291	1	N-methylglycine	0.00240492	0.5	Indole-3-propionate	7.09078e-05	0.5
Guanine	0.018463	0.5	Riboflavin	0.0431694	0.5	N-methylproline	0.00836167	0.5	N-acetylglutamate	0.0245631	1
Indoleacetylglycine	0.0151793	1	Serine	0.0277686	1	Pantothenate	0.000339875	0.5	N-methylglycine	0.00246606	0.5
N-methylalanine	0.0187659	0.5	Lysine	0.050489		Phenyllactate	0.000449981	0.5	Pantothenate	0.000914962	0.5
Pyridoxine	0.0498382	1	Thymine	0.0569781		Spermidine	0.0256091	0.5	Taurine	0.00691253	0.5
Uracil	0.0350269	0.5	Cytosine	0.0578731		Succinate	0.041277	0.5	Uridine	0.0279582	0.5
Glutathione	0.0634777		Chenodeoxycholate	0.0693019		Uridine	0.0460464	0.5	Stachydrine	0.0531853
Ornithine	0.0685654		Oxalic acid	0.0696888		Hippurate	0.0514868		Allantoin	0.0540637
Biotin	0.0702925		1-Methyladenosine	0.0739559		Thymine	0.0536629		Trimethylamine N-oxide	0.0587423
Hydroxypropionate/lactate	0.0746722		Uracil	0.080416		Inosine	0.0558208		2-oxoglutarate	0.0591128
Indoxyl-sulfate	0.0820137		Stachydrine	0.0890871		Ornithine	0.0600887		Xanthosine	0.0606993
Aspartate	0.0838553		Propionate	0.0898154		Propionate	0.0695579		Spermidine	0.0617819
Thymidine	0.091043		4-Hydroxyphenylacetate	0.0905956		Cytidine 5-Monophosphate	0.0744466		Indoxyl-sulfate	0.0639981
N-acetyl glycine	0.0917222		Argininosuccinate	0.100177		Indole-3-propionate	0.0762399		Riboflavin	0.0763683
Hippurate	0.101605		dAMP	0.108728		Phenylacetate	0.0770006		2-Deoxycytidine	0.0774643
Taurine	0.125102		Carnosine	0.111882		Fructose	0.0843467		Adenosine	0.0777584
Pyridoxal	0.130054		3Nitrotyrosine	0.11757		Valine	0.0874956		Ophthalmate	0.0951781
Isoleucine/leucine	0.132557		Pantothenate	0.130734		2-Deoxycytidine	0.101418		Hypoxanthine	0.101785
Gluconate	0.139884		Carnitine	0.13103		Riboflavin	0.105611		Uracil	0.105126
Arginine	0.145229		3-Methylhistdidine	0.140967		Adenine	0.10871		Hippurate	0.107514
Creatinine	0.148053		Asparagine	0.147282		Phenylacetylglycine	0.118257		Lithocholate	0.107782
Adenosine	0.148791		Cellobiose_Lactose_Maltose	0.154608		N-acetylglutamate	0.126529		Spermine	0.125627
Lysine	0.152519		N-acetyl glycine	0.157937		Ophthalmate	0.140836		Caproate	0.132085
Trimethylamine N-oxide	0.161963		Arginine	0.158278		Oxalate	0.157341		Succinate	0.140911
Cellobiose/lactose/maltose	0.162716		Glycerate	0.164159		Cytosine	0.162132		Cinnamoylglycine	0.144624
N6-acetyllysine	0.17371		Threonine	0.167077		Histidine	0.185948		Glucose 6-phosphate	0.150961
Thiamine	0.174342		5-Hydroxylysine	0.167534		5-Aminovalerate	0.18786		Fumarate	0.161274
Allantoin	0.1853		Indole	0.170833		5-Hydroxylysine	0.193945		Isovalerate/valerate	0.16376
Butyrate/isobutyrate	0.18708		Hippurate	0.179222		Spermine	0.198482		Glycine	0.165597
3-Nitrotyrosine	0.191611		Ophthalmate	0.190746		Isovalerate/valerate	0.198572		N-acetyl glycine	0.174803
Oxalate	0.191706		Valine	0.191615		Lithocholate	0.201114		Malate	0.175781
N-methylproline	0.193225		Butyrate/isobutyrate	0.191767		Lysine	0.203583		Histidine	0.176146
5-Aminovalerate	0.201344		N-acetyl-b-alanine	0.192915		Folate	0.212145		Lysine	0.176914
Serine	0.202624		5-Aminovalerate	0.205451		3-Hydroxybutyrate	0.214549		Folate	0.19544
N-acetylornithine	0.204763		Indole-3-propionate	0.218574		Uracil	0.22662		Carnosine	0.19679
Glycine	0.205475		⍺-Muricholate	0.235129		Hydrocinnamate	0.228769		Oxalate	0.199347
Phenyllactate	0.207418		Ornithine	0.236408		3-Methylhistdidine	0.229213		Tyrosine methyl ester	0.233529
Xanthosine	0.208156		Isoleucine/leucine	0.246156		3-4-Hydroxyphenylpropionate	0.232635		N6-acetyllysine	0.240458
Valine	0.208803		N-methylglycine	0.263587		Glutathione	0.242524		Phenylpropionylglycine	0.262397
Asparagine	0.215169		Alanine	0.263587		Butyrate/isobutyrate	0.243623		Hyodeoxycholate	0.266181
Thymine	0.224906		Taurocholate	0.263741		4-Pyridoxate	0.249273		Creatinine	0.285428
Cytidine	0.226213		Adenine	0.271077		5-Hydroxyindole	0.251584		Cytosine	0.286122
3-4-Hydroxyphenylpropionate	0.229643		Hydrocinnamate	0.272871		Hyodeoxycholate	0.25261		Argininosuccinate	0.293022
Trimethylamine	0.239182		Phenylalanine	0.278556		Proline	0.253331		Trimethylamine	0.29457
Maltotriose/raffinose	0.250041		Spermidine	0.279732		Biotin	0.25517		Hydrocinnamate	0.296834
Creatine	0.255245		Phenylacetate	0.281049		Hydroxypropionate/lactate	0.259739		Pyridoxal	0.297252
3-methylhistdidine	0.258267		Biotin	0.287249		Allantoin	0.26667		Indoleacetylglycine	0.317681
Uridine	0.258809		Deoxycholate	0.291743		Cellobiose/lactose/maltose	0.267241		N-acetylornithine	0.317736
Phenylpropionylglycine	0.275527		Thiamine	0.297621		Fucose/rhamnose	0.278501		3-Nitrotyrosine	0.344758
⍺-Muricholate	0.277416		Phenyllactate	0.300955		Tyramine	0.281356		Propionate	0.347722
Quinic acid	0.288023		Tryptophan	0.310615		Indoleacetylglycine	0.282354		Dopamine	0.355551
Histidine	0.288814		N-acetylglutamate	0.313794		Caproate	0.286405		Cellobiose/lactose/maltose	0.360383
Fucose/rhamnose	0.293953		Methionine sulfoxide	0.324192		1-Methyladenosine	0.288445		Hypotaurine	0.362632
Succinate	0.29807		Fructose	0.342888		4-Hydroxyphenylacetate	0.312557		Serine	0.36783
Chenodeoxycholate	0.30801		Gluconate	0.351909		⍺-Muricholate	0.314183		Ornithine	0.368307
Tryptophan	0.308423		Uridine	0.361139		Gluconate	0.319605		Tyramine	0.369821
Threonine	0.316228		Hyodeoxycholate	0.361334		Creatine	0.327862		Ursodeoxycholate	0.372086
Spermidine	0.318531		Thymidine	0.363532		Tyrosine	0.333946		Quinate	0.385398
Ursodeoxycholate	0.322183		Trimethylamine N-oxide	0.388763		Dopamine	0.348282		Adenine	0.387913
5-Hydroxylysine	0.323585		Fucose/rhamnose	0.390611		Phenylalanine	0.356151		Thiamine	0.392478
Hypoxanthine	0.32589		Hypotaurine	0.403449		Carnosine	0.356538		Arginine	0.397416
1-Methyladenosine	0.327841		Citrate	0.404501		Chenodeoxycholate	0.359695		Citrate	0.413429
Riboflavin	0.33348		Indole-3-acetate	0.405803		Indole	0.365894		Thymine	0.418319
N-methylglycine	0.334139		Caproate	0.413311		Trimethylamine	0.370728		Choline	0.426251
Alanine	0.334139		Phenylpropionylglycine	0.418035		Pyridoxal	0.379675		Aspartate	0.431408
Propionate	0.341568		Folate	0.432387		Stachydrine	0.380299		Phenyllactate	0.435483
Carnosine	0.342475		Hydroxypropionate/lactate	0.434585		Hypotaurine	0.415954		N-methylproline	0.441406
Tyrosine	0.347632		N-acetylaspartate	0.446724		Citrate	0.428949		Arabinose/ribose	0.452681
N-acetylglutamate	0.353114		Sorbitol	0.461313		N-acetylornithine	0.436697		Hydroxyproline	0.452819
Methionine sulfoxide	0.355694		Inosine	0.485947		Deoxycholate	0.445264		Taurocholate	0.468662
Hypotaurine	0.366477		N6-acetyllysine	0.489268		N-acetylaspartate	0.457494		N-acetylaspartate	0.505524
Hyodeoxycholate	0.373465		Hypoxanthine	0.491372		Indole-3-acetate	0.474028		1-Methyladenosine	0.505727
Deoxycholate	0.375337		Pyridoxal	0.501972		Cytidine	0.474867		Pyridoxine	0.524231
Folate	0.376144		3-4-Hydroxyphenylpropionate	0.506221		dAMP	0.475713		Butyrate/isobutyrate	0.562719
Guanosine	0.377385		Adenosine	0.517126		Thymidine	0.475745		4-Pyridoxate	0.568245
N-acetyl-b-alanine	0.383179		Succinate	0.526111		Ursodeoxycholate	0.485495		Tyrosine	0.575408
Lithocholate	0.392283		Creatine	0.527553		Cholate	0.508074		Guanine	0.580318
4-Hydroxyphenylacetate	0.396154		Isovalerate/valerate	0.530759		Nicotinate	0.509245		Glutathione	0.582068
Cholate	0.399231		Indoleacetylglycine	0.537994		Xanthosine	0.511059		Biotin	0.585229
Cytosine	0.410004		Ursodeoxycholate	0.54055		Isoleucine/leucine	0.515722		Deoxycholate	0.590521
Malate	0.411979		Maltotriose/raffinose	0.542305		Hypoxanthine	0.517678		3-Methylhistdidine	0.592074
Phenylalanine	0.412715		Glutathione	0.544788		N-acetyl-b-alanine	0.525572		Fucose/rhamnose	0.604269
Stachydrine	0.416992		N-acetylornithine	0.583332		Indoxyl-sulfate	0.533434		Proline	0.612069
Choline	0.439943		Malic acid	0.599154		Asparagine	0.537215		Methionine	0.617658
Sorbitol	0.443741		Guanine	0.607915		Glutamine	0.541798		N-acetyl-b-alanine	0.643342
Tyramine	0.466876		Cytidine	0.614974		N-acetyl glycine	0.560107		Guanosine	0.66121
Hydroxyproline	0.480755		Lithocholate	0.61647		Tryptophan	0.595381		Nicotinate	0.675046
Ophthalmate	0.496899		Tyrosine	0.624013		Methionine	0.599533		⍺-Muricholate	0.681275
Fumarate	0.500282		Guanosine	0.630834		Glycerate	0.609536		Asparagine	0.689544
Phenylacetylglycine	0.504343		Glycerol	0.649102		Serine	0.614509		Fructose	0.715442
2-Oxoglutarate	0.504998		Hydroxyproline	0.673079		Sorbitol	0.618854		5-Aminovalerate	0.723298
Arabinose/ribose	0.508453		Taurine	0.691819		N6-acetyllysine	0.643093		Phenylalanine	0.748503
Proline	0.564973		Phenol	0.696599		Glucose 6-phosphate	0.668597		Glutamine	0.748804
Caproate	0.595948		Cytidine 5-Monophosphate	0.697784		Threonine	0.695989		Cholate	0.748879
Nicotinate	0.598411		Methionine	0.703273		Tyrosine methyl ester	0.707305		5-Hydroxyindole	0.751011
Adenine	0.598667		Trimethylamine	0.706186		2-Oxoglutarate	0.711043		Sorbitol	0.75465
Taurocholate	0.622044		Pyridoxine	0.71614		Methionine sulfoxide	0.713223		Maltotriose/raffinose	0.762096
Indole-3-acetate	0.625881		Phenylacetylglycine	0.718731		Phenylpropionylglycine	0.743131		Thymidine	0.800464
Phenol	0.625889		Tyrosine methyl ester	0.731112		Maltotriose/raffinose	0.750451		Cytidine	0.803075
Hydrocinnamate	0.652854		2-Deoxycytidine	0.738608		Adenosine	0.770864		N-methylalanine	0.811489
Citrate	0.663335		Proline	0.740273		Creatinine	0.774925		Isoleucine/leucine	0.860355
Indole	0.666775		4-Pyridoxate	0.747452		Thiamine	0.804553		Chenodeoxycholate	0.874361
5-Hydroxyindole	0.671806		Nicotinate	0.75018		Pyridoxine	0.827313		Methionine sulfoxide	0.924503
N-acetylaspartate	0.67221		3-Hydroxybutyrate	0.756896		Aspartate	0.832591		Indole	0.931794
Methionine	0.692311		Cinnamoylglycine	0.7652		Glycine	0.838243		Glutamate	0.945002
Glycerate	0.720629		Creatinine	0.777359		N-methylalanine	0.863492		Indole-3-acetate	0.94876
Pantothenate	0.728438		Glucose 6-phosphate	0.790573		Hydroxyproline	0.86539		Carnitine	0.952291
Isovalerate/valerate	0.741751		Cholate	0.79178		Trimethylamine N-oxide	0.875172		Valine	0.964275
Argininosuccinate	0.749846		Dopamine	0.796323		Glutamate	0.894746		Threonine	0.967848
Cinnamoylglycine	0.778232		Arabinose/ribose	0.798978		Choline	0.906403		3-4-Hydroxyphenylpropionate	0.9682
Inosine	0.856944		Quinate	0.803911		Taurine	0.907957		dAMP	0.971492
Tyrosine methyl ester	0.904048		Fumarate	0.808891		Taurocholate	0.916957		Phenylacetate	0.974022
Dopamine	0.955372		Xanthosine	0.822218		Malate	0.938661		Gluconate	0.977386
dAMP	0.955895		Indoxyl-sulfate	0.853337		Quinate	0.951045		Tryptophan	0.982553
Phenylacetate	0.97502		Tyramine	0.888007		Fumarate	0.982776		Inosine	0.999539
Spermine	0.986252		5-Hydroxyindole	0.893279		3-Nitrotyrosine	0.991134		Phenylacetylglycine
Indole-3-propionate			Choline	0.950327		Glycerol			Glycerol
Glycerol			Spermine	0.97882		Putrescine			Putrescine
Putrescine			Putrescine			Phenol			Phenol
Hyocholate			Hyocholate			Hyocholate			Hyocholate

## Sheet: ST5
Supplementary Table ST5: Differential analysis based on fold changes between SPF and germ-free mice in the respective intestinal locations. Fold changes are calculated based on average metabolite concentrations in SPF mice and germ-free mice, eigher for all 15 sampling sites in both mucus and content (total 30 sampling sites), or for all 15 sampling sites in content and mucus separately. Fold cha…
classi-fication		SPF - GF comparison across all sampling sites, mucus and content together		SPF - GF all sites, content samples		SPF - GF all sites, mucus samples		Relative log2(FC) of conventional mice vs. GF - cecal samples in vivo (from Han and Van Treuren et al. - Metabolomics Data Explorer)
	Metabolites	log2(FC)	FDR corr p-val	log2(FC)	FDR corr p-val	log2(FC)	FDR corr p-val
ba	Chenodeoxycholate	4.39547	4.39076e-05	9.60044	0.521238	7.71216	0.789682	12.7316
aroma	Hydrocinnamate	3.78458	0.132367	6.22591	0.467661	3.75374	0.851526
carb	Glucose 6-phosphate	3.35499	0.00972086	5.60428	0.613811	2.49555	0.623362	3.53393
orgacid	Butyrate/isobutyrate	3.21187	1.49e-05	4.46957	0.65113	3.76098	0.785782
vit	Nicotinate	3.05037	6.17014e-08	3.91878	0.485214	3.45084	0.763451	5.79656
amet	Glutathione	3.02449	0.00521587	1.98906	0.609491	4.16167	0.748105
aroma	Indole-3-propionate	2.8907		0.931267		-0.151811
ba	Lithocholate	2.83574	0.356641	8.1228		3.43286
aroma	Cinnamoylglycine	2.55696	3.2034e-07	4.84046	0.49437	3.55837	0.746809	-2.3397
ba	Hyodeoxycholate	2.49226	0.232621	10.4921	0.321359	7.77207	0.744596
ba	Deoxycholate	2.44494	0.0439783	10.6065	0.529427	7.93411	0.694306	12.7316
amet	4-Hydroxyphenylacetate	2.37224	0.000395481	3.06081	0.599013	1.36328	0.749303	4.86538
nucleo	Thymine	2.33278	4.17083e-08	6.11859	0.493874	2.24754	0.754725	3.7651
ba	⍺-Muricholate	2.3162	0.00162463	6.37116	0.416545	4.4071	0.816377	5.14865
amet	N-acetylaspartate	2.26453	0.00709131	2.26836	0.606667	0.90024	0.78246
amine	Spermine	2.25903	0.306814	1.40373	0.630862	1.48223	0.843865
orgacid	2-Oxoglutarate	1.9502	8.40631e-07	1.86504	0.551634	2.28184	0.696839	3.4609
orgacid	Glycerate	1.7708	1.09143e-08	2.44908	0.563375	1.97866	0.730968	1.48104
orgacid	Propionate	1.76913	8.1022e-08	3.52134	0.458129	0.708366	0.768135
carb	Xanthosine	1.68942	6.17014e-08	1.95563	0.598583	2.12546	0.732718	0.88392
orgacid	3-Hydroxybutyrate	1.67752	1.07808e-08	2.08605	0.546628	1.68437	0.742963
orgacid	Succinate	1.65904	1.55202e-07	3.80264	0.48895	0.70763	0.720302
aroma	3-4-Hydroxyphenylpropionate	1.63023	0.0695129	3.79884	0.571715	1.96979	0.812825	8.12222
carb	Fucose/rhamnose	1.62985	4.5359e-05	1.91744	0.547753	1.73281	0.777415
nucleo	Adenosine	1.54975	0.00770211	2.32886	0.531242	2.89462	0.793804	0.268342
orgacid	Isovalerate/valerate	1.54216	0.000154698	2.65018	0.575453	2.10708	0.768393
amet	N-acetylglutamate	1.50752	0.000747844	2.15651	0.487644	1.4449	0.78138
ba	Taurine	1.47273	1.22482e-06	1.84792	0.553082	1.43093	0.657059
nucleo	Adenine	1.395	2.71426e-06	2.239	0.508415	2.25586	0.723345
nucleo	Uracil	1.22689	1.73778e-09	1.6238	0.603367	1.05542	0.714905
orgacid	Hydroxypropionate/lactate	1.20185	7.20991e-08	2.04381	0.621701	1.05799	0.69534
amet	Tyrosine methyl ester	1.15228	0.0993584	0.824355	0.690286	1.58736	0.821932
aroma	Indole-3-acetate	1.13183	0.106397	2.11042		0.555332		4.24277
vit	Pyridoxal	1.1206	0.00437208	1.71681	0.594285	1.00892	0.791382
vit	Biotin	1.03446	0.240787	-0.288481		0.181865
vit	4-Pyridoxate	0.995351	0.0160513	1.32213	0.548863	0.283389	0.793521	2.0921
orgacid	Caproate	0.95883	7.12729e-05	1.46136	0.569953	1.1632	0.765955
carb	Fructose	0.953074	0.128065	0.625311	0.629954	1.15585	0.594831
ba	Cholate	0.934697	0.779005	7.49905	0.450756	5.2422	0.683697
orgacid	Malate	0.906903	1.96483e-05	2.194	0.57236	0.958283	0.7439
aroma	Hippurate	0.87398	0.228367	0.913453	0.731002	1.48416	0.740846
orgacid	Fumarate	0.816845	4.86569e-05	1.41391	0.582334	0.9204	0.738792
amet	Phenylacetylglycine	0.749404	0.366988	0.465645	0.545597	0.242427	0.967106
amet	5-Aminovalerate	0.746862	0.000178354	1.74371	0.593627	0.494891	0.780465
aa	Valine	0.743399	0.000521209	1.88744	0.624629	0.507057	0.797005
carb	Glycerol	0.731749	0.785562	-2.48887		0.344553
vit	Pantothenate	0.704399	0.0258141	4.39547	0.453894	1.8473	0.79829
amet	Stachydrine	0.647424	0.0503647	1.3926	0.494993	1.16043	0.73109
amet	Ornithine	0.644512	5.48424e-05	0.929097	0.599007	1.17743	0.768867
aa	Glutamate	0.639403	2.37143e-05	0.965872	0.551757	0.665503	0.769542
amet	N-methylalanine	0.595548	3.36642e-05	0.916717	0.61679	0.676857	0.768154
nucleo	Hypoxanthine	0.527846	0.0351074	0.936382	0.565053	0.206961	0.733891
ba	Taurocholate	0.508477	0.112604	1.079	0.690296	0.748415	0.805752
nucleo	Cytidine 5-Monophosphate	0.462598	0.138621	2.86228	0.528627	1.19459	0.812182
nucleo	Inosine	0.442832	0.0993584	2.0642	0.565779	-0.485744	0.81358
amet	Phenyllactate	0.401388	0.925951	0.781964	0.635305	-0.0309971	0.834995
aa	Methionine	0.397445	0.0439783	1.20399	0.570715	0.2728	0.835866
aa	Aspartate	0.388664	0.0587848	0.459123	0.65545	0.818241	0.781429
aroma	Indoleacetylglycine	0.343972	0.394498	1.4741	0.684995	0.420166	0.719053
amine	Choline	0.33955	0.556679	0.673559	0.607833	1.23291	0.797637
ba	Ursodeoxycholate	0.327203	0.228367	0.893658		0.810999
carb	Arabinose/ribose	0.312276	0.673432	2.38036	0.6536	0.256399	0.770746
aa	Lysine	0.267923	0.191677	0.840358	0.686421	0.22136	0.835524
nucleo	Allantoin	0.26041	0.129695	0.72197	0.665579	0.0586685	0.817849
aa	Tyrosine	0.259498	0.562423	2.6482	0.562586	0.155465	0.811207
aa	Histidine	0.250671	0.249008	0.575528	0.557377	0.418282	0.844387
aa	Phenylalanine	0.232222	0.256861	0.927416	0.624193	0.255086	0.843967
amine	Spermidine	0.211872	0.857857	0.956918		1.02907	0.800104
amine	Trimethylamine	0.194574	0.15351	0.799624	0.434635	0.247077	0.767785
aa	Tryptophan	0.165669	0.295412	0.800038	0.581857	0.196371	0.850922
amet	N-methylproline	0.145796	0.716116	0.929374	0.633857	-0.059776	0.769097
nucleo	Thymidine	0.144408	0.645767	2.08371	0.462581	-0.628032	0.751609
nucleo	Cytosine	0.140511	0.9466	1.21605	0.594492	0.922522	0.712369
amet	N-methylglycine	0.140278	0.390756	0.714981	0.56132	0.145748	0.783541
aa	Alanine	0.140202	0.390756	0.714956	0.56132	0.145599	0.783541
amet	Hydroxyproline	0.100044	0.6214	1.58461	0.627573	-0.0901132	0.832776
nucleo	Guanosine	0.0941225	0.782907	0.67447	0.605049	-0.0902026	0.776571	-2.00537
amet	N-acetyl glycine	0.0694086	0.901857	0.539726	0.537082	-0.0577981	0.828016
aroma	5-Hydroxyindole	0.0658833	0.867711	1.31513	0.634336	0.0683644	0.741614
amet	Creatine	0.0623066	0.793543	-1.66152	0.536759	0.977329	0.79406
aroma	Indole	0.0599817	0.853627	0.731726	0.610382	0.152634	0.843068
aa	Proline	0.0562104	0.94331	1.26942	0.578541	7.92078e-05	0.756015
carb	Cellobiose/Lactose/Maltose	0.0295723	0.994967	-0.164327	0.572507	1.99061	0.81223
nucleo	2-Deoxycytidine	-0.0492609	0.93814	-0.0754294	0.572978	0.616601	0.724069
vit	Thiamine	-0.0519335	0.764728	0.179023	0.572871	-0.354159	0.768107
ba	Hypotaurine	-0.0858778	0.645868	0.329921	0.71416	0.188372	0.820954
aa	Isoleucine/leucine	-0.0886727	0.744545	0.015209	0.687181	0.535261	0.83255
aroma	Phenylacetate	-0.106474	0.673432	-0.00650354	0.570399	0.103517	0.758257
nucleo	1-Methyladenosine	-0.107562	0.485651	0.12999	0.62114	0.171967	0.783703
amine	Trimethylamine N-oxide	-0.112568	0.559745	-0.562545	0.613924	0.1416	0.864217
amet	N6-acetyllysine	-0.131582	0.744545	1.12458	0.597746	-0.0699917	0.82464
amet	Carnosine	-0.134465	0.576232	1.54317	0.625404	0.033546	0.789845
vit	Riboflavin	-0.135697	0.782907	1.49238	0.632435	0.0693811	0.782681
vit	Dopamine	-0.157658	0.86335	1.25312	0.682354	0.202411	0.806176
amet	3-Methylhistdidine	-0.18527	0.217318	-0.0906376	0.672643	-0.199014	0.859146
amet	N-acetylornithine	-0.215611	0.285715	1.5982	0.606959	0.257449	0.796662
aa	Arginine	-0.230932	0.502327	-0.138742	0.619723	0.0679678	0.767944
amet	Argininosuccinate	-0.264797	0.782907	1.22174	0.691587	0.554365	0.929491
aa	Glutamine	-0.274147	0.0831194	-0.351286	0.576311	0.330913	0.828885
aroma	Phenylpropionylglycine	-0.30648	0.0372012	0.32562	0.686544	-0.315497	0.771363
amet	Ophthalmate	-0.33369	0.143309	1.94898	0.578662	0.0684518	0.820349
ba	Hyocholate	-0.375642		-1.33978
aa	Glycine	-0.459181	0.00342697	-0.599815	0.535943	0.162641	0.805155
aa	Serine	-0.477716	0.00173219	-0.512015	0.482652	0.384602	0.810321
amet	Methionine sulfoxide	-0.517172	0.00192946	-0.176612	0.528185	0.339166	0.777118
carb	Sorbitol	-0.525655	0.00200871	-0.287175	0.432747	0.257438	0.846011
vit	Pyridoxine	-0.545845	0.867711	0.506987	0.54863	0.411063	0.729849
aa	Threonine	-0.556631	0.000156655	-0.621975	0.494328	0.24283	0.792656
amet	N-acetyl-b-alanine	-0.596015	0.000159254	-0.527301	0.499536	0.216644	0.79855
aroma	Tyramine	-0.614515	0.306814	0.0676174	0.593305	0.84278	0.695781
nucleo	Uridine	-0.640515	0.00131759	-0.452923	0.698391	-0.414862	0.840447
nucleo	dAMP	-0.681699	0.0993584	3.63014	0.527119	0.656826	0.745161
amet	5-Hydroxylysine	-0.690408	0.0158612	0.0447048	0.555927	-0.188048	0.858617
aa	Asparagine	-0.707791	4.73699e-05	-0.826431	0.44966	0.32134	0.784083
vit	Folate	-0.769934	0.0993584	-0.284746	0.649196	0.219817	0.505618
amet	3-Nitrotyrosine	-0.787694	0.00117982	-0.591964	0.480683	-0.254807	0.71041
amet	Carnitine	-0.857376	0.249008	-0.366688	0.595229	-0.609745	0.798958
nucleo	Cytidine	-1.07596	0.00465401	-1.01354	0.525394	0.0904527	0.829357
aroma	Phenol	-1.1823	0.773168	0.538965		-0.236104	0.916451
orgacid	Citrate	-1.2694	0.00111622	-0.383029	0.577695	-0.343637	0.80847
nucleo	Guanine	-2.01099	1.77923e-14	-2.42087	0.37687	-1.21329	0.737862
orgacid	Oxalate	-2.12141	0.217318	-1.05285		0.446924
carb	Maltotriose/raffinose	-2.29725	4.17083e-08	-2.26915	0.3476	-0.686991	0.723443	-6.22217
amet	Creatinine	-2.38327	1.8744e-06	-2.42637	0.525128	0.273703	0.818071	-4.80886
aroma	Indoxyl-sulfate	-2.45858				1.25198
orgacid	Gluconate	-2.51255	7.4555e-14	-2.54549	0.287136	-1.06209	0.701629	-4.80506
amet	Quinate	-3.91354	2.46394e-19	-4.26215	0.271809	-2.29208	0.698288	-1.66716
amine	Putrescine

## Sheet: ST6
Supplementary Table ST6: Differential analysis based on fold changes between SPF and germ-free mice in the small and large intestine. Fold changes are calculated based on average metabolite concentrations in SPF mice and germ-free mice, contenet and mucus separately, between either ten small intestinal or four large intestinal sampling sites. Fold changes are log2 transformed. Positive log2 fold …
content: SPF vs. GF				mucus: SPF vs. GF
small intestine		large intestine		small intestine		large intestine
Metabolites	log2(FC)	Metabolites	log2(FC)	Metabolites	log2(FC)	Metabolites	log2(FC)
Deoxycholate	10.8367	Hyodeoxycholate	11.7911	Deoxycholate	8.02464	Trimethylamine N-oxide	65535
Cholate	9.32314	Chenodeoxycholate	10.8072	Chenodeoxycholate	7.3	Hyodeoxycholate	9.70084
Chenodeoxycholate	8.79069	Deoxycholate	9.36624	Cholate	5.55763	Chenodeoxycholate	8.69382
Hyodeoxycholate	8.60174	Lithocholate	8.1228	⍺-Muricholate	4.36684	Deoxycholate	7.43847
⍺-Muricholate	6.61264	Hydrocinnamate	8.01624	Cinnamoylglycine	4.02293	Hydrocinnamate	6.55897
Thymine	6.50543	Glucose 6-phosphate	7.34009	Hyodeoxycholate	3.81166	Butyrate/isobutyrate	5.55035
Cinnamoylglycine	5.34661	Butyrate/isobutyrate	6.29057	Glutathione	3.58706	⍺-Muricholate	5.05721
Pantothenate	4.311	Thymine	5.03839	Lithocholate	3.43286	Glutathione	5.0441
dAMP	4.13013	3-4-Hydroxyphenylpropionate	4.91962	Cellobiose/lactose/maltose	2.44445	Nicotinate	5.00314
Propionate	3.60522	Nicotinate	4.89469	Hydrocinnamate	2.32271	Adenosine	4.66204
Succinate	3.55947	Pantothenate	4.86961	Xanthosine	2.23149	Isovalerate/valerate	3.58881
Nicotinate	3.42301	⍺-Muricholate	4.75265	Thymine	2.14998	2-oxoglutarate	3.55339
Tyrosine	3.09589	4-Hydroxyphenylacetate	4.69829	Glucose 6-phosphate	1.93556	Pantothenate	3.50062
Arabinose/ribose	2.79057	Succinate	4.46291	Nicotinate	1.80212	Glucose 6-phosphate	3.42928
3-4-Hydroxyphenylpropionate	2.69026	Cholate	4.4064	Spermine	1.77511	Adenine	3.25111
Thymidine	2.60798	Cytidine 5-Monophosphate	4.06765	Hippurate	1.75055	Fucose/rhamnose	3.1851
Malate	2.5174	Glycerate	3.97891	Adenine	1.71876	Glycerate	3.16387
Ophthalmate	2.46247	Isovalerate/valerate	3.7294	3-4-Hydroxyphenylpropionate	1.51463	Cholate	3.11925
Xanthosine	2.30045	N-acetylaspartate	3.65426	Fructose	1.4264	3-4-Hydroxyphenylpropionate	3.01649
Hydroxypropionate/lactate	2.24204	Propionate	3.54834	Choline	1.33977	N-acetylglutamate	2.97072
Valine	2.23629	N-acetylglutamate	3.51494	2-oxoglutarate	1.31397	Tyrosine methyl ester	2.92634
Adenine	2.18483	Adenosine	3.49138	Glycerate	1.18034	3-Hydroxybutyrate	2.80063
Inosine	2.15288	Indole-3-acetate	3.35674	Stachydrine	1.15507	Thymine	2.72261
5-Aminovalerate	2.03177	3-Hydroxybutyrate	3.24433	Cytosine	1.08581	4-Hydroxyphenylacetate	2.53562
Isovalerate/valerate	1.99636	Fucose/rhamnose	3.09047	Spermidine	1.04405	Cytidine 5-Monophosphate	2.50245
Hydroxyproline	1.99208	Pyridoxal	3.07056	Tyramine	1.01842	Indole-3-acetate	2.39626
Cytidine 5-Monophosphate	1.98966	2-oxoglutarate	3.02338	Trimethylamine N-oxide	0.940158	Caproate	2.27304
Taurine	1.81268	Caproate	2.93834	Taurine	0.933901	Ornithine	2.25846
Proline	1.77265	Adenine	2.58693	2-Deoxycytidine	0.922139	Taurine	2.14952
Carnosine	1.74729	4-pyridoxate	2.53137	3-Hydroxybutyrate	0.892736	Xanthosine	2.14578
Glucose 6-phosphate	1.72924	Uracil	2.2437	Uracil	0.864291	dAMP	2.14439
Stachydrine	1.66536	Hypoxanthine	2.18254	Malate	0.816347	Pyridoxal	2.07252
Fumarate	1.64314	Inosine	2.11059	Hydroxypropionate/lactate	0.814221	Creatine	2.04884
Argininosuccinate	1.61026	Taurine	2.00932	Ursodeoxycholate	0.810999	Succinate	1.93492
5-Hydroxyindole	1.53249	Indoleacetylglycine	1.87677	Fumarate	0.806626	Propionate	1.85276
Cytosine	1.52324	Pyridoxine	1.79838	Argininosuccinate	0.667793	Pyridoxine	1.78097
Riboflavin	1.48401	Riboflavin	1.76736	Isovalerate/valerate	0.632315	N-acetylaspartate	1.78051
Dopamine	1.46051	Glutamate	1.52269	Valine	0.618521	Stachydrine	1.65643
N-acetylornithine	1.40441	N-acetylornithine	1.5197	5-aminovalerate	0.612316	Uracil	1.61164
Indoleacetylglycine	1.40011	Tyrosine methyl ester	1.5192	Butyrate/isobutyrate	0.602377	Hydroxypropionate/lactate	1.51238
Adenosine	1.38608	Malate	1.45933	Aspartate	0.555689	Malate	1.41692
Uracil	1.37529	Methionine	1.44278	Taurocholate	0.527821	4-pyridoxate	1.38508
Taurocholate	1.33592	N-methylalanine	1.4248	Glycerol	0.464328	Fumarate	1.32454
N-methylproline	1.32653	Ornithine	1.4142	Indoleacetylglycine	0.456614	Riboflavin	1.24554
3-Hydroxybutyrate	1.27406	dAMP	1.31965	Caproate	0.437201	Dopamine	1.24506
Trimethylamine	1.27095	Carnosine	1.31542	N-acetylornithine	0.43306	Hypoxanthine	1.22633
Spermine	1.24067	Hydroxypropionate/lactate	1.3133	Glutamate	0.418299	Aspartate	1.21822
Hippurate	1.16725	N6-acetyllysine	1.31287	4-Hydroxyphenylacetate	0.418152	N-methylalanine	1.19886
Choline	1.16223	Guanosine	1.27927	Tyrosine methyl ester	0.416252	Spermidine	1.14968
Lysine	1.11014	Phenylacetate	1.22517	Sorbitol	0.405232	1-Methyladenosine	1.13874
2-Oxoglutarate	1.08868	Tyramine	1.20556	N-acetylaspartate	0.397009	Phenylacetate	1.08389
Tryptophan	1.08182	Xanthosine	1.1185	Ornithine	0.393607	Glutamate	1.06886
N-acetylaspartate	1.04785	Fumarate	1.04666	Hypotaurine	0.342164	Oxalate	0.928321
Phenylalanine	1.04709	Arabinose/ribose	1.02891	Creatine	0.321154	Alanine	0.917054
Indole	1.04141	5-aminovalerate	0.999476	N-methylalanine	0.30776	N-methylglycine	0.916983
N-acetylglutamate	1.03668	Tyrosine	0.99214	Cytidine	0.304797	Isoleucine/leucine	0.890244
N-methylglycine	1.01594	Stachydrine	0.970741	Biotin	0.285266	Folate	0.846823
Alanine	1.01592	Phenyllactate	0.968182	Isoleucine/leucine	0.277671	Methionine sulfoxide	0.832988
Histidine	1.01247	Ursodeoxycholate	0.893658	Ophthalmate	0.275373	Guanosine	0.825443
Methionine	1.00729	Glutathione	0.868249	Pyridoxal	0.269947	Spermine	0.805299
Glutathione	0.959629	1-Methyladenosine	0.847277	Phenylacetylglycine	0.242427	Choline	0.801141
Glycerate	0.886864	Valine	0.813443	Glycine	0.241923	Creatinine	0.797587
Allantoin	0.828435	5-hydroxyindole	0.768425	Fucose/rhamnose	0.208613	Histidine	0.718734
N6-acetyllysine	0.816149	Thiamine	0.652279	Glutamine	0.191243	Tyramine	0.703016
Fucose/rhamnose	0.802273	Dopamine	0.629258	Serine	0.189442	Indole	0.689316
Phenyllactate	0.765599	Phenylalanine	0.624527	Trimethylamine	0.177954	Arabinose/ribose	0.64039
Ornithine	0.735915	Spermidine	0.524656	Methionine	0.151571	Tyrosine	0.611417
N-acetyl glycine	0.724016	Aspartate	0.516624	Oxalate	0.128513	Phenylalanine	0.592362
Fructose	0.722798	Hippurate	0.480811	Threonine	0.126817	Tryptophan	0.592125
Butyrate/isobutyrate	0.708564	Allantoin	0.449356	Histidine	0.125699	Lysine	0.511006
Glutamate	0.651907	Trimethylamine N-oxide	0.43521	Phenylalanine	0.125058	Trimethylamine	0.452496
Hypotaurine	0.631763	Phenylacetylglycine	0.405274	Allantoin	0.124685	Asparagine	0.388571
N-methylalanine	0.626384	Methionine sulfoxide	0.389037	N-acetyl-b-alanine	0.113123	Valine	0.382084
Phenol	0.545089	Phenylpropionylglycine	0.38572	Asparagine	0.0983091	Methionine	0.365686
Pyridoxal	0.484508	Fructose	0.318784	Arginine	0.0905356	Cinnamoylglycine	0.358752
4-Pyridoxate	0.452245	Hydroxyproline	0.296948	Phenyllactate	0.0408233	Taurocholate	0.289575
Aspartate	0.433155	Cytosine	0.293201	Tryptophan	0.0375062	Indoleacetylglycine	0.284819
Phenylpropionylglycine	0.3999	Tryptophan	0.078049	Creatinine	0.0323783	Hippurate	0.276874
Guanosine	0.385674	Argininosuccinate	0.00669978	N6-acetyllysine	0.0277092	5-aminovalerate	0.229534
Hydrocinnamate	0.384164	Isoleucine/leucine	-0.0701596	N-acetyl glycine	-0.0197681	Glutamine	0.227754
5-Hydroxylysine	0.33241	Indole	-0.0982273	Lysine	-0.0306404	Glycerol	0.213926
4-Hydroxyphenylacetate	0.315142	Lysine	-0.101353	Cytidine 5-Monophosphate	-0.0422643	Cellobiose/lactose/maltose	0.17324
2-Deoxycytidine	0.210735	Taurocholate	-0.177045	Proline	-0.0506187	Argininosuccinate	0.148175
Tyrosine methyl ester	0.163638	Oxalate	-0.190164	Adenosine	-0.0663744	Phenylpropionylglycine	0.148003
Arginine	0.131941	Folate	-0.19467	Tyrosine	-0.0678565	Cytosine	0.118732
Phenylacetylglycine	0.130252	N-acetyl glycine	-0.248287	N-methylproline	-0.0751615	5-hydroxylysine	0.0761565
Cellobiose/lactose/maltose	0.127153	Uridine	-0.30376	Indole	-0.0806808	Carnosine	0.0654494
3-Methylhistdidine	0.110148	Spermine	-0.307262	Carnosine	-0.0963233	Fructose	0.0504786
Caproate	0.00986434	N-methylglycine	-0.362108	3-methylhistdidine	-0.12099	Phenyllactate	0.0358571
Hypoxanthine	-0.00441707	Alanine	-0.362108	N-acetylglutamate	-0.136652	Serine	-0.00578059
Indole-3-acetate	-0.0197466	Phenol	-0.418818	Propionate	-0.145143	Uridine	-0.0358072
Sorbitol	-0.0275709	N-methylproline	-0.493696	Indole-3-propionate	-0.151811	N-acetyl-b-alanine	-0.0625371
Thiamine	-0.0430264	Hypotaurine	-0.570947	Hydroxyproline	-0.162318	Hydroxyproline	-0.0857419
Citrate	-0.0748239	Carnitine	-0.707458	Arabinose/ribose	-0.207192	Thymidine	-0.0905988
Isoleucine/leucine	-0.0828311	Cinnamoylglycine	-0.777071	Citrate	-0.235879	Sorbitol	-0.0947052
N-acetyl-b-alanine	-0.158942	3-methylhistdidine	-0.869824	Phenol	-0.236104	Threonine	-0.102659
Carnitine	-0.186183	Thymidine	-0.889671	Pantothenate	-0.237124	Inosine	-0.107059
3-Nitrotyrosine	-0.227497	Arginine	-1.02784	5-hydroxylysine	-0.277763	Allantoin	-0.261756
Folate	-0.229819	Citrate	-1.06968	Succinate	-0.305431	Citrate	-0.325196
1-Methyladenosine	-0.253537	Cellobiose/lactose/maltose	-1.09296	Methionine sulfoxide	-0.30787	N-acetylornithine	-0.400421
Serine	-0.257306	5-hydroxylysine	-1.1129	Folate	-0.313284	N-acetyl glycine	-0.409423
Threonine	-0.277119	Sorbitol	-1.17948	N-methylglycine	-0.345653	Arginine	-0.432995
Indole-3-propionate	-0.340622	Creatine	-1.19422	Alanine	-0.346035	3-methylhistdidine	-0.494559
Glycine	-0.38991	Guanine	-1.29141	Thiamine	-0.367219	Proline	-0.638409
Pyridoxine	-0.444136	2-Deoxycytidine	-1.29912	Indole-3-acetate	-0.39918	Glycine	-0.647343
Asparagine	-0.455191	Hyocholate	-1.33978	5-hydroxyindole	-0.435243	Thiamine	-0.656264
Methionine sulfoxide	-0.476293	Trimethylamine	-1.44582	1-Methyladenosine	-0.49248	Carnitine	-0.688849
Biotin	-0.47654	Histidine	-1.45424	Phenylpropionylglycine	-0.499521	N-methylproline	-0.692538
Glutamine	-0.491292	Glutamine	-1.50708	Carnitine	-0.5361	Hypotaurine	-0.693641
Uridine	-0.587593	Ophthalmate	-1.72032	Dopamine	-0.536733	Ophthalmate	-0.710366
Cytidine	-0.713297	Serine	-1.7228	3-nitrotyrosine	-0.54278	N6-acetyllysine	-0.850171
Tyramine	-0.741173	Choline	-1.76238	Phenylacetate	-0.54374	3-nitrotyrosine	-0.991353
Phenylacetate	-0.960659	Proline	-1.81399	4-pyridoxate	-0.549004	Cytidine	-1.11177
Trimethylamine N-oxide	-1.37938	Glycine	-1.95109	Hypoxanthine	-0.653261	2-Deoxycytidine	-1.1831
Creatine	-1.87638	Threonine	-2.40472	Uridine	-0.724512	Maltotriose/raffinose	-1.70312
Maltotriose/raffinose	-2.08258	N-acetyl-b-alanine	-2.41987	Pyridoxine	-0.730459	Guanine	-1.9369
Gluconate	-2.18112	Cytidine	-2.43827	Maltotriose/raffinose	-0.767272	Gluconate	-3.33034
Creatinine	-2.21623	3-nitrotyrosine	-2.44927	Riboflavin	-0.795343	Quinate	-5.28686
Oxalate	-2.53275	Asparagine	-2.61468	Gluconate	-0.827442	Indoxyl-sulfate
Guanine	-3.22232	Maltotriose/raffinose	-2.8132	Guanosine	-0.953454	Phenylacetylglycine
Quinate	-4.02049	Creatinine	-2.94556	Thymidine	-0.969697	Biotin
Indoxyl-sulfate		Gluconate	-4.95443	Inosine	-1.00213	Indole-3-propionate
Glycerol		Quinate	-5.10301	Guanine	-1.32406	Ursodeoxycholate
Ursodeoxycholate		Indoxyl-sulfate		dAMP	-1.40256	Lithocholate
Lithocholate		Biotin		Quinate	-2.8114	Putrescine
Putrescine		Indole-3-propionate		Indoxyl-sulfate	-6.16727	5-hydroxyindole
Spermidine		Glycerol		Putrescine		Phenol
Hyocholate		Putrescine		Hyocholate		Hyocholate

## Sheet: ST7
Supplementary Table ST7: Analysis of 31 metabolites with significantly higher concentrations in the large intestine. For these metabolites, the high large intestinal concentration is hypothesized to be influenced by microbial activity (i.e. microbially produced, host metabolites produced in higher amounts as response to microbiota, or intracellular cells from lysed microbial cells). Included are …
SPF content										SPF mucus
MetaCyc classifi-cation	Metabolite	log2 FC: small to large intestine	FDR corrected p-value (SI-LI comparison)	log2FC: metabolite high/found in GF large intestine?	significance of difference SPF-GF (p-value)	Literature information or comments i.e. log2(FC) from metabolomics data explorer		metabolite group: 1- pos ctl, 2 - possibly microbial, 3 - … 4 - neg ctl	Conclusion: microbial metabolite?	MetaCyc classifi-cation	Metabolite	log2 FC: small to large intestine	FDR corrected p-value (SI-LI comparison)	evidence: metabolite high/found in GF large intestine?	significance of difference SPF-GF (p-value)	Literature information	Conclusion: microbial metabolite?
aroma	Indole-3-propionate	5.30411	0.0647472	not detected in GF		https://www.pnas.org/content/106/10/3698	Wikoff, W. R. et al. Metabolomics analysis reveals large effects of gut microflora on mammalian blood metabolites. PNAS 106, 3698–3703 (2009).	2	yes, SPF exclusive!	aroma	Indole-3-propionate	2.90642	0.124249	not detected in GF		https://www.pnas.org/content/106/10/3698	yes, SPF exclusive
vit	Biotin	3.15906	0.00179531	not detected in GF				2	yes, SPF exclusive!	ba	Lithocholate	3.15635	0.149435	not detected in GF		known sec. ba [ref]	yes, SPF exclusive
carb	Glycerol	2.75031	0.456949	not detected in GF				2	yes, SPF exclusive!	aroma	Hydrocinnamate	3.96663	0.037364	6.55897	0.464083
ba	Hyodeoxycholate	2.97703	0.0669248	11.7911	0.405562	known sec. ba [ref]		1	yes	orgacid	Butyrate/isobutyrate	3.19194	0.0422378	5.55035	0.0788471	known scfa [ref]
ba	Lithocholate	3.46872	0.0425326	8.1228	0.22618	known sec. ba [ref]		1	yes	vit	Nicotinate	2.45549	0.011152	5.00314	0.00626689	high in SPF (MDE)	likely (same as in content)
aroma	Hydrocinnamate	7.05929	0.00177783	8.01624	0.000362975					nucleo	Adenosine	3.14578	0.0693332	4.66204	0.0162883
carb	Glucose 6-phosphate	5.37226	0.0380906	7.34009	0.00306734	3.53393	Han, S. et al. A metabolomics pipeline for the mechanistic interrogation of the gut microbiome. Nature 595, 415–420 (2021).			carb	Fucose/rhamnose	2.2154	0.0468593	3.1851	0.105107
orgacid	Butyrate/isobutyrate	5.16349	0.000520749	6.29057	9.22498e-08	known scfa [ref]	Matsumoto, M. et al. Impact of Intestinal Microbiota on Intestinal Luminal Metabolome. Sci Rep 2, 233 (2012).	1	yes	amet	Tyrosine methyl ester	2.51782	0.373534	2.92634	0.0892038
aroma	3-4-Hydroxyphenylpropionate	2.98279	0.0505296	4.91962	0.424309	8.12222	Han, S. et al. A metabolomics pipeline for the mechanistic interrogation of the gut microbiome. Nature 595, 415–420 (2021). Kastl, A. J., Terry, N. A., Wu, G. D. & Albenberg, L. G. The Structure and Function of the Human Small Intestinal Microbiota: Current Understanding and Future Directions. Cellular and Molecular Gastroenterology and Hepatology 9, 33–45 (2020). Barker, H. A. Amino Acid Degrada…			amet	4-Hydroxyphenylacetate	2.6515	0.0160992	2.53562	0.00203605
vit	Nicotinic acid	2.8985	0.000700316	4.89469	4.93541e-06	5.79656	Han, S. et al. A metabolomics pipeline for the mechanistic interrogation of the gut microbiome. Nature 595, 415–420 (2021). Matsumoto, M. et al. Impact of Intestinal Microbiota on Intestinal Luminal Metabolome. Sci Rep 2, 233 (2012).	2	yes	aroma	Indole-3-acetate	2.36735	0.382996	2.39626	0.260954		yes, SPF exclusive
amet	4-Hydroxyphenylacetate	4.50561	0.000700316	4.69829	3.81357e-05	4.86538	Han, S. et al. A metabolomics pipeline for the mechanistic interrogation of the gut microbiome. Nature 595, 415–420 (2021).			vit	Pyridoxine	2.96096	0.0764439	1.78097	0.104147	no change to GF
orgacid	Glycerate	3.42828	6.64331e-06	3.97891	5.36848e-10	1.48104	Han, S. et al. A metabolomics pipeline for the mechanistic interrogation of the gut microbiome. Nature 595, 415–420 (2021).			nucleo	Hypoxanthine	2.56676	0.00304508	1.22633	0.00573569	no change to GF
orgacid	Isovalerate/valerate	3.36254	0.00118776	3.7294	0.00111396	known scfa [ref]	Matsumoto, M. et al. Impact of Intestinal Microbiota on Intestinal Luminal Metabolome. Sci Rep 2, 233 (2012).	1	yes
amet	N-acetylaspartate	4.1374	0.0380906	3.65426	0.00192527	clusters with pos ctls		2
amet	N-acetylglutamate	3.76973	0.00298533	3.51494	4.69004e-05
nucleo	Adenosine	2.32671	0.0469722	3.49138	9.04324e-05
aroma	Indole-3-acetate	2.86406	0.221416	3.35674	0.00926377	4.24277	Han, S. et al. A metabolomics pipeline for the mechanistic interrogation of the gut microbiome. Nature 595, 415–420 (2021). Sridharan, G. V. et al. Prediction and quantification of bioactive microbiota metabolites in the mouse gut. Nat Commun 5, 5492 (2014).
orgacid	3-Hydroxybutyrate	2.46608	0.00449374	3.24433	0.00101483	clusters with pos ctls		2
carb	Fucose/rhamnose	3.01777	0.000700316	3.09047	0.00824313	clusters with pos ctls		2
vit	Pyridoxal	2.71294	0.0133857	3.07056	0.000128145		Matsumoto, M. et al. Impact of Intestinal Microbiota on Intestinal Luminal Metabolome. Sci Rep 2, 233 (2012).
orgacid	2-Oxoglutarate	3.0643	0.0127496	3.02338	9.67526e-06	3.4609	Han, S. et al. A metabolomics pipeline for the mechanistic interrogation of the gut microbiome. Nature 595, 415–420 (2021). Matsumoto, M. et al. Impact of Intestinal Microbiota on Intestinal Luminal Metabolome. Sci Rep 2, 233 (2012).	2
orgacid	Caproate	2.51462	0.000700316	2.93834	4.95278e-06
vit	4-Pyridoxate	2.60625	0.021514	2.53137	0.00110741	2.0921	Han, S. et al. A metabolomics pipeline for the mechanistic interrogation of the gut microbiome. Nature 595, 415–420 (2021). Matsumoto, M. et al. Impact of Intestinal Microbiota on Intestinal Luminal Metabolome. Sci Rep 2, 233 (2012).
nucleo	Hypoxanthine	2.54314	0.000355315	2.18254	1.55314e-08		Han, S. et al. A metabolomics pipeline for the mechanistic interrogation of the gut microbiome. Nature 595, 415–420 (2021). Matsumoto, M. et al. Impact of Intestinal Microbiota on Intestinal Luminal Metabolome. Sci Rep 2, 233 (2012).
amet	Tyrosine methyl ester	2.2769	0.23054	1.5192	0.0215453		Matsumoto, M. et al. Impact of Intestinal Microbiota on Intestinal Luminal Metabolome. Sci Rep 2, 233 (2012).		no change to GF
nucleo	Guanosine	2.63264	0.0425326	1.27927	0.00307737	-2.00537	Han, S. et al. A metabolomics pipeline for the mechanistic interrogation of the gut microbiome. Nature 595, 415–420 (2021).	3	no change to GF
aroma	Phenylacetate	2.12908	0.0229125	1.22517	0.0618527				no change to GF
amine	Trimethylamine N-oxide	2.54708	0.0144449	0.43521	0.0458387				no change to GF
amet	Creatine	2.5621	0.274561	-1.19422	0.00290617		Marcobal, A. et al. A metabolomic view of how the human gut microbiota impacts the host metabolome using humanized and gnotobiotic mice. ISME J 7, 1933–1943 (2013).	3	more GF (evidence)
nucleo	Guanine	2.80893	0.000355315	-1.29141	6.1641e-06		Matsumoto, M. et al. Impact of Intestinal Microbiota on Intestinal Luminal Metabolome. Sci Rep 2, 233 (2012).	3	more GF

## Sheet: ST8
Supplementary Table ST8: Analysis of individual variance between animals and sampling sites. To assess the individual variability between animals, metabolite concentrations for all 138 metabolites were compared in different situations. In Table ST8-A, we compared mice in a pairwise fashion: for example mouse A versus mouse B, resolved to the different habitats duodenum, jejunum and ileum. Signifi…
Table ST8-A: p-values for differences between animals (A-E, all against each other) within the 3 regions in the small intestine. Compared are i.e. 3 duodenum sites of mouse A to mouse B: is there a (statistically significant) difference?		SPF content			SPF mucus
		duodenum (3 sites)	jejunum (4 sites)	ileum (3 sites)	duodenum (3 sites)	jejunum (4 sites)	ileum (3 sites)
	average	0.433631	0.410922	0.408347	0.372576	0.396127	0.397677
	A-B	0.38662	0.514328	0.404143	0.461554	0.292248	0.37695
	A-C	0.269446	0.431685	0.403677	0.278575	0.243102	0.315644
	A-D	0.533354	0.295375	0.265834	0.331389	0.292996	0.288504
	A-E	0.49754	0.516328	0.419289	0.456451	0.311506	0.357973
	B-C	0.438111	0.375343	0.472412	0.338338	0.441095	0.414578
	B-D	0.462978	0.250737	0.37427	0.384413	0.470812	0.391373
	B-E	0.51568	0.419572	0.49608	0.491073	0.519416	0.503721
	C-D	0.306331	0.489402	0.457774	0.300169	0.41417	0.39417
	C-E	0.340438	0.432217	0.465822	0.336066	0.440701	0.452362
	D-E	0.585809	0.384233	0.324173	0.347733	0.535219	0.481495
Conclusion: no, there are no significant differences between the sampling sites of any mouse to another. Sampling sites are as variability-inducing as differences between mice.
Table ST8-B: p-values for differences between any 2 sampling sites within a region in the small intestine. Calculated for 5 animals, and 128 metabolites.		SPF content			SPF mucus
		duodenum (3 sites)	jejunum (4 sites)	ileum (3 sites)	duodenum (3 sites)	jejunum (4 sites)	ileum (3 sites)
	average	0.520285	0.49262	0.497709	0.529329	0.536421	0.550087
	site 1 - site 2	0.489757	0.403065	0.473013	0.565425	0.566727	0.531723
	site 2 - site 3	0.550812	0.571165	0.522404	0.493234	0.552577	0.568452
	site 3 - site 4		0.503629			0.489957
Conclusion: sampling locations within one site are not significantly different from each other. They are invariant and can thus be grouped into duodenum (3 sites), jejunum (4 sites) and ileum (3 sites).
Table ST8-C: p-values showing the differences/similarities between specific sampling sites in a certain region (duodenum, jejunum, ileum) per animal. Calculated within each animal, across 128 metabolites. The question is: within one mouse, are there differences between site 1 and site 2 in i.e. the ileum? Could we take one single animal and deduce meaningful patterns?			SPF content			SPF mucus
		mouse replicate	duodenum (3 sites)	jejunum (4 sites)	ileum (3 sites)	duodenum (3 sites)	jejunum (4 sites)	ileum (3 sites)
	site 1- site 2	A	0.3258	0.4678	0.3493	0.6359	0.5914	0.3468
		B	0.4315	0.0003	0.4466	0.6453	0.3075	0.3472
		C	0.4839	0.4228	0.5233	0.3318	0.3505	0.34
		D	0.2596	0.5235	0.4431	0.3082	0.3605	0.504
		E	0.5966	0.4498	0.4973	0.4273	0.346	0.3349
	site 2 - site 3	A	0.4147	0.3699	0.8695	0.3796	0.3339	0.3115
		B	0.3487	0.7344	0.4878	0.3644	0.3536	0.3325
		C	0.9572	0.3777	0.344	0.435	0.4733	0.3511
		D	0.0664	0.8229	0.435	0.2657	0.3938	0.3264
		E	0.5512	0.5674	0.0395	0.3502	0.322	0.3371
	site 3 - site 4	A		0.2776			0.3166
		B		0.4126			0.2096
		C		0.5305			0.4107
		D		0.4147			0.3663
		E		0.5728			0.3323
Conclusion: in one animal (any, A-E), different sampling locations within a given site are not different (enough) to be distinguished. No significant differences could be observed, with the exceptions of content samples mouse B in jejunum, site 1-2 and mouse E in ileum, site 2-3.
Table ST8-D: p-values for differences between regions within the small intestine		SPF content		SPF mucus
		duodenum - jejunum	jejunum - ileum	duodenum - jejunum	jejunum - ileum
	average	0.334678	0.391486	0.375561	0.406391
Conclusion: overall, across all 128 metabolites and 5 replicates, differences are not meaningful.
Corroborates PCA finding - small intestine is invariant.
BUT WITH RESOLUTION FOR EACH METABOLITE (5 mice x 3-4 sites), DIFFERENCES BECOME MEANINGFUL!
Table ST8-E: relative standard deviation values in percent - evaluation of the individual variability between mice
Sampling site	Relative standard deviation [%]
	content	mucus
mean RSD	86.4076	83.0892
1	77.3457	85.747
2	107.957	78.0628
3	85.1644	76.2274
4	91.2206	95.522
5	116.154	89.7252
6	87.1136	77.7631
7	104.293	92.2527
8	109.843	87.875
9	96.0916	85.2923
10	78.7915	73.0552
11	83.675	61.2947
12	52.4984	58.0591
13	71.9012	97.1112
14	78.1713	79.9802
15	55.8938	108.37
Table ST8-F: relative standard deviation values in percent - variability within habitats, per mouse	Mouse	duodenum	jejunum	ileum	large intestine
	mean RSD	77.8815	92.5742	65.968	56.2419
	A	110.094	113.17	57.775	72.1185
	B	73.6085	108.318	65.7309	36.713
	C	30.6291	96.177	89.9476	43.9742
	D	91.7757	56.2116	35.4963	44.9937
	E	83.3001	88.9942	80.8904	83.4101

## Sheet: ST9
Supplementary Table ST9: Metabolic composition of mouse diet. The metabolic composition of the pelleted mouse diet used in these experiments was analyzed using FIA-TOF-MS. Three food pellets were extracted according to the protocol described in Material and Methods and the extracted metabolites injected in duplicates. Measured charged masses are denoted as ionMz, the most likely annotation is lis…
				raw ion intensities						TIC normalized intensities
Top annotation name	Top annotation score	ionMz	mean int	replicate #1	replicate #2	replicate #3	replicate #4	replicate #5	replicate #6	replicate #1	replicate #2	replicate #3	replicate #4	replicate #5	replicate #6
Disaccharide	100	341.109	1.96886e+07	21976350	20394366	19141330	17870748	20261562	18487350	15.877	14.7341	13.8288	12.9109	14.6382	13.3564
(Iso)Citrate	100	191.02	8.16826e+06	9436323	9113018	7591626	7026363	8180019	7662228	6.81736	6.58378	5.48464	5.07626	5.90973	5.53565
1,3-Dimethyluric acid	87	195.052	5.68221e+06	6831239	6050538	5225095	4877976	5897695	5210703	4.93529	4.37127	3.77492	3.52414	4.26084	3.76452
Tetramethylquercetin 3-rutinoside	38	665.21	4.65311e+06	5926090	5305393	4091909	3677422	4754691	4163180	4.28136	3.83293	2.95624	2.65679	3.43507	3.00773
Adenine	100	134.047	3.12633e+06	3631056	3145337	3093209	2929548	3138427	2820424	2.62329	2.27238	2.23472	2.11648	2.26739	2.03764
Malate	100	133.014	2.65711e+06	3097341	2874015	2484742	2307802	2701203	2477534	2.2377	2.07636	1.79512	1.66729	1.95151	1.78992
9,12,13-TriHOME	91	329.233	2.43737e+06	3108258	2764801	2088291	1874620	2547340	2240924	2.24559	1.99746	1.5087	1.35434	1.84035	1.61898
Hydroxyadipate	73	161.046	1.92253e+06	2251977	1998495	1809323	1710724	1988502	1776182	1.62696	1.44383	1.30716	1.23593	1.43661	1.28322
Ethyl glucuronide	100	221.067	1.86697e+06	2241406	2011211	1718722	1601593	1907038	1721859	1.61932	1.45302	1.24171	1.15709	1.37776	1.24397
Hexose	100	179.056	1.5535e+06	1817561	1608737	1504772	1416987	1571790	1401126	1.31311	1.16225	1.08714	1.02372	1.13555	1.01226
Lysine	94	145.098	1.53715e+06	2023595	1698989	1409255	1283429	1566297	1241362	1.46196	1.22745	1.01813	0.927225	1.13159	0.896833
Hexose P	100	259.023	1.3766e+06	1592523	1406105	1340258	1250713	1381120	1288895	1.15053	1.01585	0.968282	0.903589	0.997803	0.931174
Guanosine	100	282.084	1282715	1516526	1356707	1191096	1146736	1295486	1189739	1.09563	0.980165	0.860518	0.82847	0.935936	0.859538
Furoic acid	100	111.008	1071007	1238746	1187258	1006637	935056	1056852	1001493	0.894943	0.857745	0.727254	0.67554	0.763532	0.723538
Uridine	100	243.063	882012	1050923	902871	850556	800146	891810	795769	0.759249	0.652287	0.614492	0.578073	0.644296	0.574911
Oxoproline	100	128.035	870894	977867	878518	855590	814380	899193	799813	0.706469	0.634693	0.618129	0.588356	0.64963	0.577832
Tryptophan	100	203.083	805674	947324	854873	761741	724594	811285	734225	0.684403	0.617611	0.550327	0.52349	0.58612	0.530448
13-L-Hydroperoxylinoleic acid	100	311.223	747230	934044	805200	666968	575184	819426	682556	0.674809	0.581724	0.481857	0.415547	0.592002	0.493119
Pantothenic acid	100	218.104	726253	921989	788974	677194	611199	722802	635360	0.666099	0.570001	0.489245	0.441566	0.522195	0.459022
Pentonic acid; Methylxanthine	100	165.041	717968	889210	777774	675373	629052	706186	630216	0.642418	0.56191	0.487929	0.454464	0.510191	0.455305
Inosine	100	267.074	689719	814780	744298	634826	597220	703668	643520	0.588645	0.537725	0.458636	0.431467	0.508371	0.464917
Methionine	100	148.044	685094	839935	704844	647457	603475	710057	604798	0.606819	0.509221	0.467761	0.435986	0.512987	0.436942
Mannitol	100	181.072	676784	797546	692217	648889	596766	691671	633618	0.576194	0.500099	0.468796	0.431139	0.499704	0.457763
3-Methoxy-4,5-methylenedioxybenzoic acid	98	195.03	666742	550562	614483	705730	724420	710360	694895	0.397759	0.443939	0.509861	0.523364	0.513206	0.502033
(Iso)Leucine	100	130.087	643249	757862	670137	619574	581737	638758	591426	0.547524	0.484147	0.447617	0.420281	0.461477	0.427281
Fumarate	100	115.004	628886	734256	675287	581882	567356	632844	581694	0.53047	0.487867	0.420386	0.409892	0.457204	0.42025
Apigenin	100	269.046	614520	707758	549001	649682	533775	684339	562562	0.511326	0.396631	0.469369	0.385631	0.494407	0.406428
4-O-Methylgalactinol	100	355.124	611333	746499	671160	568855	524815	604675	551992	0.539315	0.484886	0.410974	0.379157	0.436853	0.398792
D-4-O-Methyl-myo-inositol; 3-[(2-Mercapto-1-methylpropyl)thio]-2-butanol; C...	100	193.072	583353	650647	566802	585022	534078	609322	554246	0.470066	0.409491	0.422654	0.38585	0.44021	0.40042
Hexose bisP	100	338.988	560583	670264	605360	502088	474668	590985	520135	0.484238	0.437348	0.362738	0.342928	0.426963	0.375776
Quinic acid	100	191.056	527476	586840	557882	497153	471047	539923	512008	0.423968	0.403047	0.359173	0.340312	0.390072	0.369905
Galactaric acid	100	209.031	513563	600977	565459	487811	438569	524567	463995	0.434181	0.408521	0.352424	0.316848	0.378978	0.335217
Corchorifatty acid F	66	327.217	511855	660244	574480	435093	404357	535420	461536	0.476999	0.415038	0.314337	0.292131	0.386819	0.333441
1-[(5-Amino-5-carboxypentyl)amino]-1-deoxyfructose	100	307.151	426715	532409	450615	397571	340936	482105	356653	0.384644	0.325551	0.287229	0.246312	0.348301	0.257667
Apiosylglucosyl 4-hydroxybenzoate	71	431.12	415974	432819	443026	397679	384218	430968	407134	0.312694	0.320068	0.287307	0.277582	0.311357	0.294138
3-Hydroxyisoheptanoic acid	100	145.088	381196	372957	374856	400883	378860	409815	349806	0.269446	0.270818	0.289622	0.273711	0.296075	0.252721
Azelaic acid	100	187.098	378065	453577	401683	364040	323533	381701	343854	0.327691	0.2902	0.263004	0.233739	0.275763	0.24842
Anserine	100	239.115	360639	432992	360520	342191	321462	383431	323238	0.312819	0.260461	0.247219	0.232243	0.277013	0.233526
Phenylalanine	100	164.072	347983	415810	360170	337139	320462	336500	317816	0.300406	0.260208	0.243569	0.231521	0.243108	0.229609
Pentose; Diisopropyl disulfide; 7-Methylhypoxanthine	100	149.046	339610	380531	318747	342268	330020	355629	310464	0.274918	0.230282	0.247275	0.238426	0.256927	0.224298
ACRL Toxin II	100	307.155	337854	399055	341452	316457	277518	393320	299320	0.288301	0.246685	0.228627	0.200495	0.284158	0.216246
Glutamate	100	146.046	292164	338028	324378	273717	258920	288113	269825	0.244211	0.23435	0.197749	0.187059	0.20815	0.194938
2,3-Dimethylmaleate	100	143.035	276666	333393	287653	256372	248850	280274	253451	0.240863	0.207818	0.185218	0.179784	0.202487	0.183108
2-Hydroxy-2,4-pentadienoic acid	100	113.024	276635	311585	289512	258407	256527	284842	258938	0.225107	0.209161	0.186689	0.18533	0.205787	0.187072
1-(sn-Glycero-3-phospho)-1D-myo-inositol	100	333.059	272658	321363	303424	250217	231221	272774	256947	0.232172	0.219211	0.180772	0.167048	0.197068	0.185634
4-phenylbutanic acid-O-sulphate	100	243.034	272617	262462	261143	281132	282421	277067	271476	0.189618	0.188665	0.203106	0.204038	0.20017	0.19613
Thymidine	100	241.084	268382	311514	272157	259059	249763	280464	237338	0.225056	0.196622	0.18716	0.180444	0.202624	0.171467
Sedoheptulose; 1,3,7-Trimethyluric acid	100	209.068	266775	325376	275121	248014	229399	275550	247191	0.235071	0.198764	0.17918	0.165731	0.199074	0.178585
6-(2-{8,8-dimethyl-2-oxo-2H,8H-pyrano[2,3-f]chromen-3-yl}-5-methoxyphenoxy)...	95	525.14	259010	317451	285229	237585	218594	258897	236307	0.229345	0.206066	0.171645	0.157925	0.187043	0.170722
Oxoamide	80	191.083	253652	288658	280405	238820	220694	253962	239373	0.208544	0.202581	0.172538	0.159442	0.183477	0.172937
(R)-Shinanolone	51	191.07	253197	272283	269782	241141	229937	258367	247671	0.196713	0.194906	0.174215	0.16612	0.18666	0.178932
1-Pentanesulfenothioic acid; Hypoxanthine	100	135.031	252511	270246	245321	259406	248320	250470	241303	0.195242	0.177234	0.18741	0.179401	0.180954	0.174332
Itaconate	100	129.019	246283	286941	274342	228566	218254	244811	224785	0.207303	0.198201	0.16513	0.15768	0.176866	0.162398
Pyrogallic acid	100	125.024	243794	258788	239367	226565	223512	262510	252019	0.186964	0.172933	0.163684	0.161478	0.189653	0.182073
Octadecanedioic acid	100	313.238	232790	283950	241776	209448	178709	260054	222806	0.205142	0.174673	0.151318	0.12911	0.187878	0.160968
12(13)Ep-9-KODE	100	309.207	231614	288024	246345	206728	180327	258276	209984	0.208086	0.177974	0.149353	0.130279	0.186594	0.151705
Kaempferol 3-(2'''',4''''-di-(Z)-p-coumaroylrhamnoside)	91	723.171	229136	264070	237121	221742	204042	233574	214266	0.19078	0.17131	0.1602	0.147412	0.168748	0.154798
4-Hydroxyphenylpyruvic acid	100	179.035	221614	186723	194856	246590	243946	231781	225788	0.1349	0.140775	0.178151	0.176241	0.167452	0.163123
Taurine	100	124.007	217256	241917	213069	213315	208494	225534	201209	0.174775	0.153934	0.154111	0.150628	0.162939	0.145365
Adenosine	100	266.09	215132	246908	225462	205925	190982	223286	198228	0.178381	0.162887	0.148772	0.137977	0.161315	0.143212
Hydroxyglutarate	74	147.03	213978	257615	231602	201208	183204	214310	195932	0.186116	0.167323	0.145365	0.132357	0.15483	0.141553
Creatinine	100	112.052	212264	232917	204252	206316	213762	219919	196421	0.168273	0.147564	0.149055	0.154434	0.158882	0.141906
L-beta-aspartyl-L-alanine	48	203.069	206485	183054	191788	216876	217089	223034	207071	0.132249	0.138559	0.156684	0.156838	0.161133	0.1496
Phenyl acetate	100	135.045	205950	224839	195095	199945	203487	213246	199088	0.162437	0.140948	0.144452	0.147011	0.154062	0.143833
1-O-Feruloylglucose	14	355.106	199494	191890	190590	190078	189616	222977	211814	0.138633	0.137693	0.137324	0.13699	0.161092	0.153027
Lactate	100	89.0234	194469	220677	201408	189229	175994	200974	178531	0.15943	0.145509	0.13671	0.127148	0.145196	0.128981
13S-hydroxyoctadecadienoic acid	100	295.228	191530	221913	186390	176304	147262	228761	188548	0.160323	0.134659	0.127372	0.106391	0.16527	0.136218
C18:2	100	279.233	184288	260630	200328	147141	105729	223755	168147	0.188295	0.144729	0.106303	0.0763849	0.161654	0.121479
Ornithine	100	131.083	182374	206336	185029	184749	167034	188540	162555	0.149069	0.133676	0.133474	0.120675	0.136212	0.117439
Propenoic acid C3:1	100	71.013	181840	205470	184786	177774	168843	194759	159407	0.148444	0.1335	0.128434	0.121982	0.140705	0.115165
Cytidine 2'',3''-cyclic phosphate	100	304.034	180514	202854	188824	176117	164915	182295	168079	0.146554	0.136418	0.127237	0.119144	0.131701	0.12143
Galactosylglycerol; Dyphylline	100	253.094	178301	208102	185466	176659	161531	176457	161591	0.150345	0.133992	0.127629	0.1167	0.127483	0.116743
Biochanin A	100	283.062	174773	183147	168343	179261	162994	185514	169380	0.132316	0.121621	0.129509	0.117757	0.134026	0.12237
Succinate	100	117.019	173623	203383	174640	166324	159478	174874	163037	0.146936	0.12617	0.120162	0.115216	0.126339	0.117788
gamma-Glutamylphenylalanine	100	293.114	172036	199872	192849	156533	144481	174399	164081	0.144399	0.139326	0.113089	0.104382	0.125996	0.118542
8-[3,7-dihydroxy-2-(3-hydroxyphenyl)-3,4-dihydro-2H-1-benzopyran-4-yl]-2-(3...	100	545.146	168210	192386	179105	161108	146930	171945	157785	0.138991	0.129396	0.116394	0.106151	0.124223	0.113993
Verbasoside	71	461.167	165424	191453	174723	153415	142732	177976	152245	0.138317	0.12623	0.110836	0.103118	0.12858	0.109991
Antipyrine	100	187.088	165126	171632	161693	173173	152436	172227	159597	0.123997	0.116817	0.12511	0.110129	0.124427	0.115302
Valine; Betaine	100	116.071	163537	193618	170835	152034	152908	161880	149949	0.139881	0.123421	0.109838	0.11047	0.116952	0.108332
13-OxoODE	100	293.212	162603	190793	163421	151242	123069	189495	157597	0.13784	0.118065	0.109266	0.0889123	0.136902	0.113857
Proline	100	114.056	162417	179657	164793	158992	157634	166589	146835	0.129795	0.119056	0.114865	0.113884	0.120354	0.106082
cGMP	100	344.04	159760	192191	169826	150674	140692	162954	142225	0.13885	0.122692	0.108856	0.101644	0.117728	0.102752
Deoxyinosine	100	251.078	158356	182962	171306	149634	136344	164151	145737	0.132183	0.123762	0.108104	0.098503	0.118592	0.105289
Aconitate; 2,5-Dimethyl-3-(methyldithio)furan	100	173.01	157189	182335	165471	153047	138734	160329	143217	0.13173	0.119546	0.11057	0.10023	0.115831	0.103468
CMP	100	322.045	154549	181508	167800	146766	131843	154559	144817	0.131132	0.121229	0.106032	0.0952512	0.111663	0.104624
Urate	100	167.022	151419	163692	150101	145905	145138	159325	144351	0.118261	0.108442	0.10541	0.104856	0.115106	0.104288
Carnosine	100	225.1	149479	166217	153820	139775	137255	164480	135327	0.120085	0.111129	0.100982	0.0991611	0.11883	0.0977682
3-(3-Hydroxyphenyl)propanoic acid	100	165.055	147489	178556	152087	140049	131777	149154	133309	0.128999	0.109877	0.10118	0.0952035	0.107758	0.0963103
Glutathionate(1-)	31	305.07	143851	173643	156575	135292	122963	147377	127256	0.12545	0.113119	0.0977429	0.0888357	0.106474	0.0919373
3-(6,7-dimethoxy-2H-1,3-benzodioxol-5-yl)oxirane-2-carboxylic acid	100	267.051	142390	123121	139539	149845	148272	147026	146537	0.0889499	0.100811	0.108257	0.10712	0.10622	0.105867
Acetylglucosamine P	100	300.049	141832	171710	158597	124477	119627	144807	131776	0.124053	0.11458	0.0899295	0.0864256	0.104617	0.0952028
N-(1-Deoxy-1-fructosyl)methionine	100	310.096	140888	171559	156628	129870	121543	138218	127512	0.123944	0.113157	0.0938258	0.0878099	0.0998569	0.0921222
Granisetron	100	311.188	140867	134245	141431	147356	134516	146144	141511	0.0969865	0.102178	0.106459	0.0971823	0.105583	0.102236
6-[(6-{[(2-carboxyacetyl)oxy]methyl}-2,4,5-trihydroxyoxan-3-yl)oxy]-3,4,5-t...	98	441.088	140748	167438	159991	128297	115112	144266	129386	0.120967	0.115587	0.0926893	0.0831637	0.104226	0.0934761
6-(Hydroxymethyl)-2,4(1H,3H)-pteridinedione; Dopachrome o-semiquinone	100	193.038	140072	136411	132923	144583	140259	146763	139491	0.0985514	0.0960314	0.104455	0.101331	0.10603	0.100777
Aspartate	100	132.031	139405	163356	142025	136389	121742	143222	129695	0.118018	0.102607	0.0985355	0.0879536	0.103472	0.0936993
Tetrahydrofurfuryl butyrate	100	171.103	137848	156578	146717	127624	117221	148310	130638	0.113121	0.105997	0.0922031	0.0846874	0.107148	0.0943806
Arabinopyranobiose	100	281.088	136572	165196	143563	129441	115056	141140	125036	0.119347	0.103718	0.0935158	0.0831233	0.101968	0.0903334
Xanthine	100	151.026	135972	148089	136302	131663	134191	137186	128400	0.106988	0.0984726	0.0951211	0.0969475	0.0991113	0.0927638
b-D-fructosyl-a-D-(6-O-(E))-feruloylglucoside	100	471.152	135417	161357	153249	123872	112334	138674	123018	0.116574	0.110716	0.0894925	0.0811567	0.100186	0.0888755
5(6)-Pentyl-1,4-dioxan-2-one	100	343.212	131046	172674	150576	115000	101118	131808	115100	0.12475	0.108785	0.0830828	0.0730536	0.0952259	0.083155
Glycerylphosphorylethanolamine	100	214.049	130610	156889	137038	121266	113807	134725	119937	0.113346	0.0990044	0.0876097	0.0822209	0.0973333	0.0866496
2-(3,4-dihydroxyphenyl)-8-[1-(2,4-dihydroxyphenyl)-3-(3,4-dihydroxyphenyl)-...	100	563.156	129911	161071	143973	116604	109284	133385	115147	0.116367	0.104015	0.0842416	0.0789532	0.0963652	0.083189
Glycerol 3-phosphate	100	171.007	128341	144350	137765	124058	111356	133368	119150	0.104287	0.0995296	0.0896268	0.0804502	0.0963529	0.086081
D-glycero-L-galacto-Octulose	81	239.078	128076	140530	128476	123840	117944	136648	121020	0.101527	0.0928187	0.0894693	0.0852097	0.0987226	0.087432
Asparagine	100	131.046	127283	139133	128372	121828	117603	133417	123346	0.100518	0.0927435	0.0880158	0.0849634	0.0963883	0.0891124
Phenytoin catechol	66	283.071	126060	119083	124561	130050	127974	132210	122485	0.0860326	0.0899902	0.0939558	0.092456	0.0955163	0.0884904
(±)-2-Hydroxy-4-(methylthio)butanoic acid	100	149.029	124844	129310	114702	126622	125816	130540	122072	0.0934212	0.0828675	0.0914792	0.0908969	0.0943098	0.088192
N-Deschlorobenzoyl indomethacin	100	218.082	124160	108939	116348	128573	136149	128824	126127	0.078704	0.0840567	0.0928887	0.0983621	0.0930701	0.0911216
Vanilpyruvic acid	76	209.047	122901	127616	123259	125521	116856	127564	116588	0.0921973	0.0890496	0.0906838	0.0844237	0.0921598	0.0842301
Didymin	100	593.188	120822	150422	141290	103977	98150	121845	109248	0.108674	0.102076	0.0751191	0.0709094	0.088028	0.0789272
Histidine	100	154.063	120704	131723	116767	123376	116509	125115	110734	0.0951645	0.0843594	0.0891341	0.084173	0.0903905	0.0800008
Tetrose	100	119.035	120070	136776	122240	120988	112262	118238	109913	0.0988151	0.0883134	0.0874089	0.0811047	0.0854221	0.0794077
Inositol cyclic phosphate	100	241.013	119294	134231	122580	114925	107960	120436	115630	0.0969764	0.088559	0.0830286	0.0779967	0.0870101	0.083538
Aminobutanoic acid (ABA)	100	102.056	118988	129344	119402	117937	108276	125645	113324	0.0934458	0.0862631	0.0852047	0.078225	0.0907734	0.081872
Imiquimod	98	239.129	118823	141801	124795	109069	108229	124400	104646	0.102445	0.0901593	0.0787979	0.078191	0.0898739	0.0756025
Threonine	100	118.051	117670	125562	109042	121002	118011	125503	106901	0.0907134	0.0787784	0.087419	0.0852581	0.0906708	0.0772316
Deoxyhexose; Butyl isopropyl disulfide	100	163.061	115933	136896	118287	110395	99932	123531	106555	0.0989018	0.0854575	0.0797559	0.0721968	0.0892461	0.0769816
Maltohexaose	100	989.32	115790	153148	131621	102685	88009	116608	102669	0.110643	0.0950908	0.0741857	0.0635829	0.0842445	0.0741742
Vanillylmandelic acid	100	197.046	115149	128693	115360	109998	100788	123821	112233	0.0929754	0.0833429	0.0794691	0.0728152	0.0894556	0.0810838
{[(6E)-3-oxo-1,7-diphenylhepta-4,6-dien-1-yl]oxy}sulfonic acid	100	357.081	114548	112179	127200	113377	101314	119716	113502	0.0810447	0.0918968	0.0819103	0.0731952	0.0864899	0.0820006
Indole	100	116.05	114209	126327	118938	105895	109563	118172	106361	0.0912661	0.0859278	0.0765048	0.0791548	0.0853744	0.0768415
Glutarate	100	131.035	113930	115301	109037	112304	105342	120769	120826	0.0833003	0.0787748	0.0811351	0.0761053	0.0872507	0.0872918
Phthalate	100	165.02	112683	109741	104119	118751	118401	113295	111790	0.0792834	0.0752217	0.0857927	0.0855399	0.081851	0.0807637
Guanine	100	150.042	112446	124777	112116	112986	109265	110339	105193	0.0901463	0.0809992	0.0816278	0.0789395	0.0797154	0.0759976
Glutamylhistidine	63	283.104	111094	120422	115880	106104	102157	116705	105294	0.087	0.0837186	0.0766558	0.0738043	0.0843146	0.0760706
Luteolin	100	285.041	110253	128415	100395	110158	97310	122828	102413	0.0927746	0.0725313	0.0795847	0.0703025	0.0887382	0.0739892
Suberic acid	100	173.083	109790	110313	107242	112448	111843	115270	101623	0.0796966	0.077478	0.0812391	0.080802	0.0832779	0.0734185
Polyethylene, oxidized	100	243.125	109680	131977	121602	100347	90240	113931	99981	0.095348	0.0878525	0.0724966	0.0651947	0.0823105	0.0722322
UMP	100	323.029	108541	123178	118923	104517	93803	108382	102441	0.0889911	0.085917	0.0755093	0.0677688	0.0783016	0.0740094
Tricin 7-glucoside	100	491.12	108307	105122	104142	106172	106928	117234	110243	0.0759464	0.0752383	0.0767049	0.0772511	0.0846968	0.0796461
Negletein 6-[rhamnosyl-(1->2)-fucoside]	86	575.178	108276	145792	120091	97108	84441	111350	90877	0.105329	0.0867608	0.0701566	0.0610052	0.0804458	0.0656549
Uridine 2'',3''-cyclic phosphate	100	305.018	106660	118633	111419	104867	99243	103898	101902	0.0857075	0.0804957	0.0757621	0.071699	0.0750621	0.07362
gamma-Glutamyltyrosine	100	309.109	106420	124366	112072	100628	93252	109427	98776	0.0898494	0.0809674	0.0726996	0.0673708	0.0790565	0.0713616
N-Acetylneuraminic acid	100	308.098	106406	124636	110069	102891	94438	112528	93873	0.0900444	0.0795204	0.0743345	0.0682276	0.0812969	0.0678194
Lipoate	100	205.037	106123	122593	110716	100236	99097	105860	98236	0.0885684	0.0799878	0.0724164	0.0715935	0.0764795	0.0709715
4-O-Methyl-a-D-glucosyl-(1->2)-b-D-xylosyl-(1->4)-D-xylose	52	471.134	105983	120439	111815	99659	97217	109461	97307	0.0870123	0.0807818	0.0719996	0.0702353	0.0790811	0.0703003
Mimosine	100	197.056	105707	124835	114628	99409	94323	108506	92541	0.0901882	0.082814	0.0718189	0.0681445	0.0783912	0.0668571
Histidinyl-Serine	100	241.094	105656	119137	106748	102265	98495	107075	100219	0.0860716	0.0771211	0.0738823	0.0711586	0.0773573	0.0724041
Meprobamate	100	217.12	105130	130478	110177	99836	86927	110513	92851	0.094265	0.0795984	0.0721274	0.0628012	0.0798411	0.0670811
Pyruvate	100	87.008	103717	120846	107022	102386	92814	101161	98075	0.0873063	0.077319	0.0739697	0.0670543	0.0730847	0.0708552
L-Phosphoarginine; 3-(6,7-dimethoxy-2H-1,3-benzodioxol-5-yl)-3-hydroxypropanal	100	253.072	102968	101065	95849	115491	104004	106074	95324	0.0730153	0.069247	0.0834375	0.0751386	0.0766341	0.0688677
Distichonic acid A	100	293.1	102934	110896	111270	100576	94521	101841	98500	0.0801178	0.080388	0.0726621	0.0682876	0.073576	0.0711622
3-(3,4,5-Trimethoxyphenyl)propanoic acid	100	239.094	102367	98815	92461	110644	103588	107782	100911	0.0713898	0.0667993	0.0799358	0.0748381	0.0778681	0.0729041
Cortisol	100	361.201	101770	122576	104343	95073	80288	112813	95530	0.0885562	0.0753836	0.0686864	0.0580048	0.0815028	0.0690165
Tricin 7-neohesperidoside	100	637.178	100202	129458	122589	85331	75204	101086	87544	0.0935281	0.0885655	0.0616482	0.0543318	0.0730305	0.063247
1,3,5-Trihydroxy-10-methylacridone	100	256.061	98861.8	107438	98823	99672	96788	101924	88526	0.0776196	0.0713956	0.0720089	0.0699254	0.0736359	0.0639564
D-Erythroascorbic acid 1''-a-D-xylopyranoside	100	277.056	98505.8	112144	105130	90352	91999	101280	90130	0.0810195	0.0759521	0.0652756	0.0664655	0.0731707	0.0651152
Homogentisate	100	167.036	97780.8	108958	99445	93118	91556	100306	93302	0.0787177	0.0718449	0.067274	0.0661455	0.072467	0.0674069
Glutamine	100	145.062	95634.2	98144	92954	98672	95597	96936	91502	0.070905	0.0671555	0.0712865	0.0690649	0.0700323	0.0661065
Methyl 3-(2,3-dihydroxy-3-methylbutyl)-4-hydroxybenzoate	100	253.109	95530.2	113337	101077	89831	84592	93923	90421	0.0818814	0.073024	0.0648992	0.0611143	0.0678555	0.0653255
Allixin	100	225.114	95427.7	114300	97329	90325	79357	103027	88228	0.0825771	0.0703162	0.0652561	0.0573322	0.0744328	0.0637411
Mecarbam; Cyclic AMP	100	328.045	94564.7	107123	100603	89062	88259	93323	89018	0.077392	0.0726816	0.0643437	0.0637635	0.0674221	0.0643119
8-[(Aminomethyl)sulfanyl]-6-sulfanyloctanoic acid; Sepiapterin	100	236.079	94544.8	118607	94821	89293	83264	94883	86401	0.0856887	0.0685043	0.0645105	0.0601548	0.0685491	0.0624212
Glucono-lactone; Methylthiomethyl 2-methylbutanethiolate; Melizame	100	177.041	94116.5	108524	101893	85757	87182	95415	85928	0.0784042	0.0736135	0.0619559	0.0629854	0.0689334	0.0620795
Marimastat	100	330.203	93573.5	93589	98354	92941	85402	98158	92997	0.0676142	0.0710567	0.0671461	0.0616995	0.0709151	0.0671865
8-Acetylegelolide	22	307.121	92671.5	90933	85146	95434	89209	102952	92355	0.0656954	0.0615145	0.0689472	0.0644499	0.0743786	0.0667227
4-(4-chloro-1,2-diphenylbut-1-en-1-yl)phenol	25	333.105	92219.3	116071	105249	81383	74568	96174	79871	0.0838566	0.0760381	0.0587959	0.0538723	0.0694818	0.0577035
2-O-a-L-Fucopyranosyl-galactose	67	325.113	91297.7	103407	95860	87794	83646	92349	84730	0.0747073	0.0692549	0.0634276	0.0604308	0.0667184	0.061214
Dihydrouracil	100	113.035	91287.5	103020	89852	90766	86998	94182	82907	0.0744277	0.0649144	0.0655747	0.0628525	0.0680426	0.0598969
Soyasaponin I	100	941.511	90584.7	111230	91981	87378	73250	97248	82421	0.0803591	0.0664525	0.063127	0.0529201	0.0702577	0.0595458
Salviaflaside	100	521.131	90170.2	87143	89404	88258	89338	95241	91637	0.0629573	0.0645907	0.0637628	0.0645431	0.0688077	0.066204
4-Pyridoxate	100	182.047	89147.3	99823	89727	89503	86706	86827	82298	0.072118	0.0648241	0.0646623	0.0626415	0.062729	0.0594569
3''-Ketolactose	100	339.093	89122.8	112099	101015	79467	75395	86517	80244	0.0809869	0.0729792	0.0574117	0.0544698	0.062505	0.057973
Hippurate	100	178.051	88979.2	104229	90268	85625	83539	89131	81083	0.0753012	0.0652149	0.0618606	0.0603535	0.0643935	0.0585792
Elenolide	100	223.06	88223.8	99640	89481	85153	82232	90865	81972	0.0719858	0.0646464	0.0615196	0.0594093	0.0656463	0.0592214
3-Hydroxy-4-butanolide	100	263.077	87411.5	103452	88803	79478	80370	89727	82639	0.0747398	0.0641565	0.0574196	0.058064	0.0648241	0.0597033
4-Hydroxy duloxetine glucuronide	100	488.139	86781.2	88536	95587	84623	78546	89252	84143	0.0639636	0.0690577	0.0611367	0.0567463	0.0644809	0.0607899
Ribitol	100	151.061	85795.5	96250	86946	88036	77526	85964	80051	0.0695367	0.0628149	0.0636024	0.0560094	0.0621055	0.0578336
D-2-Hydroxyisocaproate	100	131.071	84886.2	79298	85556	89681	80611	88006	86165	0.0572896	0.0618107	0.0647909	0.0582382	0.0635807	0.0622507
Galactose-beta-1,4-xylose	100	311.098	84725	98189	88160	80456	75050	87300	79195	0.0709375	0.063692	0.0581262	0.0542206	0.0630707	0.0572152
1-Isothiocyanato-7-(methylsulfinyl)heptane	76	218.069	84175.5	73482	78675	88739	89077	88765	86315	0.0530877	0.0568395	0.0641103	0.0643545	0.0641291	0.0623591
6''''-O-Acetylgenistin	75	473.108	84120.7	77000	87735	85670	82040	88401	83878	0.0556294	0.063385	0.0618931	0.0592705	0.0638661	0.0605984
Pyridoxine	100	168.067	84069	102608	85115	81929	75687	86880	72195	0.0741301	0.0614921	0.0591904	0.0546808	0.0627673	0.0521579
Hesperidin	100	609.183	83300.7	105720	95694	70950	66956	84660	75824	0.0763784	0.069135	0.0512585	0.048373	0.0611634	0.0547797
Acetaminophen	100	150.056	83288.7	98575	83230	82095	79656	79884	76292	0.0712164	0.0601303	0.0593103	0.0575482	0.0577129	0.0551179
4-Hydroxybenzoate	100	137.024	83062.5	90818	81013	86793	83020	80378	76353	0.0656123	0.0585286	0.0627044	0.0599786	0.0580698	0.0551619
N-(1-Deoxy-1-fructosyl)threonine; 1-Methyladenosine	100	280.104	82455	101441	89019	75645	70836	85591	72198	0.073287	0.0643126	0.0546504	0.0511761	0.061836	0.0521601
Epicatechin	44	289.07	81762.2	96876	86675	78429	72674	84918	71001	0.069989	0.0626191	0.0566617	0.052504	0.0613498	0.0512953
6-(5-carboxy-2-hydroxy-3-methoxyphenoxy)-3,4,5-trihydroxyoxane-2-carboxylic...	100	359.062	81465.2	93160	87659	76236	70574	84716	76446	0.0673043	0.06333	0.0550774	0.0509868	0.0612038	0.0552291
[2-(dimethylamino)ethoxy]sulfonic acid	100	168.033	80476.5	83851	77812	84157	77557	81946	77536	0.0605789	0.056216	0.0608	0.0560318	0.0592026	0.0560166
(Z)-N-Feruloyl-5-hydroxyanthranilic acid	100	328.083	79966.2	76991	73803	82682	80973	85717	79631	0.0556229	0.0533197	0.0597344	0.0584997	0.061927	0.0575301
Pentamidine; Methantheline	100	339.183	79915	87062	83358	80256	74218	80720	73876	0.0628987	0.0602227	0.0579817	0.0536195	0.0583169	0.0533724
Pentaporphyrin I	100	309.115	79609.7	88782	84679	75802	67685	84846	75864	0.0641414	0.0611771	0.0547638	0.0488996	0.0612978	0.0548086
Norrubrofusarin 6-beta-gentiobioside; 6-{[6-(3,4-dihydroxy-6-methyl-5-oxoox...	20	603.134	76497.2	87886	83586	70287	63402	81123	72699	0.063494	0.0603875	0.0507795	0.0458054	0.0586081	0.0525221
5-phosphonooxy-L-lysine	67	241.058	76026.2	71840	70798	84038	77095	76735	75651	0.0519015	0.0511487	0.060714	0.055698	0.0554379	0.0546548
Mahaleboside	12	323.079	75166.7	76390	75937	74229	75119	75633	73692	0.0551887	0.0548614	0.0536274	0.0542704	0.0546418	0.0532395
2-Hydroxymuconate semialdehyde	100	141.019	75119.8	83936	76707	73485	71691	72446	72454	0.0606403	0.0554177	0.0530899	0.0517938	0.0523393	0.0523451
(±)-3-Hydroxynonanoic acid	100	173.119	75093.8	87851	75287	72035	66221	78756	70413	0.0634688	0.0543918	0.0520423	0.047842	0.056898	0.0508705
2-[(3-{4-[(6-carboxy-3,4,5-trihydroxyoxan-2-yl)oxy]-3-methoxyphenyl}prop-2-...	100	501.088	74341.2	94283	86943	68622	67333	67975	60891	0.0681156	0.0628128	0.0495766	0.0486453	0.0491092	0.0439913
Cinnamate	100	147.045	74081.3	84705	77611	72668	69048	75491	64965	0.0611959	0.0560708	0.0524997	0.0498844	0.0545392	0.0469346
3-Methyleneoxindole	100	144.046	74036.8	85912	71988	71919	69337	74819	70246	0.0620679	0.0520084	0.0519585	0.0500931	0.0540537	0.0507499
Carbidopa	68	243.1	73769.5	78907	74792	73057	68675	77336	69850	0.0570071	0.0540342	0.0527807	0.0496149	0.0558721	0.0504638
Picrocrocin	100	329.161	72990.2	57594	65647	76651	80311	77528	80210	0.0416093	0.0474273	0.0553772	0.0580214	0.0560108	0.0579484
Nicotinate	100	122.025	72582.2	81058	71876	72544	65901	73751	70363	0.0585611	0.0519275	0.0524101	0.0476108	0.0532821	0.0508344
C5:2	100	97.0288	72014.5	90677	73052	66819	60843	76412	64284	0.0655104	0.0527771	0.048274	0.0439566	0.0552045	0.0464426
3-Propylmalate	100	175.062	71301.8	84208	73173	68077	63736	72342	66275	0.0608368	0.0528645	0.0491829	0.0460467	0.0522641	0.047881
Phaseolic acid	100	261.135	70291.8	88026	77268	63144	57856	72239	63218	0.0635952	0.055823	0.045619	0.0417986	0.0521897	0.0456724
Maclurin 3-C-(6''''-p-hydroxybenzoyl-glucoside)	48	543.115	69964.7	76394	73584	68650	63733	71924	65503	0.0551915	0.0531614	0.0495968	0.0460445	0.0519622	0.0473232
Hydrocinnamic acid	100	149.061	69203.5	77106	67684	70912	63570	71694	64255	0.0557059	0.0488989	0.051231	0.0459267	0.051796	0.0464216
Phosphoserine	100	184.003	69193.3	74058	64074	74825	70776	68706	62721	0.0535039	0.0462908	0.054058	0.0511328	0.0496373	0.0453134
Sebacic acid	100	201.114	68747.2	81224	81397	63515	58862	66969	60516	0.058681	0.058806	0.045887	0.0425254	0.0483824	0.0437203
3''-Glucosyl-2'',4'',6''-trihydroxyacetophenone	100	329.088	68499.2	70473	67426	68585	68811	70742	64958	0.0509139	0.0487125	0.0495499	0.0497131	0.0511082	0.0469295
Melleolide K	25	433.143	68379	80877	78243	63296	56218	70936	60704	0.0584303	0.0565274	0.0457288	0.0406152	0.0512484	0.0438562
DIMBOA-Glc	100	372.094	68252.3	83834	72454	62479	59097	68650	63000	0.0605666	0.0523451	0.0451385	0.0426952	0.0495968	0.0455149
2-Thiophenemethanethiol	100	128.985	68219	78453	70879	64826	61286	69787	64083	0.0566791	0.0512072	0.0468341	0.0442766	0.0504183	0.0462973
Isovitexin 2''''-O-glucoside	100	593.151	67799.5	76337	77502	61912	58550	68648	63848	0.0551504	0.055992	0.0447289	0.0423	0.0495954	0.0461276
Ricinine	100	163.052	67382	68976	61599	65843	69302	71335	67237	0.0498323	0.0445028	0.0475689	0.0500679	0.0515366	0.048576
Gossypetin 8-glucoside 3-sulfate	100	559.039	67303.3	72328	71196	65163	61918	69357	63858	0.052254	0.0514362	0.0470776	0.0447332	0.0501076	0.0461348
Decanoic acid (FA10:0)	100	171.14	67278.8	80217	71056	63637	60395	66689	61679	0.0579535	0.0513351	0.0459751	0.0436329	0.0481801	0.0445606
Thymine	100	125.036	67270.2	72532	66564	66000	64311	69445	64769	0.0524014	0.0480898	0.0476823	0.0464621	0.0501712	0.046793
(5-hydroxy-7-methoxy-2,2-dimethyl-3,4-dihydro-2H-1-benzopyran-4-yl)oxidanes...	41	303.053	67189.5	69491	69825	68788	66441	65655	62937	0.0502044	0.0504457	0.0496965	0.0480009	0.0474331	0.0454694
Starch acetate	100	305.087	66318.2	81295	71129	62992	57436	66284	58773	0.0587323	0.0513878	0.0455091	0.0414952	0.0478875	0.0424611
3-Methoxy-4-hydroxyphenylglycol glucuronide	44	359.1	66251.7	73120	67734	63152	59091	69714	64699	0.0528262	0.048935	0.0456247	0.0426908	0.0503655	0.0467424
Nicotinate D-ribonucleoside	100	255.075	66189.8	68927	63096	69098	62927	68273	64818	0.0497969	0.0455843	0.0499205	0.0454622	0.0493245	0.0468284
Candoxatril	100	514.281	66158.7	79978	68794	58754	53254	71672	64500	0.0577808	0.0497009	0.0424474	0.0384738	0.0517801	0.0465986
N-Acetylglutamine	36	187.074	66081.8	57041	65623	70891	68903	68963	65070	0.0412098	0.0474099	0.0512159	0.0497796	0.049823	0.0470104
Hydroxykynurenine	100	223.072	65983.5	77825	67434	62081	61073	66364	61124	0.0562254	0.0487183	0.044851	0.0441227	0.0479453	0.0441596
Acteoside	100	623.198	65923.7	81975	77487	54935	53323	66696	61126	0.0592236	0.0559812	0.0396883	0.0385237	0.0481851	0.044161
6-[2-carboxy-2-(hydroxymethyl)-2-methylethoxy]-3,4,5-trihydroxyoxane-2-carb...	30	309.084	65699	69297	68981	62799	62446	67505	63166	0.0500643	0.049836	0.0453697	0.0451147	0.0487696	0.0456349
5-(3'',4'',5''-trihydroxyphenyl)-gamma-valerolactone-O-methyl-4''-O-glucuro...	100	413.109	65543.8	68883	69236	65423	61210	65694	62817	0.0497652	0.0500202	0.0472654	0.0442217	0.0474612	0.0453827
2-[(Methylthio)methyl]-2-butenal	100	129.039	65201.8	72405	66079	69146	59683	62693	61205	0.0523097	0.0477394	0.0499552	0.0431185	0.0452931	0.0442181
2-Hydroxymethylclavam	100	142.052	65108	73930	67266	64089	59257	64660	61446	0.0534114	0.0485969	0.0463017	0.0428108	0.0467142	0.0443922
Oxoadipate	100	159.03	64584.8	72316	65889	59031	58247	67512	64514	0.0522454	0.0476021	0.0426475	0.0420811	0.0487747	0.0466087
(2S,2''''S,3S,3''''R,4S)-3,4'',5,7-Tetrahydroxyflavan(2->7,4->8)-3,4'',5,7-...	47	543.131	64189.8	71988	69878	61339	59183	62757	59994	0.0520084	0.050484	0.0443149	0.0427573	0.0453394	0.0433432
Cymarose	100	161.083	64158.7	73191	64879	62203	58202	66867	59610	0.0528775	0.0468724	0.0449391	0.0420486	0.0483087	0.0430658
Prunus inhibitor b	100	559.125	63991.5	72808	65597	62668	58527	63504	60845	0.0526008	0.0473912	0.0452751	0.0422834	0.045879	0.043958
Gibberellin A110	100	347.186	63816.3	76460	66829	58919	53733	66384	60573	0.0552392	0.0482812	0.0425666	0.0388199	0.0479597	0.0437615
(7''R,8''R)-4,7''-Epoxy-3''-methoxy-4'',5,9,9''-lignanetetrol 9''-glucoside	38	507.186	63699.5	78482	68934	55571	54368	66459	58383	0.0567	0.049802	0.0401478	0.0392787	0.0480139	0.0421793
4-Hydroxy-5-(3'',4'',5''-trihydroxyphenyl)-valeric acid-O-methyl-O-glucuronide	100	447.113	63674	67715	65334	63093	59799	67441	58662	0.0489213	0.0472011	0.0455821	0.0432023	0.0487234	0.0423809
Peonidin 3-rhamnoside	18	446.124	63651.2	65521	66786	60933	58803	66453	63411	0.0473362	0.0482502	0.0440216	0.0424828	0.0480096	0.0458119
4R,5R,6S-Trihydroxy-2-hydroxymethyl-2-cyclohexen-1-one 6-(2-hydroxy-6-methy...	100	307.082	63426.8	68565	66569	62407	59602	63361	60057	0.0495354	0.0480934	0.0450865	0.04306	0.0457757	0.0433887
Veranisatin C	100	371.099	63071.7	74877	65974	57387	52535	66315	61342	0.0540956	0.0476635	0.0414598	0.0379544	0.0479099	0.0443171
Coumarate	100	163.041	62582.7	63951	57850	65047	63312	65489	59847	0.046202	0.0417943	0.0469938	0.0457403	0.0473131	0.043237
Gentisic acid	100	153.02	62563.8	70976	59818	63272	60380	65156	55781	0.0512773	0.0432161	0.0457114	0.0436221	0.0470725	0.0402995
Isoleucylproline	100	227.141	62266.7	75013	69044	56686	50335	64253	58269	0.0541938	0.0498815	0.0409533	0.036365	0.0464202	0.042097
3-hydroxy-3-(3,4,5-trimethoxyphenyl)propanoic acid	85	255.089	62194.2	67432	60203	63141	59830	63570	58989	0.0487169	0.0434942	0.0456168	0.0432247	0.0459267	0.0426171
Labetalol	39	327.17	62146.7	57335	60255	63292	63618	62978	65402	0.0414222	0.0435318	0.0457259	0.0459614	0.045499	0.0472503
Zapotidine	100	166.045	61664.2	72415	65812	58331	59370	59763	54294	0.0523169	0.0475465	0.0421418	0.0428924	0.0431763	0.0392252
Benzoate	100	121.029	60770.2	67743	60789	62977	59554	61358	52200	0.0489416	0.0439176	0.0454983	0.0430253	0.0443286	0.0377124
Acetyl-Glu; 1-Isothiocyanato-6-(methylthio)hexane	100	188.057	60600.7	73171	64447	58638	54218	61293	51837	0.0528631	0.0465603	0.0423636	0.0391703	0.0442817	0.0374501
Pulmatin	100	415.103	60470	57332	57231	66162	61512	62018	58565	0.04142	0.0413471	0.0477993	0.0444399	0.0448055	0.0423108
Malvidin 3-glucoside	100	492.128	60411.8	61588	62346	60197	57305	61449	59586	0.0444948	0.0450424	0.0434899	0.0414005	0.0443944	0.0430485
Ketovaline	100	115.04	60276.7	68217	60561	54967	56863	65854	55198	0.049284	0.0437528	0.0397114	0.0410812	0.0475768	0.0398783
3b,16a-Dihydroxyandrostenone sulfate	46	383.152	59721.8	71016	59952	60091	51531	59561	56180	0.0513062	0.0433129	0.0434133	0.037229	0.0430304	0.0405878
Silidianin	100	483.13	59656	72078	64382	54280	53222	62248	51726	0.0520734	0.0465134	0.0392151	0.0384507	0.0449716	0.0373699
Nilvadipine	45	384.121	59110.5	74283	65246	54257	48750	56794	55333	0.0536664	0.0471376	0.0391985	0.0352199	0.0410313	0.0399758
6-[(3,3-dimethyloxiran-2-yl)methyl]-5-hydroxy-7-methoxy-2-(3,4,5-trimethoxy...	50	443.17	58931	63596	65346	55987	54923	58933	54801	0.0459455	0.0472098	0.0404483	0.0396796	0.0425767	0.0395915
S-Furanopetasitin	100	431.189	58149.5	68434	65332	51747	48633	60059	54692	0.0494408	0.0471997	0.0373851	0.0351354	0.0433902	0.0395127
Pyrrole-2-carboxylic acid	100	110.025	57716	65261	58827	56849	57499	54383	53477	0.0471484	0.0425001	0.0410711	0.0415407	0.0392895	0.0386349
(1RS,2RS)-Guaiacylglycerol 1-glucoside	100	375.13	56695.5	63240	61738	52776	52207	58014	52198	0.0456883	0.0446032	0.0381285	0.0377174	0.0419127	0.0377109
Phloroacetophenone 6''-[xylosyl-(1->6)-glucoside]	77	489.163	56633.3	64739	61881	52823	50265	55783	54309	0.0467713	0.0447065	0.0381625	0.0363144	0.0403009	0.039236
N-Propionylmethionine	100	204.07	56479.3	56520	59166	56980	53311	57922	54977	0.0408334	0.042745	0.0411657	0.038515	0.0418463	0.0397186
Diphenyl disulfide	100	217.016	56401.8	49121	52030	60814	63293	56358	56795	0.0354879	0.0375895	0.0439356	0.0457266	0.0407164	0.0410321
3''-Methoxyfukiic acid	35	285.06	55833.7	65568	54273	54837	50481	57112	52731	0.0473702	0.03921	0.0396175	0.0364705	0.0412611	0.038096
Glipizide	100	444.171	55742.5	61965	61647	53202	48238	57100	52303	0.0447672	0.0445374	0.0384363	0.03485	0.0412524	0.0377868
Pyrroline carboxylic acid	100	112.041	55713.8	40418	47343	63549	68258	58998	55717	0.0292004	0.0342034	0.0459116	0.0493136	0.0426236	0.0402533
N-lactoyl-Methionine	100	220.064	55629.5	67596	59566	52389	47556	54350	52320	0.0488353	0.043034	0.0378489	0.0343573	0.0392657	0.0377991
2-Methoxyxanthone	100	225.055	55589.2	54285	52183	59193	54705	58073	55096	0.0392187	0.0377001	0.0427645	0.0395221	0.0419554	0.0398046
2-Aminoethylphosphonate	100	124.016	55540	57194	53562	57388	55224	56008	53864	0.0413203	0.0386964	0.0414605	0.0398971	0.0404635	0.0389145
Methylgingerol	100	307.191	55515.5	69380	59199	51089	43292	61389	48744	0.0501242	0.0427689	0.0369097	0.0312767	0.044351	0.0352155
1,3-Dicaffeoylquinic acid	53	515.118	55449.2	63307	62031	51211	50941	57900	47305	0.0457367	0.0448149	0.0369979	0.0368028	0.0418304	0.0341759
3-Methyldioxyindole	100	162.056	55026.3	61324	55854	53233	50881	56916	51950	0.0443041	0.0403522	0.0384587	0.0367594	0.0411195	0.0375318
Monoglyceride citrate	100	265.057	54997.5	60034	57704	51481	51896	56260	52610	0.0433721	0.0416888	0.0371929	0.0374927	0.0406456	0.0380086
Rosmarinic acid	100	359.077	54869.2	60506	55716	54352	50834	56882	50925	0.0437131	0.0402525	0.0392671	0.0367255	0.0410949	0.0367912
Dodecanedioic acid	86	229.146	54717.7	65512	60284	47912	45599	55664	53335	0.0473297	0.0435527	0.0346145	0.0329434	0.040215	0.0385324
6-[(6-{[3,4-dihydroxy-2,5-bis(hydroxymethyl)oxolan-2-yl]oxy}-3,4,5-trihydro...	26	517.139	54664.2	57975	56097	54518	51615	54474	53306	0.0418846	0.0405278	0.039387	0.0372897	0.0393552	0.0385114
Hexuronic acid; Ascorbate	100	175.025	54657.5	60037	56543	50654	49605	57559	53547	0.0433743	0.04085	0.0365954	0.0358376	0.041584	0.0386855
3,7-Dimethylquercetin	100	329.066	54561.8	52003	51200	56516	53057	57319	57276	0.03757	0.0369899	0.0408305	0.0383315	0.0414106	0.0413796
Pentadecanoyl Coenzyme A	96	990.323	54407	72350	62276	46284	42142	55667	47723	0.0522699	0.0449919	0.0334383	0.0304459	0.0402171	0.0344779
Viniferifuran	100	451.119	54164.8	63328	59280	52686	45508	53548	50639	0.0457519	0.0428274	0.0380635	0.0328777	0.0386862	0.0365846
(Z)-Resveratrol 3,4''-diglucoside	100	551.178	53868	69608	58089	45993	46229	54786	48503	0.0502889	0.0419669	0.0332281	0.0333986	0.0395806	0.0350414
Phenylacetaldehyde	100	119.05	53857	57528	55736	54395	47710	53373	54400	0.0415616	0.040267	0.0392982	0.0344685	0.0385598	0.0393018
N-acetyl-L-2-aminoadipate(2-)	100	200.057	53777.8	61193	54868	51192	49653	57829	47932	0.0442094	0.0396399	0.0369841	0.0358723	0.0417791	0.0346289
Ellagic acid	28	301.001	53754	53117	49441	56621	56469	55315	51561	0.0383749	0.0357191	0.0409064	0.0407965	0.0399628	0.0372507
3,3'',7-Trihydroxy-4''-methoxyflavone	100	299.057	53321	60681	49483	54260	47160	58013	50329	0.0438395	0.0357494	0.0392006	0.0340712	0.041912	0.0363606
Midodrine	100	253.12	53261.5	60581	54217	50678	50448	53984	49661	0.0437673	0.0391696	0.0366128	0.0364466	0.0390012	0.035878
Sorbitan laurate	100	345.228	53137	63392	61489	48136	43573	55540	46692	0.0457981	0.0444233	0.0347763	0.0314797	0.0401254	0.0337331
Gibberellin A59	100	359.115	53120.3	57120	52203	52510	47614	60147	49128	0.0412669	0.0377145	0.0379363	0.0343992	0.0434538	0.035493
Prolylhydroxyproline	100	227.104	52706.5	59188	55259	52457	50380	50720	48235	0.0427609	0.0399224	0.037898	0.0363975	0.0366431	0.0348478
Tangeritin	100	371.114	52633.7	63108	55187	48020	47000	54589	47898	0.045593	0.0398704	0.0346925	0.0339556	0.0394383	0.0346043
Grevilline A	100	323.057	52563	53190	54522	53773	48520	54065	51308	0.0384276	0.0393899	0.0388488	0.0350537	0.0390598	0.0370679
4''-N-desmethylolanzapine	46	297.119	52514	58041	55745	51053	47278	52503	50464	0.0419323	0.0402735	0.0368837	0.0341564	0.0379313	0.0364582
6-Methylquinoline	100	142.066	52475.2	58562	57250	50428	46346	53878	48387	0.0423087	0.0413608	0.0364322	0.0334831	0.0389247	0.0349576
2-[4,6-dihydroxy-3-(4-hydroxy-3-methylbut-2-en-1-yl)-2-methoxyphenyl]acetic...	100	281.104	52150.3	60347	54492	49111	45969	53212	49771	0.0435982	0.0393682	0.0354807	0.0332107	0.0384435	0.0359575
Ribothymidine	82	257.079	51680	60677	56223	47644	47846	50646	47044	0.0438367	0.0406188	0.0344208	0.0345668	0.0365897	0.0339874
6-(1-carboxy-1-methylethoxy)-3,4,5-trihydroxyoxane-2-carboxylic acid	92	279.071	51521	54932	49349	51757	51290	53057	48741	0.0396861	0.0356526	0.0373923	0.0370549	0.0383315	0.0352134
3-Methoxy-4-hydroxyphenylethyleneglycol sulfate	31	263.025	51367	45867	54218	51572	53512	51394	51639	0.033137	0.0391703	0.0372587	0.0386602	0.0371301	0.0373071
Biflorin	100	353.087	51364.7	59670	48023	50874	46542	54348	48731	0.0431091	0.0346947	0.0367544	0.0336247	0.0392642	0.0352062
Dihydrolipoate	100	207.051	51245.3	61052	52654	49288	46972	52577	44929	0.0441076	0.0380404	0.0356086	0.0339354	0.0379847	0.0324594
N-(2,5-Dihydroxyphenyl)pyridinium(1+)	100	187.064	51156.5	50016	48897	51375	54010	53247	49394	0.0361345	0.0353261	0.0371163	0.03902	0.0384688	0.0356851
Cucurbic acid	100	211.134	50648.5	63857	56381	44682	39252	52885	46834	0.0461341	0.040733	0.0322809	0.028358	0.0382073	0.0338357
gamma-Glutamylisoleucine	100	259.131	50597.2	59362	55491	46077	43713	52342	46598	0.0428866	0.04009	0.0332888	0.0315809	0.037815	0.0336652
Celerin	26	259.096	50352	53600	50982	50889	46256	52837	47548	0.0387238	0.0368324	0.0367652	0.0334181	0.0381726	0.0343515
Glutaminylisoleucine	100	258.146	50325.7	63569	53548	44696	40943	52675	46523	0.045926	0.0386862	0.032291	0.0295796	0.0380555	0.033611
Ginkgolide J	47	423.131	50142.8	63318	54423	45718	41923	50274	45201	0.0457447	0.0393184	0.0330294	0.0302877	0.0363209	0.0326559
Diosmin	100	607.167	49649.5	61438	53759	45321	41440	51307	44632	0.0443864	0.0388387	0.0327426	0.0299387	0.0370672	0.0322448
Glutaminylproline	24	242.113	49634.7	60071	52963	47992	44114	47185	45483	0.0433988	0.0382636	0.0346723	0.0318706	0.0340892	0.0328596
Glycerol tripropanoate	100	259.12	49282	55764	49952	46866	44640	50904	47566	0.0402872	0.0360883	0.0338588	0.0322506	0.0367761	0.0343645
Lamivudine sulfoxide	100	244.039	49274.3	48537	53118	46482	44466	54261	48782	0.035066	0.0383756	0.0335813	0.0321249	0.0392014	0.035243
3-hydroxy-2-methyl-2-[(sulfooxy)methyl]propanoic acid	100	213.008	49221	67768	56492	42654	39557	44705	44150	0.0489596	0.0408132	0.0308158	0.0285783	0.0322975	0.0318966
4-Hydroxy-5-(3'',4''-dihydroxyphenyl)-valeric acid-O-glucuronide	100	401.109	48827.3	53491	49574	48474	43572	52919	44934	0.0386451	0.0358152	0.0350205	0.031479	0.0382318	0.032463
Asparaginyl-Isoleucine	53	244.129	48792.2	60825	53707	45105	42015	47266	43835	0.0439436	0.0388011	0.0325865	0.0303541	0.0341478	0.031669
Estradiol-17beta 3-sulfate	52	351.129	48686.2	55515	56406	44733	41250	49442	44771	0.0401073	0.040751	0.0323178	0.0298014	0.0357198	0.0323452
Creatine	100	130.063	48665.2	36718	41785	52230	57385	51767	52106	0.0265273	0.030188	0.037734	0.0414583	0.0373995	0.0376445
NPC	100	517.21	48625.8	55707	51561	44769	41923	51776	46019	0.040246	0.0372507	0.0323438	0.0302877	0.037406	0.0332468
Epinephrine sulfate	100	262.039	48592.7	45423	48091	51656	48681	50138	47567	0.0328163	0.0347438	0.0373193	0.03517	0.0362227	0.0343652
Grevilline B; Sulforaphane-N-acetylcysteine	100	339.052	48432	47294	48085	49868	47891	49324	48130	0.034168	0.0347394	0.0360276	0.0345993	0.0356346	0.034772
Octanoic acid	100	143.108	48409	58263	52007	45436	44920	47096	42732	0.0420926	0.0375729	0.0328257	0.0324529	0.0340249	0.0308721
Ubiquinone-2	100	317.175	48133.2	58132	48331	42718	42475	48325	48818	0.041998	0.0349172	0.030862	0.0306865	0.0349128	0.035269
Formoterol	100	343.167	48083.2	51964	50638	47022	44034	48724	46117	0.0375419	0.0365839	0.0339715	0.0318128	0.0352011	0.0333176
Aminophenol	100	108.045	47857.2	50227	44386	48927	43708	51702	48193	0.036287	0.0320671	0.0353478	0.0315772	0.0373526	0.0348175
N1-Methyl-2-pyridone-5-carboxamide	100	151.052	47844.3	46551	44007	49503	50221	51958	44826	0.0336312	0.0317933	0.0357639	0.0362826	0.0375375	0.032385
Hesperetin	100	301.073	47609.2	47379	44553	48061	46540	50871	48251	0.0342294	0.0321877	0.0347221	0.0336232	0.0367522	0.0348594
Phosphoric acid	100	96.9691	47581.3	55445	50417	44042	43851	48059	43674	0.0400567	0.0364242	0.0318185	0.0316806	0.0347207	0.0315527
8-(1,2-dihydroxypropan-2-yl)-9-hydroxy-2H,8H,9H-furo[2,3-h]chromen-2-one	100	277.072	47540.3	49778	47362	45854	46832	50030	45386	0.0359626	0.0342171	0.0331276	0.0338342	0.0361446	0.0327895
(5-{5,7-dihydroxy-4-oxo-6-[3,4,5-trihydroxy-6-(hydroxymethyl)oxan-2-yl]-8-(...	100	659.093	47265.5	51867	45900	48016	45439	47899	44472	0.0374718	0.0331609	0.0346896	0.0328278	0.0346051	0.0321292
Pemirolast	73	227.07	47193.2	51991	44960	48970	45706	46763	44769	0.0375614	0.0324818	0.0353788	0.0330207	0.0337844	0.0323438
3,4,5-trihydroxy-6-[2-hydroxy-4-(2-hydroxy-3-methoxy-3-oxopropyl)phenoxy]ox...	21	387.095	47130.8	47970	49177	45653	44723	49635	45627	0.0346564	0.0355284	0.0329824	0.0323105	0.0358593	0.0329636
Homovanillic acid sulfate	100	261.008	47102.3	44737	42607	49368	51632	47671	46599	0.0323207	0.0307818	0.0356664	0.037302	0.0344404	0.0336659
1-Salicylate glucuronide	100	313.056	47061	54583	49926	43714	43620	47458	43065	0.039434	0.0360695	0.0315816	0.0315137	0.0342865	0.0311127
8-8''-Dehydrodiferulic acid	71	385.092	46919.3	49939	48220	45591	43841	47393	46532	0.0360789	0.034837	0.0329376	0.0316733	0.0342395	0.0336175
L-beta-aspartyl-L-leucine	67	245.115	46796.7	58641	53080	39319	40518	47196	42026	0.0423657	0.0383481	0.0284064	0.0292726	0.0340972	0.0303621
Glutamylmethionine	100	277.087	46642.7	54544	50206	45438	41239	44615	43814	0.0394058	0.0362718	0.0328271	0.0297935	0.0322325	0.0316538
GMP	100	362.05	46566.3	54765	50161	44807	42623	45952	41090	0.0395655	0.0362393	0.0323712	0.0307934	0.0331984	0.0296858
Isoprothiolane	100	289.057	46425.3	47594	48983	44751	44160	47753	45311	0.0343847	0.0353882	0.0323308	0.0319038	0.0344996	0.0327353
Indole-3-carbinol	100	146.061	46150.8	50464	47839	45295	43226	48158	41923	0.0364582	0.0345617	0.0327238	0.031229	0.0347922	0.0302877
Aminoadipate	100	160.062	45838	52428	45433	44584	43559	47886	41138	0.0378771	0.0328235	0.0322101	0.0314696	0.0345957	0.0297205
Chalcone	100	207.081	45829.2	57746	52785	40828	39626	46406	37584	0.0417191	0.038135	0.0294966	0.0286282	0.0335264	0.0271529
Alpha-Linolenic acid	100	277.218	45657.2	51631	42182	40592	32909	58913	47716	0.0373013	0.0304748	0.0293261	0.0237754	0.0425622	0.0344729
Pyridoxal	100	166.052	45545.5	50067	47226	47946	42597	43993	41444	0.0361714	0.0341189	0.034639	0.0307746	0.0317831	0.0299416
L-Acetylcarnitine	49	202.11	44443	50229	48397	41018	38467	45466	43081	0.0362884	0.0349649	0.0296338	0.0277908	0.0328473	0.0311243
8,16-dihydroxy-6-(6-hydroxy-1-benzofuran-2-yl)-12-methyl-3,13-dioxapentacyc...	63	453.098	44199.3	49648	45621	44694	38428	45894	40911	0.0358687	0.0329593	0.0322896	0.0277627	0.0331565	0.0295565
Hawkinsin	100	290.07	44178.7	45530	43932	45742	43531	45906	40431	0.0328936	0.0317391	0.0330467	0.0314494	0.0331652	0.0292097
Calystegin B2	100	174.078	44153	50921	45794	43132	41585	44942	38544	0.0367883	0.0330843	0.0311611	0.0300435	0.0324688	0.0278465
(2S,4R)-4-(9H-Pyrido[3,4-b]indol-1-yl)-1,2,4-butanetriol	100	271.109	44056.2	50595	44424	42614	39841	45110	41753	0.0365528	0.0320945	0.0307869	0.0287835	0.0325901	0.0301648
N-(1-Deoxy-1-fructosyl)leucine	100	292.14	43848	52436	48679	38930	36031	45978	41034	0.0378829	0.0351686	0.0281253	0.0260309	0.0332172	0.0296454
Miscanthoside	26	449.107	43800.2	50004	47731	39520	38182	45857	41507	0.0361258	0.0344837	0.0285516	0.0275849	0.0331298	0.0299871
6-(4-carboxy-2-hydroxyphenoxy)-3,4,5-trihydroxyoxane-2-carboxylic acid	100	329.05	43477.5	41824	40584	45351	42028	45553	45525	0.0302161	0.0293203	0.0327642	0.0303635	0.0329102	0.03289
2,5-Furandicarboxylic acid; Methyl phenyl disulfide	100	154.999	43412.8	48692	44294	42381	40341	45425	39344	0.035178	0.0320006	0.0306185	0.0291447	0.0328177	0.0284244
Hexanoic acid	100	115.076	43397.2	48245	41973	43592	38440	48296	39837	0.034855	0.0303238	0.0314934	0.0277713	0.0348919	0.0287806
Shikimate	100	173.046	43345.2	46071	42464	44256	41962	46998	38320	0.0332844	0.0306785	0.0319732	0.0303158	0.0339541	0.0276846
4-Hydroxybenzyl isothiocyanate rhamnoside	57	310.074	43145.8	42901	42452	42506	43837	45166	42013	0.0309942	0.0306698	0.0307088	0.0316704	0.0326306	0.0303527
Sinapine	30	309.156	43012	44587	44256	43077	40737	45107	40308	0.0322123	0.0319732	0.0311214	0.0294308	0.032588	0.0291209
Ethylvanillin glucoside	100	327.108	42990.3	47756	46064	41208	38927	42552	41435	0.0345018	0.0332794	0.0297711	0.0281232	0.0307421	0.0299351
6-Hydroxymusizin 8-O-b-D-glucopyranoside	94	393.118	42914.7	48734	44037	39850	40479	43825	40563	0.0352083	0.0318149	0.02879	0.0292444	0.0316618	0.0293051
Zizybeoside II	18	593.211	42879.2	50890	48822	36630	35278	44736	40919	0.0367659	0.0352719	0.0264637	0.0254869	0.0323199	0.0295623
3,4,5-trihydroxy-6-({2-[6-(2-methylbut-3-en-2-yl)-7-oxo-2H,3H,7H-furo[3,2-g...	11	489.178	42808.7	49130	44382	40947	36029	44473	41891	0.0354944	0.0320642	0.0295825	0.0260295	0.0321299	0.0302645
5-Methylcytidine; Glycerophosphocholine	100	256.095	42767.5	46971	46576	40339	38860	44408	39451	0.0339346	0.0336493	0.0291433	0.0280748	0.032083	0.0285017
6-Epi-7-isocucurbic acid glucoside	50	373.185	42759.3	52077	46393	41016	35229	42926	38915	0.0376235	0.033517	0.0296324	0.0254515	0.0310123	0.0281145
6-(3,4-dihydroxy-6-methyl-5-oxooxan-2-yl)-5,7-dihydroxy-2-(3-hydroxyphenyl)...	100	413.087	42691.2	42122	39058	42906	40961	49655	41445	0.0304314	0.0282178	0.0309978	0.0295926	0.0358737	0.0299423
2-(2-Thienylmethylene)-1,6-dioxaspiro[4.4]non-3-ene	65	219.047	42592.3	45719	40312	41289	43177	44205	40852	0.0330301	0.0291238	0.0298296	0.0311936	0.0319363	0.0295139
6-[4-(2-carboxy-2-oxoethyl)-2-methoxyphenoxy]-3,4,5-trihydroxyoxane-2-carbo...	85	385.079	42559.5	45967	45016	44374	39527	40685	39788	0.0332093	0.0325222	0.0320584	0.0285566	0.0293933	0.0287452
{5-[3-(2,4-dihydroxyphenyl)-3-[2-(3,4-dihydroxyphenyl)-3,5,7-trihydroxy-3,4...	100	643.113	42519.7	44391	45590	43571	40270	40018	41278	0.0320707	0.0329369	0.0314783	0.0290934	0.0289114	0.0298217
Vanilloside	50	313.094	42202.5	44876	44013	43638	38852	41289	40547	0.0324211	0.0317976	0.0315267	0.028069	0.0298296	0.0292936
Busulfan	100	245.016	42142	36489	42844	42639	45807	42683	42390	0.0263618	0.030953	0.0308049	0.0330937	0.0308367	0.030625
5-Nonyltetrahydro-2-oxo-3-furancarboxylic acid	15	255.162	41990.3	31745	37268	46411	51357	42911	42250	0.0229345	0.0269246	0.0335301	0.0371033	0.0310014	0.0305239
18-Carboxy-dinor-LTE4	100	440.175	41909.8	52547	46746	37913	34611	41955	37687	0.0379631	0.0337721	0.0273906	0.025005	0.0303108	0.0272273
S-Acetyldihydrolipoamide	75	248.08	41880	45841	43179	42904	39709	39653	39994	0.0331182	0.0311951	0.0309964	0.0286881	0.0286477	0.028894
Pseudomonine	42	329.127	41594.7	37894	40369	42522	44200	43351	41232	0.0273769	0.029165	0.0307204	0.0319327	0.0313193	0.0297884
Diethyl tartrate; 2,4,6-Triethyl-1,3,5-oxadithiane	100	205.072	41490.8	48202	42544	38036	36394	45236	38533	0.034824	0.0307363	0.0274795	0.0262932	0.0326812	0.0278385
2-Phenylethanol glucuronide	100	297.099	41355.2	43638	42392	42511	37446	41935	40209	0.0315267	0.0306265	0.0307125	0.0270532	0.0302963	0.0290494
Alanyl-Isoleucine	100	201.125	41127.3	50187	44166	38739	35288	41474	36910	0.0362581	0.0319081	0.0279873	0.0254941	0.0299633	0.026666
Laccarin	100	193.099	40983.5	44982	40735	41555	39950	40201	38478	0.0324977	0.0294294	0.0300218	0.0288622	0.0290436	0.0277988
Alpha-dihydroartemisinin	100	283.155	40757.2	35897	35578	45450	43556	42105	41957	0.0259341	0.0257037	0.0328358	0.0314674	0.0304191	0.0303122
2-(3,4-dihydroxy-5-methoxyphenyl)-3,5,7-trihydroxy-6-methoxy-4H-chromen-4-one	100	361.057	40728	42283	37141	42762	40120	41584	40478	0.0305477	0.0268329	0.0308938	0.0289851	0.0300427	0.0292437
5-Hydroxy-3,3'',7,8-tetramethoxy-4'',5''-methylenedioxyflavone	100	401.089	40551.2	39798	40428	41174	38717	42736	40454	0.0287524	0.0292076	0.0297465	0.0279715	0.030875	0.0292264
Citrusin B	75	567.207	40456.7	49479	43959	36561	34717	43324	34700	0.0357466	0.0317586	0.0264138	0.0250816	0.0312998	0.0250693
Anthranilate	100	136.04	40448.5	45362	41136	38761	40315	40625	36492	0.0327722	0.0297191	0.0280032	0.0291259	0.0293499	0.026364
Glutaminylmethionine; Dehydroaporheine	100	276.103	40302.8	47551	42775	39815	37525	38407	35744	0.0343537	0.0309032	0.0287647	0.0271103	0.0277475	0.0258236
3,4,5-Trimethoxycinnamic acid	100	237.077	39793.7	42748	39785	39195	39011	42612	35411	0.0308837	0.028743	0.0283168	0.0281839	0.0307854	0.025583
Castavinol	32	549.163	39688.2	47307	45005	36259	31817	41986	35755	0.0341774	0.0325143	0.0261956	0.0229865	0.0303332	0.0258315
Agnuside	100	465.141	39684.2	45803	43975	35100	33360	41805	38062	0.0330908	0.0317701	0.0253583	0.0241012	0.0302024	0.0274982
Cyclodopa glucoside	80	356.098	39659.7	37334	40732	40321	40321	39226	40024	0.0269723	0.0294272	0.0291303	0.0291303	0.0283392	0.0289157
3-Hydroxyanthranilic acid	100	152.036	39645	40593	37384	43701	38885	39913	37394	0.0293268	0.0270084	0.0315722	0.0280928	0.0288355	0.0270156
Moschamine	100	351.135	39480.5	42632	43864	37541	34168	42152	36526	0.0307999	0.0316899	0.0271218	0.024685	0.0304531	0.0263885
Chondroitin 6''-sulfate	100	488.108	39479.7	33292	39089	41581	40831	42380	39705	0.0240521	0.0282402	0.0300406	0.0294987	0.0306178	0.0286852
Mono-trans-p-coumaroylmesotartaric acid	42	309.063	39463.7	38537	38423	40193	39499	40666	39464	0.0278414	0.027759	0.0290378	0.0285364	0.0293795	0.0285111
6-{[3-(1,2-dihydroxybutyl)-1-oxo-1H-isochromen-7-yl]oxy}-3,4,5-trihydroxyox...	40	425.107	39442.7	42128	42933	37149	35649	40113	38684	0.0304358	0.0310173	0.0268386	0.0257549	0.02898	0.0279476
ax-4''''-Hydroxy-3-''-methoxymaysin	23	591.17	39434	49478	44454	35348	31342	41539	34443	0.0357458	0.0321162	0.0255375	0.0226433	0.0300102	0.0248837
3-O-Feruloylquinic acid	100	367.103	39366.3	47789	41884	35916	36802	39855	33952	0.0345256	0.0302595	0.0259478	0.0265879	0.0287936	0.0245289
Lavandulifolioside	39	755.239	39294.8	46172	45712	35180	31464	42319	34922	0.0333574	0.0330251	0.0254161	0.0227315	0.0305737	0.0252297
beta-D-Galactopyranosyl-(1->4)-2-amino-2-deoxy-beta-D-glucopyranosyl-(1->6)...	48	502.176	39272.8	47102	39975	37597	34440	40170	36353	0.0340293	0.0288803	0.0271623	0.0248815	0.0290212	0.0262636
Eremopetasitenin A2	71	395.155	38706.3	45870	43850	36143	33075	39172	34128	0.0331392	0.0316798	0.0261118	0.0238953	0.0283002	0.0246561
Epicatechin-(2beta->7,4beta->6)-catechin	100	575.12	38702.2	40934	38602	38591	35431	39766	38889	0.0295731	0.0278884	0.0278804	0.0255975	0.0287293	0.0280957
1-Methoxy-1-(2,4,5-trimethoxyphenyl)-2-propanol	100	255.124	38552.5	39826	37299	38801	39618	38385	37386	0.0287727	0.026947	0.0280321	0.0286224	0.0277316	0.0270099
AF Toxin II	100	323.149	38504	45022	39929	35269	33322	39567	37915	0.0325266	0.0288471	0.0254804	0.0240738	0.0285855	0.027392
3-[5,7-dihydroxy-2-(4-hydroxy-3-methoxyphenyl)-4-oxo-3,4-dihydro-2H-1-benzo...	66	571.125	38449	43352	40080	38664	37622	38597	32379	0.03132	0.0289562	0.0279332	0.0271804	0.0278848	0.0233925
S-[1-[2-(Acetyloxy)ethyl]butyl] ethanethioate	100	217.091	38122.5	41288	37364	38569	35385	37908	38221	0.0298289	0.026994	0.0278645	0.0255642	0.027387	0.0276131
3,4,5-trihydroxy-6-(2-hydroxy-3-methoxyphenoxy)oxane-2-carboxylic acid	100	315.073	37947.8	43615	40765	36156	33634	37964	35553	0.0315101	0.029451	0.0261212	0.0242992	0.0274274	0.0256856
Calystegine C1	100	190.072	37607.2	43954	39943	36366	34253	36342	34785	0.031755	0.0288572	0.0262729	0.0247464	0.0262556	0.0251307
1-Methylpyrrolo[1,2-a]pyrazine	12	131.059	37525.3	35163	33687	41005	38281	39744	37272	0.0254038	0.0243375	0.0296244	0.0276565	0.0287134	0.0269275
gamma-Glutamylglutamic acid	28	275.09	37398.8	40640	39127	36448	34628	37530	36020	0.0293607	0.0282677	0.0263322	0.0250173	0.0271139	0.026023
N-(Carbomethoxyacetyl)-4-S-chlorotryptophan	25	337.059	37394.5	39439	37294	38019	35567	41146	32902	0.0284931	0.0269434	0.0274672	0.0256957	0.0297263	0.0237704
5-Aminolevulinic acid	100	130.052	37367.8	36987	34291	39356	39041	37563	36969	0.0267216	0.0247738	0.0284331	0.0282055	0.0271377	0.0267086
6-[2-(carboxymethyl)-3,5-dihydroxy-4-(3-methylbut-2-en-1-yl)phenoxy]-3,4,5-...	23	427.123	37320.5	48499	40342	33560	29015	38418	34089	0.0350385	0.0291454	0.0242457	0.0209622	0.0277554	0.0246279
Mevalonate	100	147.067	37304.5	42904	35834	35388	35698	40087	33916	0.0309964	0.0258886	0.0255664	0.0257903	0.0289612	0.0245029
Thymidine 3'',5''-cyclic monophosphate	100	303.04	37300.7	35199	35580	38161	39001	37014	38849	0.0254298	0.0257051	0.0275698	0.0281766	0.0267411	0.0280668
[(6-{5,7-dihydroxy-4-oxo-6-[3,4,5-trihydroxy-6-(hydroxymethyl)oxan-2-yl]-2-...	100	705.098	37108.8	33077	37057	36786	38032	38066	39635	0.0238968	0.0267722	0.0265764	0.0274766	0.0275011	0.0286347
Methionyl-Methionine	100	279.085	36963.2	41137	37700	34867	34817	38256	35002	0.0297198	0.0272367	0.02519	0.0251539	0.0276384	0.0252875
Octyl gallate	100	281.14	36954.5	42328	38977	35472	32472	39432	33046	0.0305803	0.0281593	0.0256271	0.0234597	0.028488	0.0238744
2-{9-hydroxy-2-oxo-2H,8H,9H-furo[2,3-h]chromen-8-yl}propan-2-yl (2E)-3-(3,4...	100	423.109	36840.3	42780	38643	35191	33542	35723	35163	0.0309068	0.027918	0.0254241	0.0242327	0.0258084	0.0254038
Carnosic acid	100	331.192	36816.8	42440	39840	32033	33240	37890	35458	0.0306612	0.0287828	0.0231425	0.0240145	0.027374	0.025617
(2''E,4''Z,7''Z,8E)-Colnelenic acid	100	291.196	36638.7	46063	38406	33391	27754	39260	34958	0.0332786	0.0277468	0.0241236	0.0200511	0.0283637	0.0252557
Mulberrofuran S	11	575.132	36622.8	38889	37945	36426	32998	39495	33984	0.0280957	0.0274137	0.0263163	0.0238397	0.0285335	0.0245521
Mangiferin 6''-gallate	100	573.089	36581.2	41036	34708	36983	34336	36748	35676	0.0296468	0.0250751	0.0267187	0.0248064	0.0265489	0.0257745
AMP	100	346.056	36580.7	39400	37323	37977	35638	35924	33222	0.0284649	0.0269643	0.0274368	0.025747	0.0259536	0.0240015
Tetrahydropentoxyline	100	365.135	36550.3	39496	39985	35402	32539	36288	35592	0.0285342	0.0288875	0.0255765	0.0235081	0.0262166	0.0257138
3-Oxohexadecanoic acid	100	269.212	36446.7	41774	39412	35680	32194	36010	33610	0.03018	0.0284736	0.0257773	0.0232588	0.0260158	0.0242819
2-{[hydroxy(2,3,4,5-tetrahydroxyphenyl)methylidene]amino}acetic acid	100	242.03	36419	27048	31737	40462	40932	38000	40335	0.0195411	0.0229287	0.0292321	0.0295717	0.0274534	0.0291404
2,3-Diaminosalicylic acid	100	167.047	36316	42129	36978	33939	34406	39492	30952	0.0304365	0.0267151	0.0245195	0.0248569	0.0285314	0.0223616
Progoitrin	100	388.037	36267.7	38812	41003	34125	32049	38532	33085	0.0280401	0.029623	0.0246539	0.0231541	0.0278378	0.0239026
8-Hydroxypinoresinol 8-glucoside	14	535.18	36204.3	44636	39229	33310	29740	36081	34230	0.0322477	0.0283413	0.0240651	0.0214859	0.026067	0.0247298
Phlorin	100	287.077	36163.2	39174	37460	34981	34113	36541	34710	0.0283016	0.0270633	0.0252723	0.0246452	0.0263994	0.0250766
Amygdalin	11	456.154	36138.7	37979	38529	32707	33204	40660	33753	0.0274383	0.0278356	0.0236295	0.0239885	0.0293752	0.0243852
3-O-alpha-D-Glucopyranuronosyl-D-xylose	64	325.079	36123.3	33749	35149	38371	36302	37387	35782	0.0243823	0.0253937	0.0277215	0.0262267	0.0270106	0.025851
Undecanedioic acid	100	215.13	35991.8	44195	39221	36125	30360	33782	32268	0.0319291	0.0283356	0.0260988	0.0219339	0.0244061	0.0233123
Diaminopimelate	100	189.089	35942.8	41042	36691	36524	33104	34908	33388	0.0296512	0.0265077	0.0263871	0.0239163	0.0252196	0.0241215
Acetyl-Glu-semialdehyde	97	172.063	35915	41194	35476	34480	34873	37244	32223	0.029761	0.02563	0.0249104	0.0251943	0.0269073	0.0232798
N5-Acetyl-N2-gamma-L-glutamyl-L-ornithine	85	302.137	35800.7	41610	39687	34311	30788	35748	32660	0.0300615	0.0286722	0.0247883	0.0222431	0.0258265	0.0235955
Saccharopine	100	275.125	35653.7	43243	37631	32508	30768	35330	34442	0.0312413	0.0271869	0.0234857	0.0222286	0.0255245	0.0248829
3-hydroxy-1-methyl-2,6-dioxo-4,5-diphenylpiperidin-1-ium	62	295.12	35609.7	41224	37879	33446	30817	35611	34681	0.0297827	0.027366	0.0241634	0.022264	0.0257275	0.0250556
Jasmonic acid	100	209.119	35516	40546	39885	34263	29612	35109	33681	0.0292928	0.0288153	0.0247536	0.0213935	0.0253648	0.0243331
4-Methoxycinnamic acid	100	177.056	35512.7	40013	38571	32924	31642	36849	33077	0.0289078	0.027866	0.0237862	0.0228601	0.0266219	0.0238968
N2-Fructopyranosylarginine	70	335.156	35474	42864	38164	32559	31310	39402	28545	0.0309675	0.0275719	0.0235225	0.0226202	0.0284663	0.0206226
Phosphoenolpyruvate	100	166.976	35437.5	39971	32454	37204	33693	35270	34033	0.0288774	0.0234467	0.0268784	0.0243418	0.0254811	0.0245875
Propylhydroxypentanoic acid	100	159.103	35436.3	41836	33495	36841	31671	36199	32576	0.0302248	0.0241988	0.0266161	0.022881	0.0261523	0.0235348
5-Methyl-2-thiophenecarboxaldehyde	100	125.007	35308.7	26683	32077	37010	38370	37639	40073	0.0192774	0.0231743	0.0267382	0.0277208	0.0271926	0.0289511
2,4-Diamino-6,7-dimethoxyquinazoline	100	219.089	35308.5	34475	34919	34841	34994	38098	34524	0.0249068	0.0252276	0.0251712	0.0252817	0.0275242	0.0249422
1-Isothiocyanato-7-(methylthio)heptane	100	202.073	35211.5	36361	38824	33362	33554	36417	32751	0.0262693	0.0280488	0.0241027	0.0242414	0.0263098	0.0236613
2-(3,4-dimethoxyphenyl)-5,7-dihydroxy-6,8-dimethoxy-3,4-dihydro-2H-1-benzop...	44	375.11	35127	37390	35396	34194	33462	34907	35413	0.0270127	0.0255722	0.0247038	0.0241749	0.0252189	0.0255844
8,12-Epoxy-4(15),7,11-eudesmatrien-1-one	39	229.122	35081.5	40961	37582	30712	32892	38435	29907	0.0295926	0.0271515	0.0221882	0.0237631	0.0277677	0.0216066
Cyanidin	25	321.016	35067.5	35415	32435	35110	36730	34923	35792	0.0255859	0.023433	0.0253655	0.0265359	0.0252304	0.0258583
Xanthochymuside	100	719.162	35049.3	36618	37200	32458	31779	37779	34462	0.026455	0.0268755	0.0234496	0.022959	0.0272938	0.0248974
5,6-Dihydro-4-methoxy-6-[2-(4-methoxyphenyl)ethyl]-2H-pyran-2-one	100	261.113	34935.2	38533	35484	34924	31830	35259	33581	0.0278385	0.0256357	0.0252312	0.0229959	0.0254732	0.0242609
3,4,5-trihydroxy-6-[(3-methoxy-3-oxopropanoyl)oxy]oxane-2-carboxylic acid	27	293.053	34866.3	35189	33228	34629	36314	35064	34774	0.0254226	0.0240059	0.025018	0.0262354	0.0253323	0.0251228
7-hydroxyolanzapine	54	327.13	34834.7	36645	35829	35358	31082	38596	31498	0.0264745	0.025885	0.0255447	0.0224555	0.027884	0.022756
(-)-Epigallocatechin 3-(3-methyl-gallate)	100	471.093	34785	33119	33304	33872	35640	37338	35437	0.0239271	0.0240608	0.0244711	0.0257484	0.0269752	0.0256018
Pentobarbital	100	225.125	34722.5	41726	36897	32981	30982	35806	29943	0.0301453	0.0266566	0.0238274	0.0223832	0.0258684	0.0216326
15-Deacetylneosolaniol	100	339.146	34690.8	34088	32670	36710	34802	34425	35450	0.0246272	0.0236027	0.0265215	0.025143	0.0248707	0.0256112
Glutathione	69	306.075	34677.3	40828	36126	31771	28229	35978	35132	0.0294966	0.0260996	0.0229532	0.0203943	0.0259926	0.0253814
Chlorogenoquinone; Decarbamoylgonyautoxin III	100	351.072	34666.7	36947	36408	35137	30044	36140	33324	0.0266927	0.0263033	0.025385	0.0217056	0.0261097	0.0240752
FADH2 (red)	100	786.166	34609.7	37531	38461	30771	30851	34897	35147	0.0271146	0.0277865	0.0222308	0.0222886	0.0252117	0.0253923
N-(1-Deoxy-1-fructosyl)phenylalanine	56	326.123	34586.5	40537	34942	33425	31931	32947	33737	0.0292863	0.0252442	0.0241482	0.0230688	0.0238029	0.0243736
3,4,5-trihydroxy-6-[(3-methylbut-2-enoyl)oxy]oxane-2-carboxylic acid	57	275.076	34585	36000	34876	35161	33937	33276	34260	0.0260085	0.0251965	0.0254024	0.0245181	0.0240406	0.0247515
Methyl-His	100	168.078	34530.5	40183	36506	30114	32543	37328	30509	0.0290306	0.0263741	0.0217561	0.023511	0.026968	0.0220415
Glycylprolylhydroxyproline	70	284.126	34471	37275	36131	32623	32376	36517	31904	0.0269297	0.0261032	0.0235688	0.0233903	0.026382	0.0230493
trans-O-Methylgrandmarin	100	305.103	34465.8	40450	36948	33002	29398	34337	32660	0.0292235	0.0266934	0.0238426	0.0212389	0.0248071	0.0235955
Eujambolin	100	519.114	34463.3	34457	34032	34468	34281	35143	34399	0.0248938	0.0245867	0.0249017	0.0247666	0.0253894	0.0248519
(-)-trans-Carveol glucoside	100	313.165	34373.3	38909	36769	34085	30694	35446	30337	0.0281102	0.0265641	0.024625	0.0221752	0.0256083	0.0219172
Salsoline-1-carboxylate	75	236.094	34372.7	42878	35323	29761	31374	35284	31616	0.0309776	0.0255194	0.0215011	0.0226664	0.0254912	0.0228413
2-(2,3,5-trihydroxy-4-methoxyphenyl)propanoic acid	100	227.057	34333.2	34264	32348	32784	33907	39085	33611	0.0247543	0.0233701	0.0236851	0.0244964	0.0282373	0.0242826
Alanyl-Methionine	100	219.08	34293.8	36725	32484	34980	32898	34388	34288	0.0265323	0.0234684	0.0252716	0.0237675	0.0248439	0.0247717
Di-O-methylcrenatin	100	345.118	34155.5	34541	36915	33674	32509	34435	32859	0.0249545	0.0266696	0.0243281	0.0234864	0.0248779	0.0237393
Triethyl citrate	100	275.113	34144.8	40332	35454	31284	32356	35639	29804	0.0291382	0.0256141	0.0226014	0.0233759	0.0257477	0.0215322
Amylose	68	369.139	34142.7	38640	33893	31898	31754	37506	31165	0.0279158	0.0244863	0.023045	0.022941	0.0270966	0.0225154
Epicatechin 3-O-(3-O-methylgallate)	100	455.099	34066.8	35392	36117	30930	33360	35062	33540	0.0255693	0.0260931	0.0223457	0.0241012	0.0253309	0.0242313
Butynal	100	67.018	33961.2	36894	39262	29916	31661	35458	30576	0.0266544	0.0283652	0.0216131	0.0228738	0.025617	0.0220899
Glycyl-Histidine	100	211.084	33936.3	37434	36177	32476	31724	34457	31350	0.0270445	0.0261364	0.0234626	0.0229193	0.0248938	0.0226491
Hydralazine	100	159.068	33934.3	39250	34468	33848	30702	33878	31460	0.0283565	0.0249017	0.0244538	0.0221809	0.0244755	0.0227286
{[(2E)-1-(4-methoxyphenyl)-3-phenylprop-2-en-1-yl]oxy}sulfonic acid	100	319.064	33855.7	35786	32947	33516	33215	34946	32724	0.0258539	0.0238029	0.0242139	0.0239965	0.0252471	0.0236418
Allantoin	100	157.038	33847.2	36452	34129	32150	33369	34109	32874	0.0263351	0.0246568	0.0232271	0.0241077	0.0246424	0.0237501
2-amino-4-({1-[(carboxymethyl)-C-hydroxycarbonimidoyl]-2-{[2-hydroxy-3-(4-m...	100	560.17	33700.8	34928	35674	33099	29997	34568	33939	0.0252341	0.025773	0.0239127	0.0216716	0.024974	0.0245195
Naringin	100	579.172	33685.5	38908	35593	31807	29592	34507	31706	0.0281094	0.0257145	0.0229793	0.021379	0.0249299	0.0229063
Eriodictyol	100	287.056	33662.5	36334	35883	33686	30480	33493	32099	0.0262498	0.025924	0.0243368	0.0220206	0.0241973	0.0231902
Corchoionoside B	48	399.168	33597.7	36025	39412	31066	27146	35926	32011	0.0260266	0.0284736	0.0224439	0.0196119	0.0259551	0.0231266
Homocysteinesulfinic acid; Thioguanine	100	166.019	33482	38257	33178	30664	31396	35385	32012	0.0276391	0.0239697	0.0221535	0.0226823	0.0255642	0.0231274
(-)-Epigallocatechin 3-p-coumaroate	24	451.102	33379.2	34834	32325	35045	31687	34062	32322	0.0251661	0.0233535	0.0253186	0.0228926	0.0246084	0.0233513
Aprobarbital	100	209.094	33330.8	37131	33505	34476	31908	31910	31055	0.0268256	0.024206	0.0249075	0.0230522	0.0230537	0.022436
Polyvidone	97	176.041	33326	36335	31456	35939	32191	32550	31485	0.0262506	0.0227257	0.0259645	0.0232567	0.023516	0.0227466
Canavaninosuccinate	33	291.093	33310	37472	33861	32687	28890	35444	31506	0.027072	0.0244632	0.023615	0.0208718	0.0256068	0.0227618
Dicyclohexyl disulfide	100	229.109	33282.3	37567	31965	31056	30499	35039	33568	0.0271406	0.0230934	0.0224367	0.0220343	0.0253142	0.0242515
Coumestrin	100	429.083	33109.3	31923	32522	32921	36059	33025	32206	0.0230631	0.0234958	0.0237841	0.0260512	0.0238592	0.0232675
Hydroxyprolyl-Methionine; 1,6-Dimethoxypyrene	100	261.091	33089.2	35447	34393	31522	32633	31732	32808	0.025609	0.0248475	0.0227734	0.023576	0.0229251	0.0237024
6-{3,5-dihydroxy-2-[3,4,5-trihydroxy-6-(hydroxymethyl)oxan-2-yl]phenoxy}-3,...	100	463.108	33072	35273	34582	32834	30068	33653	32022	0.0254833	0.0249841	0.0237212	0.0217229	0.0243129	0.0231346
gamma-L-Glutamyl-L-pipecolic acid	100	257.115	33031.8	39424	34617	31920	30220	32291	29719	0.0284822	0.0250094	0.0230609	0.0218327	0.0233289	0.0214708
Diazinon; Vicine	100	303.094	32927.2	37051	33862	30916	32517	33601	29616	0.0267678	0.0244639	0.0223355	0.0234922	0.0242753	0.0213964
4-Acetamidobutanoate	100	144.067	32871.8	36725	31895	32982	31049	33423	31157	0.0265323	0.0230428	0.0238281	0.0224316	0.0241468	0.0225097
Gluconapin	100	372.043	32778.2	34208	36083	30140	29251	34175	32812	0.0247139	0.0260685	0.0217749	0.0211327	0.02469	0.0237053
Piperacillin	21	516.158	32727.8	37738	34443	29896	29211	33420	31659	0.0272642	0.0248837	0.0215986	0.0211038	0.0241446	0.0228723
De-O-methylsterigmatocystin	100	309.04	32691.5	31427	29735	36045	33117	34959	30866	0.0227047	0.0214823	0.026041	0.0239257	0.0252564	0.0222994
1-(3-Methoxy-4-hydroxy)-phenyl-6,7-dihydroxy-isochroman	100	287.092	32652.5	35299	31079	33698	32491	33279	30069	0.0255021	0.0224533	0.0243454	0.0234734	0.0240427	0.0217236
N2-Succinyl-L-glutamic acid 5-semialdehyde	44	230.069	32607.8	35516	37346	30735	29486	32389	30175	0.0256589	0.026981	0.0222048	0.0213024	0.0233997	0.0218002
Buclizine	25	431.226	32570.2	39340	38239	28381	26813	33239	29409	0.0284215	0.0276261	0.0205041	0.0193713	0.0240138	0.0212468
Ceforanide	100	518.092	32522.3	35856	29907	33872	33152	32621	29726	0.0259045	0.0216066	0.0244711	0.023951	0.0235673	0.0214758
(-)-Wikstromol	100	373.128	32489.7	39084	34484	32437	27918	32812	28203	0.0282366	0.0249133	0.0234344	0.0201696	0.0237053	0.0203755
3-Dehydroquinate; 5-(Methylthio)-2-[(methylthio)methyl]-2-pentenal	100	189.041	32458.8	34807	34381	31522	31302	32948	29793	0.0251466	0.0248389	0.0227734	0.0226144	0.0238036	0.0215242
6-[3-(6,7-dimethoxy-2H-1,3-benzodioxol-5-yl)oxirane-2-carbonyloxy]-3,4,5-tr...	100	443.082	32406.5	34023	32681	32092	30016	33642	31985	0.0245802	0.0236107	0.0231852	0.0216853	0.024305	0.0231079
Arbutin	100	271.083	32366	35250	31500	32508	31461	32504	30973	0.0254667	0.0227575	0.0234857	0.0227293	0.0234828	0.0223767
Etoposide	91	587.176	32321.2	37627	36826	29897	28703	32457	28417	0.027184	0.0266053	0.0215994	0.0207367	0.0234489	0.0205301
2-amino-4-({1-[(carboxymethyl)-C-hydroxycarbonimidoyl]-2-({1-hydroxy-3-[2-(...	62	636.225	32314	35034	37999	28705	26148	34446	31552	0.0253106	0.0274527	0.0207382	0.0188909	0.0248858	0.022795
Butyl (S)-3-hydroxybutyrate glucoside	100	321.156	32140.3	34014	32248	30892	31347	33465	30876	0.0245737	0.0232979	0.0223182	0.0226469	0.0241771	0.0223066
Tetraphyllin B	100	286.093	32035.8	35811	34576	31075	27750	34116	28887	0.025872	0.0249797	0.0224504	0.0200482	0.0246474	0.0208697
Apimaysin	100	559.145	31995.2	36785	33330	32580	30273	30180	28823	0.0265757	0.0240796	0.0235377	0.021871	0.0218038	0.0208234
Zymonic acid	100	157.015	31892.2	36459	31294	32354	28355	32163	30728	0.0263401	0.0226086	0.0233744	0.0204853	0.0232365	0.0221997
4'',7-Dihydroxy-2'',5-dimethoxyisoflavone	100	313.072	31888.7	33701	30620	31422	29890	32734	32965	0.0243476	0.0221217	0.0227011	0.0215943	0.023649	0.0238159
D-1-[(3-Carboxypropyl)amino]-1-deoxyfructose	100	264.109	31861.7	38411	34116	30402	28417	31872	27952	0.0277504	0.0246474	0.0219642	0.0205301	0.0230262	0.0201942
(1,3-diphenylpropoxy)sulfonic acid	100	291.071	31837.3	35497	33741	30084	30054	32666	28982	0.0256451	0.0243765	0.0217345	0.0217128	0.0235999	0.0209383
Porson	87	385.165	31802.2	35651	34194	30696	25884	35411	28977	0.0257564	0.0247038	0.0221766	0.0187001	0.025583	0.0209347
Oxoguanine	100	166.036	31774.7	32439	31379	31228	33506	30698	31398	0.0234359	0.02267	0.022561	0.0242067	0.0221781	0.0226838
Urocanate	100	137.036	31771.7	34134	34051	31178	33318	30319	27630	0.0246604	0.0246005	0.0225248	0.0240709	0.0219042	0.0199615
Catechol	100	109.029	31716.3	33578	34174	28871	30565	32091	31019	0.0242587	0.0246893	0.0208581	0.022082	0.0231844	0.02241
3-O-beta-D-Galactopyranosylproanthocyanidin A5''	100	737.172	31715.3	35110	30678	31148	29519	33338	30499	0.0253655	0.0221636	0.0225032	0.0213263	0.0240853	0.0220343
1-Isopropyl citrate	100	233.067	31695.2	34690	34719	28651	27308	33423	31380	0.0250621	0.0250831	0.0206992	0.0197289	0.0241468	0.0226708
(S)-Rutaretin	100	261.076	31670.3	36398	31566	30704	29728	31262	30364	0.0262961	0.0228051	0.0221824	0.0214773	0.0225855	0.0219367
{3-[(2E)-3-phenylprop-2-enoyl]phenyl}oxidanesulfonic acid	38	303.035	31660.7	28980	31538	33441	34716	30232	31057	0.0209369	0.0227849	0.0241598	0.0250809	0.0218414	0.0224374
Acetyl-Met	100	190.053	31518	34394	33648	31431	28406	33826	27403	0.0248483	0.0243093	0.0227076	0.0205222	0.0244379	0.0197975
2-Indolecarboxylic acid	100	160.041	31419.2	34821	31108	33279	29470	30094	29743	0.0251567	0.0224743	0.0240427	0.0212909	0.0217417	0.0214881
Kamahine C	100	267.123	31317.5	39059	32640	29415	28176	29865	28750	0.0282185	0.0235811	0.0212511	0.020356	0.0215762	0.0207707
Cymorcin monoglucoside	100	327.145	31157	28431	30790	30637	31182	33007	32895	0.0205402	0.0222445	0.022134	0.0225277	0.0238462	0.0237653
Osmundalin	30	289.091	31083.3	34162	30730	31118	28577	31428	30485	0.0246806	0.0222012	0.0224815	0.0206457	0.0227054	0.0220242
3-keto-2-Methylbutyrate	100	114.031	31030.2	26400	27692	29078	37895	33094	32022	0.0190729	0.0200063	0.0210077	0.0273776	0.0239091	0.0231346
Lactapiperanol D	100	323.186	30958.5	37804	32755	26269	28005	32964	27954	0.0273118	0.0236641	0.0189783	0.0202325	0.0238151	0.0201956
2-Ethoxynaphthalene	21	171.08	30918.3	27987	28326	29853	31029	34491	33824	0.0202195	0.0204644	0.0215676	0.0224172	0.0249183	0.0244365
4-Hydroxy-5-(3''-hydroxyphenyl)-valeric acid-3''-O-sulphate	100	289.04	30881.3	30623	30952	32248	31246	29491	30728	0.0221239	0.0223616	0.0232979	0.022574	0.021306	0.0221997
Lipoamide	90	204.053	30864.7	28840	30936	32241	31109	30278	31784	0.0208357	0.02235	0.0232928	0.022475	0.0218746	0.0229626
8-Acetoxypinoresinol 4-glucoside	100	577.193	30855.8	38874	32555	29448	24658	30404	29196	0.0280849	0.0235197	0.021275	0.0178144	0.0219656	0.0210929
5-Hexyltetrahydro-2-oxo-3-furancarboxylic acid	100	213.114	30806	33842	30924	28100	30264	31341	30365	0.0244495	0.0223413	0.0203011	0.0218645	0.0226426	0.0219375
Ethyl trans-p-methoxycinnamate	86	205.088	30729	37711	30625	29638	26818	31763	27819	0.0272447	0.0221253	0.0214122	0.0193749	0.0229475	0.0200981
Eugenitin	42	219.068	30718.2	32468	29906	30992	32077	29030	29836	0.0234568	0.0216059	0.0223905	0.0231743	0.020973	0.0215553
Hypogeic acid	100	253.217	30620.2	40002	34832	28271	25261	29874	25481	0.0288998	0.0251647	0.0204246	0.01825	0.0215827	0.018409
Dillapional	41	235.063	30497.5	35943	30929	30311	28385	29369	28048	0.0259673	0.0223449	0.0218985	0.020507	0.0212179	0.0202635
Degalloyltheaflavonin	100	783.14	30458	32830	30640	30107	28931	30956	29284	0.0237183	0.0221361	0.0217511	0.0209015	0.0223644	0.0211565
Hydroxybutynal	100	83.013	30389.2	34450	32012	28470	27394	33047	26962	0.0248887	0.0231274	0.0205684	0.019791	0.0238751	0.0194789
GDP-alpha-D-mannose(2-)	100	602.054	30343.7	29294	35067	28142	28038	31855	29666	0.0211637	0.0253345	0.0203314	0.0202563	0.0230139	0.0214325
Berberrubine	26	321.099	30305.3	32630	31747	28838	27669	32018	28930	0.0235738	0.0229359	0.0208343	0.0199897	0.0231317	0.0209007
1-Propenyl 1-(propylsulfinyl)propyl disulfide	39	237.043	30220.3	28414	31392	31809	27703	32526	29478	0.020528	0.0226794	0.0229807	0.0200143	0.0234987	0.0212967
2-Hydroxy-4,7-dimethoxy-2H-1,4-benzoxazin-3(4H)-one	100	224.056	30138.8	32451	28784	31091	28769	31021	28717	0.0234445	0.0207953	0.022462	0.0207844	0.0224114	0.0207469
Dethiobiotin	100	213.125	30131.8	35858	32061	29367	24884	32649	25972	0.0259059	0.0231628	0.0212165	0.0179777	0.0235876	0.0187637
Neobetanin	100	547.12	30079	33148	33234	27865	28698	30869	26660	0.0239481	0.0240102	0.0201313	0.0207331	0.0223016	0.0192608
Coriandrin	77	229.049	29964.8	33356	29429	30688	27024	29965	29327	0.0240983	0.0212613	0.0221708	0.0195237	0.0216485	0.0211876
Daucic acid	100	203.021	29890.5	28596	29272	30232	31339	30696	29208	0.0206594	0.0211478	0.0218414	0.0226411	0.0221766	0.0211016
(8-{2-[(3-methylbut-2-enoyl)oxy]propan-2-yl}-2-oxo-2H,8H,9H-furo[2,3-h]chro...	34	423.077	29887.2	30656	32486	29284	30329	28908	27660	0.0221477	0.0234698	0.0211565	0.0219115	0.0208848	0.0199832
Kaempferol 3-(6-acetylgalactoside)	31	489.102	29734	31887	28263	30108	28405	30463	29278	0.0230371	0.0204189	0.0217518	0.0205215	0.0220083	0.0211522
Dihydromaleimide beta-D-glucoside	85	260.079	29591.7	31863	29485	29566	27403	32330	26903	0.0230197	0.0213017	0.0213602	0.0197975	0.0233571	0.0194363
Ascladiol	100	155.036	29567.3	33754	27706	27506	29514	32994	25930	0.0243859	0.0200165	0.019872	0.0213227	0.0238368	0.0187334
Sumatriptan	85	294.129	29496.5	33166	32185	28888	25560	31969	25211	0.0239611	0.0232523	0.0208704	0.0184661	0.0230963	0.0182139
Avenic acid A	100	321.13	29478	32268	30568	29128	26263	29610	29031	0.0233123	0.0220841	0.0210438	0.0189739	0.021392	0.0209737
Prenyl glucoside; Histidylproline diketopiperazine	100	247.119	29370.8	35423	32318	27058	25103	31178	25145	0.0255917	0.0233484	0.0195483	0.0181359	0.0225248	0.0181662
Ascorbigen	43	304.084	29359.5	32456	29838	30126	30067	27809	25861	0.0234481	0.0215567	0.0217648	0.0217222	0.0200909	0.0186835
Dimethyl fukiic acid	100	299.077	29338.8	32919	29731	30243	25851	29846	27443	0.0237826	0.0214794	0.0218493	0.0186763	0.0215625	0.0198264
Mollicellin C	30	411.107	29223	32523	31573	26598	27526	30605	26513	0.0234965	0.0228102	0.019216	0.0198864	0.0221109	0.0191546
Triglochinin	65	358.077	29177.3	29815	30543	28787	27044	29075	29800	0.0215401	0.0220661	0.0207974	0.0195382	0.0210055	0.0215293
(S)-9-Hydroxy-10-undecenoic acid	100	199.135	29000.2	34478	31504	27695	25615	28575	26134	0.0249089	0.0227604	0.0200085	0.0185058	0.0206443	0.0188807
Epsilon-(gamma-Glutamyl)-lysine	100	274.141	28985.7	36543	33179	25421	22363	29973	26435	0.0264008	0.0239705	0.0183656	0.0161564	0.0216543	0.0190982
Rothindin	100	443.098	28950.8	30315	29304	27639	26402	31999	28046	0.0219013	0.0211709	0.019968	0.0190744	0.023118	0.0202621
Isomorellic acid	100	559.233	28849	36306	32757	26609	21353	30285	25784	0.0262296	0.0236656	0.0192239	0.0154267	0.0218797	0.0186279
Menadiol	33	173.059	28838.7	29079	25012	30238	30919	29918	27866	0.0210084	0.0180701	0.0218457	0.0223377	0.0216145	0.020132
N-Acetylgalactosamine; 2''-Deoxysepiapterin	100	220.083	28782	34074	30494	27865	26003	27623	26633	0.0246171	0.0220307	0.0201313	0.0187861	0.0199565	0.0192413
Quercetin 3-galactoside	11	463.086	28691.5	27440	29896	29773	27481	27973	29586	0.0198243	0.0215986	0.0215098	0.0198539	0.0202093	0.0213747
Methocarbamol	100	240.088	28590.7	30568	30093	29618	26804	27612	26849	0.0220841	0.021741	0.0213978	0.0193648	0.0199485	0.0193973
hesperetin-7-O-glucuronide	100	465.104	28543.2	31609	29998	26650	25946	29845	27211	0.0228362	0.0216723	0.0192535	0.0187449	0.0215618	0.0196588
{4-[(E)-2-{3,5-dihydroxy-4-[(1E)-3-methylbut-1-en-1-yl]phenyl}ethenyl]pheny...	100	375.091	28503.5	28101	30281	29334	26799	30958	25548	0.0203018	0.0218768	0.0211926	0.0193612	0.0223659	0.0184574
Deoxyribose 5-phosphate	100	213.017	28378.7	32815	29946	28059	26833	27488	25131	0.0237075	0.0216348	0.0202715	0.0193857	0.019859	0.0181561
5-Hydroxysebacate	100	216.1	28362.5	32285	27894	27353	25750	29040	27853	0.0233246	0.0201523	0.0197614	0.0186033	0.0209802	0.0201227
Tanacetol B	100	295.192	28348.8	23592	25249	31085	26738	32673	30756	0.0170443	0.0182414	0.0224576	0.0193171	0.0236049	0.02222
20-Carboxy-leukotriene B4	31	365.195	28252	30293	32042	26803	27572	27577	25225	0.0218855	0.023149	0.0193641	0.0199196	0.0199233	0.018224
C6:2	100	111.045	28240.5	29374	30531	27068	27899	26562	28009	0.0212215	0.0220574	0.0195555	0.0201559	0.01919	0.0202354
D-Glyceric acid	100	105.019	28183.2	27616	27512	29217	27423	30466	26865	0.0199514	0.0198763	0.0211081	0.019812	0.0220104	0.0194089
Aflatoxin B1	94	311.057	28147.5	25110	27925	28404	28477	29452	29517	0.0181409	0.0201747	0.0205207	0.0205735	0.0212779	0.0213248
3''-Galloylprodelphinidin B2	100	761.137	28110.3	29177	29436	27109	27494	26573	28873	0.0210792	0.0212663	0.0195851	0.0198633	0.0191979	0.0208596
Dopamine	100	152.072	28096.2	31926	31847	24210	27503	26932	26159	0.0230652	0.0230082	0.0174907	0.0198698	0.0194573	0.0188988
Methionyl-Threonine	100	249.091	27987	31392	28438	27282	23982	31331	25497	0.0226794	0.0205453	0.0197101	0.017326	0.0226354	0.0184205
Se-Adenosylselenomethionine	25	446.082	27964.7	25085	27789	27190	29382	31333	27009	0.0181229	0.0200764	0.0196437	0.0212273	0.0226368	0.0195129
Hirsutin	100	232.083	27960.5	33672	27987	25032	26108	29822	25142	0.0243266	0.0202195	0.0180846	0.018862	0.0215452	0.0181641
5-(2-carboxylatoethyl)-4-oxo-4,5-dihydro-1H-imidazol-5-ide	100	153.031	27908.2	31561	26145	28236	28480	29274	23753	0.0228015	0.0188887	0.0203994	0.0205756	0.0211493	0.0171606
2-Oxo-6-methylthiohexanoic acid	98	175.042	27881	27129	28959	28339	29135	26882	26842	0.0195996	0.0209217	0.0204738	0.0210488	0.0194211	0.0193922
6-O-phosphonato-D-glucono-1,5-lactone(2-)	91	254.992	27868.7	29962	27719	30289	29070	25039	25133	0.0216463	0.0200258	0.0218826	0.0210019	0.0180897	0.0181576
6-[(2,2-dimethyl-2H-chromen-5-yl)oxy]-3,4,5-trihydroxyoxane-2-carboxylic acid	100	351.108	27862	30005	30299	26230	25770	28669	26199	0.0216774	0.0218898	0.0189501	0.0186178	0.0207122	0.0189277
Niaziminin A; Oxmetidine	100	398.129	27839.7	31804	30936	25164	23820	28196	27118	0.0229771	0.02235	0.01818	0.017209	0.0203705	0.0195916
Carissanol	100	375.144	27778.3	30409	28756	28731	24517	27114	27143	0.0219693	0.020775	0.020757	0.0177125	0.0195888	0.0196097
Rubraflavone B	26	473.231	27751.7	33749	29071	25515	23187	28749	26239	0.0243823	0.0210026	0.0184335	0.0167517	0.02077	0.0189566
Metolazone	25	364.052	27629.5	26688	29650	26256	28680	27387	27116	0.019281	0.0214209	0.0189689	0.0207201	0.019786	0.0195902
Octaethylene glycol	100	369.213	27609.8	31103	32067	25821	22947	27811	25910	0.0224706	0.0231671	0.0186546	0.0165783	0.0200923	0.0187189
1-(Methylsulfinyl)propyl propyl disulfide	100	211.029	27600.5	31550	27689	28082	25206	25768	27308	0.0227936	0.0200042	0.0202881	0.0182103	0.0186163	0.0197289
Fertaric acid	100	325.057	27562.8	24724	26371	28537	28243	28648	28854	0.0178621	0.019052	0.0206168	0.0204044	0.020697	0.0208458
2-Methylbutyrylglycine	100	158.083	27498.3	31787	26001	27048	25983	29672	24499	0.0229648	0.0187847	0.0195411	0.0187717	0.0214368	0.0176995
(6R)-5,10-methenyltetrahydrofolate	22	453.138	27453.3	30821	29987	25520	24603	28466	25323	0.0222669	0.0216644	0.0184372	0.0177747	0.0205655	0.0182948
dAMP	76	330.062	27435.8	27767	26926	29324	26154	28306	26138	0.0200605	0.0194529	0.0211854	0.0188952	0.0204499	0.0188836
Oenanthic ether	100	157.124	27413	34705	32761	26513	24075	24800	21624	0.0250729	0.0236685	0.0191546	0.0173932	0.017917	0.0156225
Dihyroxy-1H-indole glucuronide I	100	324.073	27402.8	28211	29091	28993	24353	28120	25649	0.0203813	0.0210171	0.0209463	0.017594	0.0203156	0.0185304
5-Methyldeoxycytidine	45	240.101	27395.3	29004	24688	28518	27230	29650	25282	0.0209542	0.0178361	0.0206031	0.0196726	0.0214209	0.0182652
Kinetin	38	214.072	27370	32801	27476	26433	23863	26629	27018	0.0236974	0.0198503	0.0190968	0.01724	0.0192384	0.0195194
cis-4-Hydroxycyclohexylacetic acid	100	157.087	27368.2	33313	28715	26292	23725	28672	23492	0.0240673	0.0207454	0.0189949	0.0171403	0.0207143	0.016972
7,8-Dihydroxycoumarin	89	177.02	27320	25993	24272	27559	31109	26483	28504	0.0187789	0.0175355	0.0199103	0.022475	0.0191329	0.020593
Artemether	93	297.17	27267.2	33646	31154	25146	24100	24526	25031	0.0243079	0.0225075	0.018167	0.0174113	0.017719	0.0180839
2,2,4,4,-Tetramethyl-6-(1-oxopropyl)-1,3,5-cyclohexanetrione	100	237.114	27245.2	31472	27124	24552	24450	29207	26666	0.0227372	0.019596	0.0177378	0.0176641	0.0211009	0.0192651
{[3-(2-methyl-1,3-thiazol-4-yl)-2-[(16R)-5,7,11-trihydroxy-8,8,10,12,16-pen...	10	601.223	27239.7	33432	30473	23877	22519	26981	26156	0.0241533	0.0220155	0.0172502	0.0162691	0.0194927	0.0188966
Pelargonidin 3-sophoroside	100	592.18	27183	32050	29320	23621	23758	26993	27356	0.0231548	0.0211825	0.0170652	0.0171642	0.0195013	0.0197636
2-[(sulfooxy)methyl]butanoic acid	100	197.013	27144.3	28549	28856	26252	27066	26674	25469	0.0206255	0.0208473	0.018966	0.0195541	0.0192709	0.0184003
Hexahydro-2'',4-dimethylspiro[1,3-dithiolo[4,5-c]furan-2,3''(2''H)-furan]	100	231.051	27109.7	31821	26455	27392	24462	27641	24887	0.0229894	0.0191127	0.0197896	0.0176728	0.0199695	0.0179798
3,6-Dihydro-4-(4-methyl-3-pentenyl)-1,2-dithiin	100	199.063	27074.2	28993	26118	28343	25099	29369	24523	0.0209463	0.0188692	0.0204767	0.018133	0.0212179	0.0177169
Chrycolide	100	231.013	27065	30657	27810	27711	25130	27214	23868	0.0221484	0.0200916	0.0200201	0.0181554	0.019661	0.0172437
Methyl 1-(methylthio)propyl disulfide	100	167.002	26985	21608	25089	28952	29270	28756	28235	0.0156109	0.0181258	0.0209166	0.0211464	0.020775	0.0203986
Phenylalanyl-Threonine	100	265.12	26960.7	29704	28058	25538	25784	28311	24369	0.0214599	0.0202708	0.0184502	0.0186279	0.0204535	0.0176056
Mono-(3-carboxypropyl) phthalate	100	250.048	26951.8	22285	24288	29240	29302	28791	27805	0.0161	0.0175471	0.0211247	0.0211695	0.0208003	0.020088
O-Demethylfonsecin	100	275.056	26899.8	26745	27402	27545	26893	27117	25697	0.0193222	0.0197968	0.0199001	0.0194291	0.0195909	0.018565
Hydroxypyruvate	100	103.004	26894	30914	30136	26121	23349	27783	23061	0.0223341	0.021772	0.0188714	0.0168687	0.0200721	0.0166606
N-(1-Deoxy-1-fructosyl)histidine	100	316.115	26891	30745	26697	26037	24421	27428	26018	0.022212	0.0192875	0.0188107	0.0176432	0.0198156	0.0187969
Cyanidin 3-sambubioside	100	580.143	26886	27018	30362	26425	22724	29968	24819	0.0195194	0.0219353	0.019091	0.0164172	0.0216507	0.0179307
rac-5,6-Epoxy-retinoyl-beta-D-glucuronide	100	491.229	26694.2	29466	29461	25980	24023	26318	24917	0.021288	0.0212844	0.0187695	0.0173556	0.0190137	0.0180015
Alkaloid RC	89	530.168	26667.8	29805	26154	25658	23759	29498	25133	0.0215329	0.0188952	0.0185369	0.0171649	0.0213111	0.0181576
2-Ethyl-5-methylthiophene	80	125.044	26621.2	28123	24175	26734	26384	28673	25638	0.0203177	0.0174654	0.0193142	0.0190614	0.0207151	0.0185224
5-(3'',4'',5''-Trihydroxyphenyl)-gamma-valerolactone-3''-O-sulphate	100	303.018	26442.8	23753	24101	28445	28103	26138	28117	0.0171606	0.017412	0.0205504	0.0203033	0.0188836	0.0203134
Spermic acid 2	100	231.136	26433.2	31435	30072	25816	21339	25929	24008	0.0227105	0.0217258	0.018651	0.0154166	0.0187326	0.0173448
6-[5-(2-carboxy-2-oxoethyl)-2-hydroxyphenoxy]-3,4,5-trihydroxyoxane-2-carbo...	100	371.063	26418.3	28495	28729	23516	25250	26102	26418	0.0205865	0.0207555	0.0169893	0.0182421	0.0188576	0.0190859
Urolithin B	79	211.039	26363.3	27396	26583	26071	26326	29500	22304	0.0197925	0.0192051	0.0188352	0.0190195	0.0213125	0.0161137
(S1)-Methoxy-3-heptanethiol	100	161.1	26333.5	29718	27367	25526	24047	26283	25060	0.02147	0.0197715	0.0184415	0.017373	0.0189884	0.0181048
Neuromedin B (1-3)	100	301.152	26271.7	31701	28177	23519	24256	26546	23431	0.0229027	0.0203567	0.0169915	0.017524	0.0191784	0.0169279
2-Amino-1,6-dimethylfuro[3,2-e]imidazo[4,5-b]pyridine	100	201.079	26232.2	27955	26342	25251	25231	28029	24585	0.0201963	0.019031	0.0182428	0.0182284	0.0202498	0.0177617
Morellin	29	543.237	26215.7	31107	29410	23383	20524	28658	24212	0.0224735	0.0212475	0.0168933	0.0148278	0.0207042	0.0174922
Methylimidazoleacetic acid	100	139.051	26173.7	26923	24321	28330	29185	23669	24614	0.0194508	0.0175709	0.0204673	0.021085	0.0170999	0.0177826
b-D-Xylopyranosyl-(1->4)-a-L-rhamnopyranosyl-(1->2)-D-fucose	100	441.16	26167.2	27701	28583	24111	24121	28362	24125	0.0200128	0.02065	0.0174192	0.0174264	0.0204904	0.0174293
11-Hydroxy-12-methoxydihydrokawain	100	277.109	26154.2	29199	26879	25061	24282	26330	25174	0.0210951	0.019419	0.0181055	0.0175428	0.0190223	0.0181872
a-L-threo-4-Hex-4-enopyranuronosyl-D-galacturonic acid	100	351.056	26154.2	25534	24708	28391	24449	28252	25591	0.0184473	0.0178505	0.0205113	0.0176634	0.0204109	0.0184885
5-(2-Methylpropyl)tetrahydro-2-oxo-3-furancarboxylic acid	100	185.083	26138.7	26749	26361	27230	25270	27429	23793	0.0193251	0.0190447	0.0196726	0.0182565	0.0198163	0.0171895
Naproxen	100	229.086	26107.3	27691	26777	24346	26204	25342	26284	0.0200056	0.0193453	0.017589	0.0189313	0.0183086	0.0189891
I(-)	25	126.905	26055.8	28946	27342	26283	26057	22865	24842	0.0209123	0.0197535	0.0189884	0.0188251	0.016519	0.0179473
Val-Val-Val	100	314.208	26031.3	31148	29196	24033	21568	26664	23579	0.0225032	0.0210929	0.0173629	0.015582	0.0192637	0.0170349
1,2-Dimethoxy-13-methyl-[1,3]benzodioxolo[5,6-c]phenanthridine	53	346.11	25987.7	28204	26899	24857	24576	27548	23842	0.0203762	0.0194334	0.0179582	0.0177552	0.0199023	0.0172249
Ondansetron	100	292.146	25954	29214	27240	24090	21864	29052	24264	0.0211059	0.0196798	0.017404	0.0157958	0.0209889	0.0175297
Furfuryl propyl disulfide	100	187.027	25942.8	25549	26231	25404	27244	26862	24367	0.0184581	0.0189508	0.0183534	0.0196827	0.0194067	0.0176042
Laccaic acid D	100	313.036	25923.8	25865	24528	24963	26803	28328	25056	0.0186864	0.0177205	0.0180347	0.0193641	0.0204658	0.0181019
4'',7-Di-O-methylcatechin	26	317.101	25883.7	25277	26621	27603	24039	27121	24641	0.0182616	0.0192326	0.019942	0.0173672	0.0195938	0.0178021
Delphinidin 3-glucoside	15	464.094	25857.7	25167	23589	26821	25301	26909	27359	0.0181821	0.0170421	0.0193771	0.0182789	0.0194407	0.0197658
Pentoxifylline	57	277.129	25739.5	29626	27271	23072	22773	28093	23602	0.0214036	0.0197022	0.0166686	0.0164526	0.020296	0.0170515
(x)-1,2-Propanediol 1-O-b-D-glucopyranoside	60	237.099	25722.5	25706	25898	25762	24794	26262	25913	0.0185715	0.0187102	0.018612	0.0179127	0.0189732	0.0187211
2-[4-(3-Hydroxypropyl)-2-methoxyphenoxy]-1,3-propanediol 1-glucoside	100	417.178	25717.3	30970	27448	24365	24041	24909	22571	0.0223746	0.0198301	0.0176027	0.0173686	0.0179957	0.0163066
4-Chloro-5-sulfamoylanthranilic acid	25	248.975	25715.3	25059	26126	25457	25015	24747	27888	0.0181041	0.018875	0.0183916	0.0180723	0.0178787	0.0201479
Dicrocin	100	651.266	25713.3	32061	28237	22708	20093	26380	24801	0.0231628	0.0204001	0.0164056	0.0145164	0.0190585	0.0179177
Homoaconitate	100	201.04	25655.7	29665	24513	27120	23862	26017	22757	0.0214318	0.0177096	0.0195931	0.0172393	0.0187962	0.016441
Asparaginyl-Phenylalanine	100	278.115	25646.3	32868	23916	24777	19278	28248	24791	0.0237458	0.0172783	0.0179004	0.0139276	0.020408	0.0179105
2,2,4,4-Tetramethyl-6-(1-oxobutyl)-1,3,5-cyclohexanetrione	100	251.129	25639.2	31203	27233	23499	20178	27473	24249	0.0225429	0.0196747	0.0169771	0.0145778	0.0198481	0.0175189
6-[1-(3,4-dimethoxyphenyl)-2-{[3-(3,4-dimethoxyphenyl)-1-hydroxyprop-2-en-1...	24	562.191	25589	29519	28053	23775	21885	26292	24010	0.0213263	0.0202671	0.0171765	0.015811	0.0189949	0.0173462
Coriandrone E	100	247.061	25551	28469	27169	25266	22848	25819	23735	0.0205677	0.0196285	0.0182537	0.0165067	0.0186532	0.0171476
Taurocyamine	86	166.028	25523	24783	26018	24994	27589	23935	25819	0.0179047	0.0187969	0.0180571	0.0199319	0.0172921	0.0186532
2-Methyl-2-(methyldithio)propanal	100	149.01	25520.5	21501	21860	27988	31058	24418	26298	0.0155336	0.015793	0.0202202	0.0224381	0.017641	0.0189992
Amdinocillin	76	324.138	25489.5	29026	25639	25145	23420	25866	23841	0.0209701	0.0185231	0.0181662	0.01692	0.0186871	0.0172241
{[4-(7-methoxy-2-oxo-2H-chromen-6-yl)butan-2-yl]oxy}sulfonic acid; Cabbage ...	100	327.055	25400.7	24397	24635	26990	24956	24641	26785	0.0176258	0.0177978	0.0194992	0.0180297	0.0178021	0.0193511
Glycerol tributanoate	66	301.164	25384.7	29151	26584	23741	20569	27485	24778	0.0210604	0.0192059	0.0171519	0.0148603	0.0198568	0.0179011
Mizoribine	65	258.074	25305.5	26303	24562	26361	25653	25280	23674	0.0190028	0.017745	0.0190447	0.0185332	0.0182638	0.0171035
Malonylcarnitine	83	246.099	25287.8	31522	27467	22208	23938	24931	21661	0.0227734	0.0198438	0.0160444	0.0172942	0.0180116	0.0156492
3-Oxodecanoic acid	100	185.119	25226.5	30560	27965	24258	20277	25082	23217	0.0220784	0.0202036	0.0175254	0.0146493	0.0181207	0.0167733
[(oxolan-2-yl)methoxy]sulfonic acid; Dipropyl trisulfide	100	181.018	25193.5	26003	23873	25102	26519	25094	24570	0.0187861	0.0172473	0.0181352	0.0191589	0.0181294	0.0177508
Garcinone B	100	393.134	25051.5	29925	25759	24137	23004	26232	21252	0.0216196	0.0186098	0.017438	0.0166195	0.0189515	0.0153537
Glucosylgalactosyl hydroxylysine	18	485.197	25041.5	28249	27146	24566	21048	25523	23717	0.0204087	0.0196119	0.0177479	0.0152063	0.0184393	0.0171346
N-Acetylvanilalanine	100	252.088	25036	29713	26665	22806	22105	25020	23907	0.0214664	0.0192644	0.0164764	0.01597	0.0180759	0.0172718
Mezlocillin	33	538.106	25009.2	24058	26812	25898	23591	26228	23468	0.0173809	0.0193706	0.0187102	0.0170435	0.0189487	0.0169547
5-(3'',4''-dihydroxyphenyl)-gamma-valerolactone-3''-O-glucuronide	100	397.114	24961.2	26674	26205	23394	24420	25526	23548	0.0192709	0.018932	0.0169012	0.0176425	0.0184415	0.0170125
Sulfanilamide	100	171.023	24942.5	24943	25900	23477	23938	26014	25383	0.0180203	0.0187117	0.0169612	0.0172942	0.0187941	0.0183382
(S)-2,3-Dihydro-6-hydroxy-5-(hydroxyacetyl)-2-isopropenylbenzofuran	100	233.082	24920.2	26376	25489	24206	23956	23692	25802	0.0190556	0.0184148	0.0174878	0.0173072	0.0171165	0.0186409
Artabsinolide A	100	279.124	24786.2	28592	28249	21310	22267	25815	22484	0.0206566	0.0204087	0.0153956	0.016087	0.0186503	0.0162438
Valyl-Valine	100	215.14	24771.3	30136	25890	23560	23122	24882	21038	0.021772	0.0187045	0.0170211	0.0167047	0.0179762	0.0151991
Histidinyl-Isoleucine; Hesperaline	100	267.147	24739.2	30372	26574	22130	20653	25468	23238	0.0219425	0.0191986	0.015988	0.0149209	0.0183996	0.0167885
Hexaethylene glycol	100	281.16	24680.2	28639	26620	22786	21029	25943	23064	0.0206905	0.0192319	0.016462	0.0151926	0.0187428	0.0166628
12S-HHT	27	279.198	24645.3	25485	23663	24381	18783	29716	25844	0.0184119	0.0170956	0.0176143	0.01357	0.0214686	0.0186712
1-(2-Thienyl)-1,2-propanedione	100	153.002	24627.3	24042	22899	25873	23242	27201	24507	0.0173694	0.0165436	0.0186922	0.0167914	0.0196516	0.0177053
2-Oxo-3-hydroxy-4-phosphobutanoic acid	14	212.983	24547.8	22467	23882	24914	26824	24824	24376	0.0162315	0.0172538	0.0179993	0.0193792	0.0179343	0.0176107
Thien-2-ylacetate	100	141.002	24536.8	24425	22868	25901	27581	22622	23824	0.0176461	0.0165212	0.0187124	0.0199261	0.0163435	0.0172119
2-hydroxy-3-[3-(4-hydroxy-3-methylbut-2-en-1-yl)-4-(sulfooxy)phenyl]propano...	100	345.064	24528.7	26714	24741	23038	22690	26099	23890	0.0192998	0.0178744	0.016644	0.0163926	0.0188555	0.0172595
Hydralazine pyruvate hydrazone	100	229.073	24526.8	26330	24292	23735	21806	24874	26124	0.0190223	0.01755	0.0171476	0.0157539	0.0179704	0.0188735
(Z)-Narceine imide	100	425.171	24478.5	29376	25593	22924	21327	26050	21601	0.021223	0.0184899	0.0165617	0.0154079	0.0188201	0.0156058
S-Acetyl dihydroasparagusic acid	100	192.999	24429.5	17635	23007	26079	29562	25125	25169	0.0127406	0.0166216	0.018841	0.0213573	0.0181518	0.0181836
5-Sulfosalicylic acid	100	216.98	24412.8	23621	26010	24459	23472	23665	25250	0.0170652	0.0187912	0.0176706	0.0169576	0.017097	0.0182421
N-[4''-hydroxy-(E)-cinnamoyl]-L-aspartic acid	82	278.068	24316.5	26922	22909	23197	25144	24255	23472	0.01945	0.0165508	0.0167589	0.0181655	0.0175232	0.0169576
Dodecanoic acid (FA12:0)	100	199.17	24310.7	31123	27517	21854	20462	22181	22727	0.0224851	0.0198799	0.0157886	0.014783	0.0160249	0.0164193
Quinaprilat	100	409.177	24296.2	26471	27444	24250	20884	24827	21901	0.0191242	0.0198272	0.0175196	0.0150878	0.0179365	0.0158226
Dihydrothymine	100	127.052	24293.5	25349	23807	22324	23544	25638	25099	0.0183136	0.0171996	0.0161282	0.0170096	0.0185224	0.018133
Asparaginyl-Valine	100	230.115	24237.8	27741	25293	22882	20631	26118	22762	0.0200417	0.0182732	0.0165313	0.0149051	0.0188692	0.0164446
Benzofuran	100	117.034	24155.3	26976	22448	24332	23256	24276	23644	0.0194891	0.0162178	0.0175789	0.0168015	0.0175384	0.0170818
3-Caffeoyl-1,5-quinolactone	100	335.077	24152	25736	23705	24163	23085	23204	25019	0.0185932	0.0171259	0.0174568	0.016678	0.0167639	0.0180752
Ala-Ser	60	175.074	24128.8	27746	23379	24728	23211	24317	21392	0.0200454	0.0168904	0.017865	0.016769	0.017568	0.0154548
(2xi,6xi)-7-Methyl-3-methylene-1,2,6,7-octanetetrol	100	203.129	24108.2	28005	24559	23770	21536	22690	24089	0.0202325	0.0177429	0.0171729	0.0155589	0.0163926	0.0174033
Genistein 4'',7-O-diglucuronide	21	621.108	24078.7	24123	23415	25700	25121	23764	22349	0.0174279	0.0169164	0.0185672	0.0181489	0.0171685	0.0161462
L-2-Aminoethyl seryl phosphate	32	227.046	23986.8	24084	22620	23629	23028	27035	23525	0.0173997	0.016342	0.017071	0.0166368	0.0195317	0.0169959
[4-(3-oxopentyl)phenyl]oxidanesulfonic acid	44	257.047	23904.5	22015	20525	25957	25617	25211	24102	0.0159049	0.0148285	0.0187529	0.0185072	0.0182139	0.0174127
3,4,5-trihydroxy-6-(5-hydroxy-4-{2-hydroxy-3-[4-hydroxy-3-(3-methylbut-2-en...	100	585.235	23875.3	30222	27366	21110	20093	23651	20810	0.0218342	0.0197708	0.0152511	0.0145164	0.0170869	0.0150344
3,3''-Dithiobis[4,5-dihydro-2-methylfuran]	100	229.036	23841.7	24579	21390	23931	23888	25040	24222	0.0177573	0.0154534	0.0172892	0.0172581	0.0180904	0.0174994
Congmuyenoside A	34	957.505	23808	27477	25372	22825	20903	24371	21900	0.019851	0.0183302	0.0164901	0.0151016	0.0176071	0.0158219
5-Hydroxy-6-methoxycoumarin 7-glucoside	100	369.083	23799.3	27365	23692	22277	22492	23166	23804	0.0197701	0.0171165	0.0160942	0.0162496	0.0167365	0.0171974
Didanosine	100	235.083	23784.3	28117	27005	22248	19439	23024	22873	0.0203134	0.01951	0.0160733	0.0140439	0.0166339	0.0165248
2-O-p-Coumaroylhydroxycitric acid	41	353.053	23707.5	24595	22719	24498	23956	23267	23210	0.0177689	0.0164135	0.0176988	0.0173072	0.0168095	0.0167683
N-Phenylacetyl pyroglutamic acid	100	244.098	23675.3	25387	23350	22469	22756	25196	22894	0.0183411	0.0168694	0.0162329	0.0164403	0.0182031	0.01654
Ajocysteine	100	280.015	23652.2	21989	19950	26646	24458	25293	23577	0.0158862	0.0144131	0.0192506	0.0176699	0.0182732	0.0170334
2-[5-(2,4-dihydroxyphenyl)-6-(5-hydroxy-2,2-dimethyl-2H-chromene-6-carbonyl...	89	513.193	23537.5	27016	25930	21246	19700	24320	23013	0.019518	0.0187334	0.0153494	0.0142324	0.0175702	0.016626
Methylpicraquassioside A	41	411.131	23488.3	26147	22502	22197	20827	25498	23759	0.0188901	0.0162568	0.0160364	0.0150467	0.0184213	0.0171649
6-({13,14-dihydroxy-9-oxo-8,17-dioxatetracyclo[8.7.0.0²,⁷.0¹¹,¹⁶]heptadeca-...	100	459.056	23484	21175	22631	25187	25140	23373	23398	0.0152981	0.01635	0.0181966	0.0181626	0.016886	0.0169041
4''-Hydroxyclobazam	25	315.055	23462.7	22907	23449	23833	22395	23358	24834	0.0165494	0.0169409	0.0172184	0.0161795	0.0168752	0.0179416
Protogonyautoxin 3	100	490.031	23424.8	15789	19331	25773	26911	24732	28013	0.0114069	0.0139659	0.0186199	0.0194421	0.0178679	0.0202382
Sesaminol glucoside; 3-(4-Hydroxy-3-methoxyphenyl)-1,2-propanediol 2-O-(gal...	40	531.152	23394	26514	24103	21954	21743	23117	22933	0.0191553	0.0174134	0.0158609	0.0157084	0.0167011	0.0165682
S-Glutaryldihydrolipoamide	100	320.099	23387.3	23772	24265	25385	22439	24107	20356	0.0171743	0.0175305	0.0183396	0.0162113	0.0174163	0.0147064
Lenticin	46	245.131	23380.3	26862	25844	20744	20801	23690	22341	0.0194067	0.0186712	0.0149867	0.0150279	0.0171151	0.0161405
5-Hydroxypentanoic acid	79	117.055	23370.7	26101	23789	23087	21890	22878	22479	0.0188569	0.0171866	0.0166794	0.0158146	0.0165284	0.0162402
6-(3-{4-[2-(3,4-dihydroxyphenyl)-3,5,7-trihydroxy-3,4-dihydro-2H-1-benzopyr...	49	899.227	23332.8	25077	24921	22681	20314	25162	21842	0.0181171	0.0180044	0.0163861	0.014676	0.0181785	0.01578
1-(beta-D-Glucopyranosyloxy)-3-octanone; N1-trans-Feruloylagmatine	100	305.161	23331.2	28933	27139	21338	19747	22171	20659	0.0209029	0.0196068	0.0154158	0.0142664	0.0160176	0.0149253
Lactosamine	93	340.124	23277	26622	23298	22428	22109	23020	22185	0.0192333	0.0168319	0.0162033	0.0159728	0.016631	0.0160278
Sulfadiazine	100	249.046	23270.2	23775	21398	24532	23333	23115	23468	0.0171765	0.0154592	0.0177234	0.0168571	0.0166996	0.0169547
Isomugineic acid	100	319.114	23257.7	26937	24477	22876	20419	24241	20596	0.0194609	0.0176836	0.016527	0.0147519	0.0175131	0.0148798
3,4-Methyleneazelaic acid; 2-Amino-3,4-dimethylimidazo[4,5-f]quinoline	100	211.098	23104.3	25275	24272	22011	21823	22726	22519	0.0182602	0.0175355	0.015902	0.0157662	0.0164186	0.0162691
thymidine 3''-monophosphate	10	319.031	23078	21749	21430	24097	27053	22997	21142	0.0157128	0.0154823	0.0174091	0.0195447	0.0166144	0.0152742
Adefovir Dipivoxil	55	500.193	23055.7	28801	24097	21387	19804	22019	22226	0.0208075	0.0174091	0.0154512	0.0143076	0.0159078	0.0160574
Berteroin	100	174.042	23010	25407	23428	24131	21513	23786	19795	0.0183555	0.0169258	0.0174337	0.0155423	0.0171844	0.0143011
(S)-5''-Deoxy-5''-(methylsulfinyl)adenosine	26	312.079	22968.3	23927	25228	23803	21267	21761	21824	0.0172863	0.0182262	0.0171967	0.0153645	0.0157214	0.0157669
4-Methyl-2-oxopentanoate	100	129.055	22938.3	27460	24673	21832	21306	22177	20182	0.0198387	0.0178252	0.0157727	0.0153927	0.016022	0.0145807
6-{[3-(6,7-dimethoxy-2H-1,3-benzodioxol-5-yl)prop-2-enoyl]oxy}-3,4,5-trihyd...	100	427.087	22934.3	23447	25154	21657	22361	23034	21953	0.0169395	0.0181727	0.0156463	0.0161549	0.0166411	0.0158601
3,4,5-trihydroxy-6-{[3-(hydroxymethyl)-1-oxo-1H-isochromen-7-yl]oxy}oxane-2...	68	367.068	22912.8	24656	24638	23832	22096	20995	21260	0.017813	0.0177999	0.0172176	0.0159635	0.015168	0.0153595
Bexarotene	71	347.2	22907	26115	22941	21420	19917	24870	22179	0.018867	0.0165739	0.0154751	0.0143892	0.0179676	0.0160234
cis-4-Decenedioic acid; Hydralazine acetone hydrazone	100	199.098	22868	23189	26208	22032	19769	24243	21767	0.0167531	0.0189342	0.0159172	0.0142823	0.0175146	0.0157258
Hulupinic acid	100	263.13	22734.8	27402	25612	17901	21636	23612	20246	0.0197968	0.0185036	0.0129327	0.0156311	0.0170587	0.0146269
(-)-Epigallocatechin 3-cinnamate	100	435.108	22719	25276	21713	23073	21439	23425	21388	0.0182609	0.0156868	0.0166693	0.0154888	0.0169236	0.015452
Acetyl-Phe	100	206.082	22711	27345	21946	21695	20795	23737	20748	0.0197556	0.0158551	0.0156738	0.0150235	0.017149	0.0149896
Xanthurenate-8-O-beta-D-glucoside	100	366.082	22445.8	23047	22766	21721	21526	23838	21777	0.0166505	0.0164475	0.0156925	0.0155517	0.017222	0.015733
Isoplumbagin	100	187.039	22392.7	22490	21968	19927	24818	23801	21352	0.0162481	0.015871	0.0143964	0.01793	0.0171953	0.0154259
Casimiroin	61	232.063	22392.7	26040	24244	20260	20206	22719	20887	0.0188128	0.0175153	0.014637	0.014598	0.0164135	0.01509
Cumate	82	163.075	22376.8	25684	21935	21167	21691	23375	20409	0.0185556	0.0158471	0.0152923	0.0156709	0.0168875	0.0147447
3-Methylcrotonylglycine	100	156.067	22363	22787	21674	23553	23037	22189	20938	0.0164627	0.0156586	0.0170161	0.0166433	0.0160306	0.0151268
Sulcatone	100	125.097	22349	25336	22539	22840	18049	24466	20864	0.0183042	0.0162835	0.016501	0.0130397	0.0176757	0.0150734
Moupinamide	100	312.124	22333.7	22860	21488	21666	21585	24107	22296	0.0165154	0.0155242	0.0156528	0.0155943	0.0174163	0.0161079
Indoleacetaldehyde	100	158.061	22327.3	21467	21407	22402	22082	23292	23314	0.015509	0.0154657	0.0161845	0.0159533	0.0168275	0.0168434
Dicaffeoylputrescine	100	411.156	22312.2	24010	25150	21237	19199	22554	21723	0.0173462	0.0181698	0.0153429	0.0138705	0.0162943	0.015694
Butalbital	100	223.11	22282.3	24565	23928	21457	21149	22313	20282	0.0177472	0.017287	0.0155018	0.0152793	0.0161202	0.0146529
6-(Methylthio)hexyl glucosinolate; [(4-{5,14-dihydroxy-3-methoxy-8,17-dioxa...	24	448.079	22267.2	22101	23406	22948	22422	22064	20662	0.0159671	0.0169099	0.016579	0.016199	0.0159403	0.0149275
Pentacarboxylporphyrin I	48	697.25	22256	25324	22334	22644	19210	22428	21596	0.0182956	0.0161354	0.0163594	0.0138784	0.0162033	0.0156022
6-({3,7-dihydroxy-2-[3-hydroxy-10-(4-hydroxy-3-methoxyphenyl)-2-oxo-4-oxatr...	38	659.16	22197	25680	25348	19694	19097	22183	21180	0.0185528	0.0183129	0.0142281	0.0137968	0.0160263	0.0153017
Norophthalmic acid	38	274.106	22107.5	22589	23434	22651	20065	22804	21102	0.0163196	0.0169301	0.0163644	0.0144961	0.016475	0.0152453
(+)-1-Methylpropyl 3-(methylthio)-2-propenyl disulfide	63	207.033	22001.3	22085	21451	21920	22628	23272	20652	0.0159555	0.0154975	0.0158363	0.0163478	0.0168131	0.0149202
Benzamide	100	120.046	21958.5	25527	21805	21265	21067	22604	19483	0.0184422	0.0157532	0.0153631	0.01522	0.0163305	0.0140757
LPA(a-13:0/0:0)	100	367.189	21924.7	24066	21369	20779	20789	23087	21458	0.0173867	0.0154382	0.015012	0.0150192	0.0166794	0.0155025
Pyridinoline	100	427.184	21848.7	23659	22956	18672	19836	26584	19385	0.0170927	0.0165848	0.0134898	0.0143307	0.0192059	0.0140049
Indacaterol-8-O-glucuronide	21	567.233	21806.7	25599	23694	19118	19333	21489	21607	0.0184942	0.0171179	0.013812	0.0139673	0.0155249	0.0156102
Isovalerylglutamic acid	100	230.104	21797	23592	22726	20693	19931	23906	19934	0.0170443	0.0164186	0.0149498	0.0143993	0.0172711	0.0144015
Austinol	100	457.188	21780.7	23844	22000	21926	20008	22791	20115	0.0172263	0.0158941	0.0158406	0.014455	0.0164656	0.0145323
BL IV; {[5-hydroxy-8-methyl-6-(2-methylpropanoyl)-2-oxo-4-phenyl-2H,8H-pyra...	40	485.09	21672	20111	23323	21384	21490	21339	22385	0.0145294	0.0168499	0.0154491	0.0155256	0.0154166	0.0161722
Prunin 4'''',6''''-di-O-gallate	19	737.138	21664.3	22703	23125	20777	20369	23015	19997	0.016402	0.0167069	0.0150105	0.0147158	0.0166274	0.014447
Orotate	100	155.011	21624	23829	21381	21077	19926	21945	21586	0.0172155	0.0154469	0.0152273	0.0143957	0.0158544	0.015595
Orcinol	100	123.045	21525.3	26029	20051	20718	19664	22480	20210	0.0188049	0.014486	0.0149679	0.0142064	0.0162409	0.0146009
Phosphoribosyl formamidocarboxamide; 3,4,5-trihydroxy-6-(1-oxo-1H-isochrome...	100	365.05	21508.2	22124	22054	23375	22696	19458	19342	0.0159837	0.0159331	0.0168875	0.0163969	0.0140576	0.0139738
(+)-cis-5,6-Dihydro-5-hydroxy-4-methoxy-6-(2-phenylethyl)-2H-pyran-2-one	100	247.097	21479	23790	22850	19952	19201	21668	21413	0.0171873	0.0165082	0.0144145	0.0138719	0.0156542	0.01547
Alpha-Trisaccharide	100	514.215	21466.3	22755	20429	20985	19151	23478	22000	0.0164396	0.0147591	0.0151608	0.0138358	0.0169619	0.0158941
Zileuton O-glucuronide	21	411.089	21464	22581	23497	20516	20518	22004	19668	0.0163139	0.0169756	0.014822	0.0148234	0.015897	0.0142093
6-Hydroxy-5-methoxyindole glucuronide	77	338.089	21447.5	25293	22216	20524	20435	22175	18042	0.0182732	0.0160502	0.0148278	0.0147635	0.0160205	0.0130346
Bilirubin	100	583.256	21432.7	27695	24301	17922	17872	20497	20309	0.0200085	0.0175565	0.0129479	0.0129118	0.0148082	0.0146724
Benzoyl ecgonine	64	288.123	21417.7	24531	21418	18655	21451	22300	20151	0.0177226	0.0154736	0.0134775	0.0154975	0.0161108	0.0145583
Malvidin 3-(6-acetylglucoside)	36	534.136	21349.8	23097	22820	20433	17870	23064	20815	0.0166866	0.0164865	0.014762	0.0129103	0.0166628	0.015038
N,N''-dinitrosopiperazine	100	143.058	21338.2	23786	20237	21309	20733	21823	20141	0.0171844	0.0146204	0.0153949	0.0149787	0.0157662	0.014551
Oxoglutarate; Di-2-propenyl disulfide, 9CI	100	145.015	21312.7	20905	20020	21521	21110	21605	22715	0.015103	0.0144636	0.015548	0.0152511	0.0156087	0.0164107
Phosphoglycolic acid	100	154.976	21302.3	18382	19879	23558	23465	20366	22164	0.0132802	0.0143618	0.0170197	0.0169525	0.0147136	0.0160126
Benzyl alcohol	100	107.05	21294.3	23697	23891	20777	20559	19568	19274	0.0171201	0.0172603	0.0150105	0.014853	0.0141371	0.0139247
Alanyl-Asparagine	98	202.084	21266.8	22623	21631	20569	21126	20083	21569	0.0163442	0.0156275	0.0148603	0.0152627	0.0145091	0.0155827
Pantoyllactone glucoside	22	291.107	21235.2	23635	21458	20189	19855	20323	21951	0.0170753	0.0155025	0.0145857	0.0143444	0.0146825	0.0158587
3,8-Dihydroxy-9-methoxycoumestan	100	297.04	21157.7	20467	20380	21587	22615	22054	19843	0.0147866	0.0147237	0.0155957	0.0163384	0.0159331	0.0143358
Tryptamine	100	159.093	21130.8	23610	20409	21609	20612	22062	18483	0.0170573	0.0147447	0.0156116	0.0148913	0.0159389	0.0133532
(R)-3-Hydroxy-hexadecanoic acid	100	271.228	21106.7	25843	22859	20454	17409	21592	18483	0.0186705	0.0165147	0.0147772	0.0125773	0.0155993	0.0133532
Methylcytosine	59	124.05	21095.2	21193	18675	25978	24048	18584	18093	0.0153111	0.0134919	0.018768	0.0173737	0.0134262	0.0130715
Indole-3-acetic-acid-O-glucuronide	100	350.088	21045.5	23231	21673	21604	19138	21820	18807	0.0167834	0.0156579	0.015608	0.0138264	0.0157641	0.0135873
Cassiachromone	100	231.067	21037	22948	20894	21293	20070	21242	19775	0.016579	0.0150951	0.0153833	0.0144998	0.0153465	0.0142866
1-Octen-3-yl glucoside	39	289.164	21026.5	22433	25432	18971	17429	22676	19218	0.0162069	0.0183736	0.0137058	0.0125917	0.0163825	0.0138842
Gamma glutamyl ornithine	100	260.125	20981.8	23874	23456	17447	20558	20679	19877	0.017248	0.016946	0.0126047	0.0148523	0.0149397	0.0143603
Asparaginyl-Histidine	29	268.103	20950.2	23975	21913	18390	19439	22434	19550	0.017321	0.0158312	0.013286	0.0140439	0.0162076	0.0141241
11-[(2R)-3-[2-amino-3-methyl-4-(2-methyl-1,3-thiazol-4-yl)but-3-en-1-yl]-2-...	72	603.243	20918.7	26422	23051	19756	17317	20498	18468	0.0190888	0.0166534	0.0142729	0.0125108	0.014809	0.0133424
4-(1,1,3,3-Tetramethylbutyl)-phenol	100	205.16	20845	27575	22426	19391	19082	19526	17070	0.0199218	0.0162019	0.0140092	0.013786	0.0141067	0.0123324
[2-(3,5-dihydroxyphenyl)-5,7-dihydroxy-4-oxo-3,4-dihydro-2H-1-benzopyran-3-...	31	383.01	20772.3	17122	18698	23023	21733	22819	21239	0.0123699	0.0135085	0.0166332	0.0157012	0.0164858	0.0153443
5-(Hydroxyphenyl)-gamma-valerolactone-O-sulphate	90	271.029	20727	19365	18194	22835	22190	22004	19774	0.0139904	0.0131444	0.0164974	0.0160314	0.015897	0.0142859
Aminophylline	100	419.191	20703.7	23132	21931	17990	19653	21853	19663	0.0167119	0.0158443	0.012997	0.0141985	0.0157879	0.0142057
Isoleucyl-Lysine	100	258.182	20643.8	24142	21979	19252	17553	22439	18498	0.0174416	0.0158789	0.0139088	0.0126813	0.0162113	0.013364
Potassium 2-(1''-ethoxy) ethoxypropanoate	25	199.039	20631	22959	20426	20365	19912	21101	19023	0.0165869	0.014757	0.0147129	0.0143856	0.0152446	0.0137433
Morellinol	14	545.252	20537	25195	23512	18721	17711	20125	17958	0.0182024	0.0169865	0.0135252	0.0127955	0.0145395	0.0129739
2,4,6-Trimethyl-1,3,5-trithiane	100	179.003	20510.5	16080	17708	24081	24949	19608	20637	0.0116171	0.0127933	0.0173975	0.0180246	0.014166	0.0149094
2-(4-Methyl-5-thiazolyl)ethyl propionate	100	198.06	20330	21983	18537	19144	20295	21539	20482	0.0158818	0.0133922	0.0138308	0.0146623	0.015561	0.0147974
Dihydro-4,4-dimethyl-2,3-furandione	100	127.04	20314.5	21102	19059	20960	19175	19907	21684	0.0152453	0.0137693	0.0151427	0.0138532	0.014382	0.0156658
UDP-hexose	100	565.047	20295.3	17845	18362	23019	20328	20725	21493	0.0128923	0.0132658	0.0166303	0.0146861	0.014973	0.0155278
Fd&c blue no. 1, aluminum lake	100	747.15	20258.5	19721	21235	17902	19851	23144	19698	0.0142476	0.0153414	0.0129335	0.0143415	0.0167206	0.014231
Mukonidine	100	240.066	20246	21657	19970	20803	19594	20019	19433	0.0156463	0.0144275	0.0150293	0.0141559	0.0144629	0.0140395
Ethyl 4-(acetylthio)butyrate	100	189.06	20223.7	21392	20312	21475	21306	19427	17430	0.0154548	0.0146746	0.0155148	0.0153927	0.0140352	0.0125925
trans-4-Hydroxycyclohexanecarboxylate	100	143.072	20185	23387	20619	20918	18390	20177	17619	0.0168962	0.0148964	0.0151124	0.013286	0.0145771	0.012729
Tercatain	100	785.084	20183.3	17612	21857	20643	18201	21446	21341	0.012724	0.0157908	0.0149137	0.0131495	0.0154939	0.015418
Methyl propyl trisulfide	100	152.987	20178.5	20509	17891	21242	19322	20563	21544	0.0148169	0.0129255	0.0153465	0.0139594	0.0148559	0.0155647
Anisidine	100	122.061	20119.8	24496	21007	19987	18318	18711	18200	0.0176974	0.0151767	0.0144398	0.013234	0.0135179	0.0131488
Melatonin	94	231.113	20024.2	20760	19781	20466	18874	21108	19156	0.0149983	0.014291	0.0147858	0.0136357	0.0152497	0.0138394
2-cyano-3-(3,4-dihydroxy-5-nitrophenyl)-N,N-diethylpropanamide	100	306.111	19904.8	23949	21280	19978	17222	18778	18222	0.0173022	0.0153739	0.0144333	0.0124422	0.0135663	0.0131647
Prostaglandin F1a	100	355.248	19868.8	23720	22920	17924	16152	19912	18585	0.0171367	0.0165588	0.0129494	0.0116692	0.0143856	0.0134269
2,4-Dihydroxy-6,7-dimethoxy-2H-1,4-benzoxazin-3(4H)-one	50	240.053	19859.2	20712	18994	21808	19102	20442	18097	0.0149636	0.0137224	0.0157554	0.0138004	0.0147685	0.0130743
1,5-Dibutyl methyl hydroxycitrate	100	333.155	19859	23612	18847	19055	16887	21902	18851	0.0170587	0.0136162	0.0137665	0.0122002	0.0158233	0.0136191
(4-ethenyl-2-methoxyphenyl)oxidanesulfonic acid	82	229.019	19769.8	20418	20874	20989	21739	19160	15439	0.0147512	0.0150806	0.0151637	0.0157055	0.0138423	0.011154
Phosphoglycerate	100	184.985	19760.3	22853	22760	18398	17821	18288	18442	0.0165104	0.0164432	0.0132918	0.0128749	0.0132123	0.0133236
Tetrahydrodipicolinate	100	170.047	19712.5	23504	19893	20722	17062	21222	15872	0.0169807	0.0143719	0.0149708	0.0123266	0.015332	0.0114669
Kinetensin 1-3	100	357.226	19646	22794	20191	18158	17780	20603	18350	0.0164677	0.0145872	0.0131184	0.0128453	0.0148848	0.0132571
Methyl 3,4,5-trimethoxycinnamate [arabinosyl-(1->3)-[glucosyl-(1->6)]-gluco...	25	693.227	19621.8	23882	21976	17128	16696	19019	19030	0.0172538	0.0158768	0.0123743	0.0120622	0.0137405	0.0137484
{2-hydroxy-5-[3-(4-methoxy-1-benzofuran-5-yl)-3-oxopropanoyl]phenyl}oxidane...	81	405.03	19586.3	16647	19165	20650	21141	20414	19501	0.0120268	0.0138459	0.0149188	0.0152735	0.0147483	0.0140887
Calcium Gluceptate	25	489.077	19527.8	18337	18450	21413	20910	19851	18206	0.0132477	0.0133294	0.01547	0.0151066	0.0143415	0.0131531
4-Hydroxy-5-(phenyl)-valeric acid-O-sulphate	100	273.043	19522.7	19618	20288	19129	18361	21287	18453	0.0141732	0.0146573	0.0138199	0.0132651	0.015379	0.0133315
2-Amino-3-methylimidazo[4,5-f]quinoline	100	197.083	19516.7	22264	21635	19821	17740	18281	17359	0.0160848	0.0156304	0.0143199	0.0128164	0.0132073	0.0125412
Isoleucyl-Isoleucine	100	243.172	19437.5	22617	22005	17437	17908	19500	17158	0.0163399	0.0158977	0.0125975	0.0129378	0.014088	0.012396
Cyanidin 3-(3-glucosyl-6-malonylglucoside) 4''-glucoside	43	854.247	19425.2	21310	21999	17791	15810	19675	19966	0.0153956	0.0158934	0.0128533	0.0114221	0.0142144	0.0144246
Epoxyeremopetasinorol	100	223.135	19408.8	23308	21143	18307	17763	19506	16426	0.0168391	0.015275	0.0132261	0.012833	0.0140923	0.0118671
L,L-Cyclo(leucylprolyl)	100	209.131	19404.8	22855	19708	18432	16176	19463	19795	0.0165118	0.0142382	0.0133164	0.0116865	0.0140612	0.0143011
Butyl 3-O-caffeoylquinate	100	409.151	19379.3	21892	19641	19792	16211	19250	19490	0.0158161	0.0141898	0.0142989	0.0117118	0.0139073	0.0140807
5,7-dihydroxy-8-[2-hydroxy-5-(5,6,7-trihydroxy-4-oxo-4H-chromen-2-yl)phenyl...	100	553.077	19353	19073	20125	20812	17866	20087	18155	0.0137795	0.0145395	0.0150358	0.0129075	0.014512	0.0131162
2-Decarboxyphyllocactin	62	592.156	19298.5	19321	20598	19999	16132	20653	19088	0.0139586	0.0148812	0.0144485	0.0116547	0.0149209	0.0137903
{3-[6,9,17,19,21-pentahydroxy-5-(3-hydroxyphenyl)-18-[3,5,7-trihydroxy-2-(3...	76	895.154	19292.8	18859	20235	18564	19306	20646	18147	0.0136249	0.014619	0.0134117	0.0139478	0.0149159	0.0131105
2-Acetyl-1,5,6,7-tetrahydro-6-hydroxy-7-(hydroxymethyl)-4H-azepine-4-one; 3...	100	198.078	19186.3	20530	19472	19556	18035	18926	18599	0.0148321	0.0140677	0.0141284	0.0130296	0.0136733	0.013437
7-Hydroxyticlopidine	25	278.042	19152.8	19952	19047	19549	18697	19388	18284	0.0144145	0.0137607	0.0141234	0.0135078	0.014007	0.0132094
3-(8,11,14-Pentadecatrienyl)phenol	100	297.221	19141.7	19139	19193	19447	18090	20030	18951	0.0138271	0.0138662	0.0140497	0.0130693	0.0144709	0.0136913
Biochanin A 7-(6-malonylglucoside)	100	531.114	19115.2	18669	18849	19326	18665	20327	18855	0.0134876	0.0136176	0.0139622	0.0134847	0.0146854	0.013622
5''-Carboxy-gamma-chromanol	100	305.175	19105.8	23097	21372	17028	16550	20049	16539	0.0166866	0.0154404	0.012302	0.0119567	0.0144846	0.0119488
Indolepyruvate	100	202.051	19100.2	19307	18873	20316	18137	18364	19604	0.0139485	0.013635	0.0146775	0.0131032	0.0132672	0.0141631
N-Undecanoylglycine	100	242.176	19090.8	26494	31214	14023	12666	14761	15387	0.0191408	0.0225508	0.010131	0.00915067	0.0106642	0.0111165
Isochinomin	100	435.094	19053.2	19233	18091	19359	19026	19409	19201	0.0138951	0.01307	0.0139861	0.0137455	0.0140222	0.0138719
Sandoricin	100	587.25	18936.8	23393	21583	16913	15682	18565	17485	0.0169005	0.0155928	0.012219	0.0113296	0.0134125	0.0126322
Bortezomib	15	383.191	18887.2	21320	20134	18912	16557	19155	17245	0.0154028	0.014546	0.0136631	0.0119618	0.0138387	0.0124588
Pyrazinamide	68	122.035	18875.5	21273	17835	18908	17839	18795	18603	0.0153689	0.0128851	0.0136603	0.0128879	0.0135786	0.0134399
Licorice glycoside B	100	695.198	18858.7	22735	19410	17478	17443	18349	17737	0.0164251	0.0140229	0.0126271	0.0126019	0.0132564	0.0128143
S-Japonin	62	335.17	18757.5	20783	21922	18148	16124	18809	16759	0.0150149	0.0158377	0.0131112	0.0116489	0.0135887	0.0121077
3,4,5-trihydroxy-6-{[1-(4-methoxyphenyl)pentan-3-yl]oxy}oxane-2-carboxylic ...	100	369.156	18727.7	19423	19307	18591	18518	18765	17762	0.0140323	0.0139485	0.0134312	0.0133785	0.0135569	0.0128323
Zalcitabine	100	210.088	18686.3	20681	18645	18899	17917	17977	17999	0.0149412	0.0134703	0.0136538	0.0129443	0.0129876	0.0130035
Zanthodioline	72	304.118	18545.7	18168	21269	19054	18864	16889	17030	0.0131256	0.015366	0.0137657	0.0136285	0.0122016	0.0123035
6-Hydroxy-1H-indole-3-acetamide	100	189.067	18490.8	19260	17113	17888	17565	20236	18883	0.0139146	0.0123634	0.0129233	0.01269	0.0146197	0.0136422
Dimoracin	29	615.201	18410.3	20916	19635	17462	17993	17922	16534	0.015111	0.0141855	0.0126156	0.0129992	0.0129479	0.0119451
Trans-urocanate	100	136.028	18374.2	15569	16831	21085	19064	20485	17211	0.011248	0.0121597	0.0152331	0.013773	0.0147996	0.0124342
Diacetylhydrazine	100	115.052	18371	18902	18953	17689	17794	19469	17419	0.0136559	0.0136928	0.0127796	0.0128554	0.0140656	0.0125845
Tryptophyl-Tyrosine	100	366.147	18366.5	20245	19654	17988	16042	19224	17046	0.0146262	0.0141992	0.0129956	0.0115897	0.0138886	0.012315
Flavoxate	22	390.169	18244.3	21535	19089	18187	16151	18416	16088	0.0155582	0.013791	0.0131394	0.0116684	0.0133048	0.0116229
Hydroxytyrosol	100	153.056	18172.8	19221	16783	18772	17816	18013	18432	0.0138864	0.012125	0.013562	0.0128713	0.0130137	0.0133164
2,3,6-Trihydroxypyridine	100	126.02	18159.7	20305	17605	18497	16634	19812	16105	0.0146695	0.0127189	0.0133633	0.0120174	0.0143134	0.0116352
2-Isopropyl-1,4-benzenediol	28	151.075	18158.7	20644	19081	19094	15584	17915	16634	0.0149144	0.0137852	0.0137946	0.0112588	0.0129429	0.0120174
7-Methyl-2-hydroxy-6-oxoocta-2,4-dienoate; Choline-P; 2-Aminodipyrido[1,2-a...	100	183.067	18138.7	17974	18159	17801	17920	18998	17980	0.0129855	0.0131191	0.0128605	0.0129465	0.0137253	0.0129898
8-Methyldihydrochelerythrine	64	362.139	18082.5	20575	17728	18255	16891	17579	17467	0.0148646	0.0128078	0.0131885	0.0122031	0.0127001	0.0126192
19-Norandrosterone	100	275.202	18055.7	21265	17100	18450	12205	21583	17731	0.0153631	0.0123541	0.0133294	0.00881761	0.0155928	0.0128099
2'',7-Dihydroxy-4''-methoxy-8-prenylflavan 2'',7-diglucoside	13	663.264	18055.7	19339	19219	16522	16857	19738	16659	0.0139716	0.0138849	0.0119365	0.0121785	0.0142599	0.0120354
1,3-Dimethyl-8-isoquinolinol	100	172.078	18036.2	18086	15981	17439	18806	18480	19425	0.0130664	0.0115456	0.012599	0.0135866	0.013351	0.0140338
(S)-N-(4,5-Dihydro-1-methyl-4-oxo-1H-imidazol-2-yl)alanine	100	184.073	18023.8	19839	17189	18780	16889	18481	16965	0.0143329	0.0124184	0.0135678	0.0122016	0.0133518	0.0122565
(2S)-2-amino-3-(4-hydroxy-3-methoxyphenyl)-2-methylpropanoic acid; Cytokinin B	100	224.094	17981.7	21042	18992	16272	15776	17082	18726	0.015202	0.0137209	0.0117559	0.0113975	0.012341	0.0135288
UDP-pentose	13	535.039	17964.3	18351	17055	16910	17744	20172	17554	0.0132578	0.0123215	0.0122168	0.0128193	0.0145734	0.012682
Pyrroloquinoline quinone	100	329.006	17948	14508	16615	19088	20474	19035	17968	0.0104814	0.0120037	0.0137903	0.0147916	0.013752	0.0129811
Lysyl-Glutamate	44	273.135	17941	20899	19665	16883	15095	18208	16896	0.0150987	0.0142072	0.0121973	0.0109055	0.0131545	0.0122067
MG(0:0/15:0/0:0)	100	315.253	17907.3	21021	19185	16564	13195	20280	17199	0.0151868	0.0138604	0.0119668	0.00953285	0.0146515	0.0124256
Riboflavine 2'',3'',4'',5''-tetrabutanoate	100	655.299	17842.5	21222	20648	15591	14630	18322	16642	0.015332	0.0149173	0.0112639	0.0105696	0.0132369	0.0120232
6-({2-[(2-{[3-(3,4-dimethoxyphenyl)-7-methoxy-8-methyl-4-oxo-4H-chromen-5-y...	100	825.246	17817.7	21990	18883	15533	14845	18602	17053	0.0158869	0.0136422	0.011222	0.0107249	0.0134392	0.0123201
3-Sulfinoalanine	100	152.003	17784.7	18541	16607	19815	17346	16870	17529	0.0133951	0.0119979	0.0143155	0.0125318	0.0121879	0.012664
Cytosine	50	110.035	17683.7	21663	16523	19064	15509	17967	15376	0.0156506	0.0119372	0.013773	0.0112046	0.0129804	0.0111085
7,11,12-Triacetoxycoumestan	14	409.059	17590.8	18817	17100	17587	16791	18015	17235	0.0135945	0.0123541	0.0127059	0.0121308	0.0130151	0.0124516
S-(3-Methylbutanoyl)-dihydrolipoamide-E	100	290.125	17567	18111	19398	16779	16957	18411	15746	0.0130845	0.0140143	0.0121221	0.0122507	0.0133012	0.0113758
Nitrofurantoin	100	237.027	17479.3	17062	14730	20435	17707	18733	16209	0.0123266	0.0106418	0.0147635	0.0127926	0.0135338	0.0117103
Pipercide; 5,7-Megastigmadien-9-ol glucoside	10	355.21	17449.2	19535	19038	16623	15107	16521	17871	0.0141132	0.0137542	0.0120094	0.0109142	0.0119357	0.0129111
15-Keto-13,14-dihydroprostaglandin A2	24	333.205	17446.7	18512	18319	17946	16643	16903	16357	0.0133742	0.0132347	0.0129653	0.0120239	0.0122117	0.0118173
C10:1	100	169.124	17376.3	22597	16437	16225	16705	17209	15085	0.0163254	0.0118751	0.0117219	0.0120687	0.0124328	0.0108983
3,4-Dihydroxyphenylglycol O-sulfate	100	249.007	17367.8	17877	17389	18106	17086	17852	15897	0.0129154	0.0125628	0.0130808	0.0123439	0.0128973	0.0114849
6-{[(1R,16S)-5,7-dihydroxy-8,8,10,12,16-pentamethyl-3-[1-(2-methyl-1,3-thia...	100	681.307	17361.2	22927	18542	14926	14586	18457	14729	0.0165638	0.0133958	0.0107834	0.0105378	0.0133344	0.0106411
(4-ethyl-2-methoxyphenyl)oxidanesulfonic acid; 4,7-Dihydro-5-(4-methyl-3-pe...	100	231.034	17330	16699	17441	16793	16826	19098	17123	0.0120643	0.0126004	0.0121323	0.0121561	0.0137975	0.0123707
8-Hydroxyluteolin 8-sulfate	100	380.993	17329.8	16451	17733	18255	18213	17534	15793	0.0118852	0.0128114	0.0131885	0.0131581	0.0126676	0.0114098
Suspensolide F	100	477.197	17318.7	19556	18110	16320	14585	19321	16020	0.0141284	0.0130837	0.0117905	0.0105371	0.0139586	0.0115738
Heptabarbital	68	249.126	17295	20024	17042	16104	16031	17902	16667	0.0144665	0.0123121	0.0116345	0.0115817	0.0129335	0.0120412
4-Methoxyphenylethanol sulfate	100	247.029	17289	19578	17216	18823	16559	16152	15406	0.0141443	0.0124379	0.0135988	0.0119632	0.0116692	0.0111302
{[1-(3-methoxyphenyl)-3-(2,4,6-trihydroxyphenyl)propan-2-yl]oxy}sulfonic acid	100	369.065	17192	16918	16239	16891	17890	17454	17760	0.0122226	0.011732	0.0122031	0.0129248	0.0126098	0.0128309
Sucrose acetate isobutyrate	100	845.382	17184.5	21189	21615	13537	12994	17766	16006	0.0153082	0.015616	0.00977993	0.00938763	0.0128352	0.0115637
2-[(Isopropylthio)methyl]furan	54	155.055	17098	17694	15616	19735	16584	18147	14812	0.0127832	0.0112819	0.0142577	0.0119813	0.0131105	0.0107011
Tetradecanedioic acid	100	257.176	17037.8	20402	19744	14624	15692	16543	15222	0.0147396	0.0142642	0.0105652	0.0113368	0.0119516	0.0109973
Acetylcysteine	37	162.021	17017.5	13978	15542	19778	17288	18286	17233	0.0100985	0.0112285	0.0142888	0.0124899	0.0132109	0.0124501
5''-xanthylate(2-)	77	361.02	16973.8	16009	15900	17723	16686	18256	17269	0.0115658	0.0114871	0.0128041	0.012055	0.0131892	0.0124761
[2,6-dihydroxy-4-(3,4,5,7-tetrahydroxy-3,4-dihydro-2H-1-benzopyran-2-yl)phe...	100	401.018	16919.3	14168	17481	19451	15592	18354	16470	0.0102358	0.0126293	0.0140526	0.0112646	0.01326	0.0118989
[4]-Gingerdiol 3,5-diacetate	100	351.182	16761	17876	17841	15517	15702	16465	17165	0.0129147	0.0128894	0.0112104	0.0113441	0.0118953	0.012401
IMP; 2-(2,5-dihydroxy-4-methoxyphenyl)-3,5,6,7-tetrahydroxy-4H-chromen-4-one	100	347.04	16660.5	17284	16654	15186	16968	17563	16308	0.012487	0.0120318	0.0109713	0.0122587	0.0126886	0.0117819
Phyllanthusol A	100	786.283	16655.7	19901	18678	14790	13442	17009	16114	0.0143777	0.0134941	0.0106852	0.0097113	0.0122883	0.0116417
N-Acetylneuraminic acid 9-phosphate	100	388.065	16648.3	17735	19131	16472	15286	16168	15098	0.0128128	0.0138214	0.0119003	0.0110435	0.0116807	0.0109077
Hexadecanedioic acid	100	285.207	16590	19639	18215	17382	14820	15024	14460	0.0141884	0.0131596	0.0125578	0.0107068	0.0108542	0.0104468
Sambucus nigra Degraded cyanogenic glycosides (2''-Epimer)	100	352.104	16589	18619	17065	16143	15540	16570	15597	0.0134515	0.0123288	0.0116627	0.011227	0.0119711	0.0112682
Harmaline	100	213.104	16585.8	18066	15196	16209	15838	17257	16949	0.0130519	0.0109785	0.0117103	0.0114423	0.0124675	0.012245
1-Methoxy-1H-indole-3-acetonitrile	100	185.072	16549.3	16859	16655	16131	15916	18252	15483	0.0121799	0.0120326	0.011654	0.0114987	0.0131863	0.0111858
Telmisartan	95	513.231	16519.5	20761	17745	13843	13568	17382	15818	0.014999	0.01282	0.010001	0.00980233	0.0125578	0.0114279
Gamma-glutamyl-L-putrescine	100	216.136	16477.2	19297	16543	16125	13433	18588	14877	0.0139413	0.0119516	0.0116497	0.00970479	0.0134291	0.010748
(3-aminopropoxy)sulfonic acid	100	154.018	16454.5	14857	15283	17255	19184	15566	16582	0.0107336	0.0110413	0.012466	0.0138597	0.0112458	0.0119798
Chalcomoracin	100	647.228	16420.8	18525	18143	15010	14441	16508	15898	0.0133836	0.0131076	0.0108441	0.010433	0.0119264	0.0114857
Blumenol C glucoside	100	371.207	16396.7	15844	17535	16657	14166	17710	16468	0.0114466	0.0126683	0.012034	0.0102344	0.0127948	0.0118975
Syndesine	46	304.15	16332	19254	17353	14846	14215	17033	15291	0.0139102	0.0125368	0.0107256	0.0102698	0.0123056	0.0110471
1H-Indol-3-ylacetyl-myo-inositol	74	336.108	16255.8	19493	16322	16126	14773	16357	14464	0.0140829	0.011792	0.0116504	0.0106729	0.0118173	0.0104496
Cefpimizole	55	669.109	16214.7	16255	17146	16094	15313	17633	14847	0.0117436	0.0123873	0.0116273	0.011063	0.0127391	0.0107264
5-exo-Hydroxy-1,2-campholide	100	183.103	16169.3	18283	16303	14603	14534	17333	15960	0.0132087	0.0117783	0.0105501	0.0105002	0.0125224	0.0115304
6-Succinoaminopurine	21	234.065	16056.5	18975	16378	14942	13163	16373	16508	0.0137087	0.0118324	0.010795	0.00950973	0.0118288	0.0119264
(3''x,5''a,9''x,10''b)-O-(3-Hydroxy-6-oxo-7-drimen-11-yl)umbelliferone	100	395.187	16052.2	19625	17774	13636	14423	15939	14916	0.0141783	0.012841	0.00985145	0.01042	0.0115153	0.0107762
Apigenin 4''-[feruloyl-(->2)-glucuronyl-(1->2)-glucuronide] 7-glucuronide	32	973.191	16043.7	17105	15689	16537	14069	16383	16479	0.0123577	0.0113347	0.0119473	0.0101643	0.011836	0.0119054
O-methoxycatechol-O-sulphate	63	203.003	16036.2	14893	14778	17618	18385	14753	15790	0.0107596	0.0106765	0.0127283	0.0132824	0.0106584	0.0114076
1,2-Diacylglycerol-LD-PI-pool	100	118.029	15975.8	12902	15732	17342	16829	17018	16032	0.00932117	0.0113657	0.0125289	0.0121583	0.0122948	0.0115825
Omega-Carboxy-trinor-leukotriene B4	100	337.165	15922.5	17748	17226	15388	14693	15309	15171	0.0128222	0.0124451	0.0111172	0.0106151	0.0110601	0.0109604
(E,E)-Piperlonguminine	15	272.127	15901.8	18819	16831	14724	14456	16817	13764	0.013596	0.0121597	0.0106375	0.0104439	0.0121496	0.00994393
(S)-3-Octanol glucoside	100	291.181	15895.8	15621	16292	15469	14335	17913	15745	0.0112855	0.0117703	0.0111757	0.0103565	0.0129414	0.0113751
Lysyl-Proline	100	242.151	15868.2	16360	17790	14219	15172	16664	15004	0.0118194	0.0128525	0.0102726	0.0109612	0.0120391	0.0108398
2-Feruloyl-1,2''-disinapoylgentiobiose	35	929.274	15862	17628	18247	15296	12440	16872	14689	0.0127355	0.0131827	0.0110507	0.00898739	0.0121893	0.0106122
(±)-Mephosfolan	74	268.025	15838.2	15898	13052	16483	17621	16671	15304	0.0114857	0.00942954	0.0119083	0.0127305	0.0120441	0.0110565
Deoxypyridinoline	100	411.189	15837.2	18549	16696	14876	13583	16576	14743	0.0134009	0.0120622	0.0107473	0.00981316	0.0119755	0.0106512
Triamterene	100	252.1	15832.5	18415	15282	14863	14388	17392	14655	0.0133041	0.0110406	0.0107379	0.0103947	0.012565	0.0105876
Hexosamine; 7-Aminomethyl-7-carbaguanine	100	178.073	15829.8	16931	15404	16312	17037	14747	14548	0.012232	0.0111288	0.0117848	0.0123085	0.0106541	0.0105103
Benzosimuline	100	304.134	15735.5	17804	17189	15512	14796	15284	13828	0.0128627	0.0124184	0.0112068	0.0106895	0.0110421	0.00999017
(10S,11S)-Pterosin C	100	233.118	15722.7	17606	16165	14531	14789	16456	14789	0.0127196	0.0116786	0.0104981	0.0106844	0.0118888	0.0106844
Serotonin	100	175.088	15712.3	15957	14596	15699	16229	17123	14670	0.0115283	0.010545	0.0113419	0.0117248	0.0123707	0.0105985
Nootkatol	100	219.175	15598.7	17911	16151	15259	16393	13109	14769	0.01294	0.0116684	0.011024	0.0118433	0.00947072	0.01067
2-Octenoylcarnitine	100	284.188	15594	14479	13985	17174	15689	16566	15671	0.0104605	0.0101036	0.0124075	0.0113347	0.0119683	0.0113217
Ubiquinone-1	100	249.113	15588.5	17471	16426	15170	15449	15295	13720	0.0126221	0.0118671	0.0109597	0.0111613	0.01105	0.00991214
Pseudoecgonyl-CoA	17	933.205	15588	16163	17114	15283	14712	14514	15742	0.0116771	0.0123642	0.0110413	0.0106288	0.0104858	0.011373
2-Propenyl 1-(2-propenylsulfinyl)propyl disulfide	100	235.029	15564.3	16739	15295	16507	15780	15065	14000	0.0120932	0.01105	0.0119256	0.0114004	0.0108838	0.0101144
5-Hydroxy-2-furoic acid	100	127.004	15509.7	16629	18289	15013	15462	14467	13198	0.0120138	0.0132131	0.0108463	0.0111707	0.0104518	0.00953502
Delta-Hexanolactone	57	113.059	15500.2	17615	15574	17009	17182	12732	12889	0.0127261	0.0112516	0.0122883	0.0124133	0.00919835	0.00931178
2-Methoxy-estradiol-17b 3-glucuronide	100	477.214	15499	17775	16549	15055	13620	15243	14752	0.0128417	0.011956	0.0108766	0.00983989	0.0110124	0.0106577
(9Z,11E,13E,15Z)-4-Oxo-9,11,13,15-octadecatetraenoic acid	100	289.181	15495.8	18495	17273	14211	13246	16059	13691	0.0133619	0.012479	0.0102669	0.00956969	0.011602	0.00989119
Cefodizime	10	583.023	15475.7	14097	14147	15418	17102	16136	15954	0.0101845	0.0102206	0.0111389	0.0123555	0.0116576	0.0115261
Cystathionine ketimine	100	202.018	15442.3	14670	15302	15754	15560	16758	14610	0.0105985	0.0110551	0.0113816	0.0112415	0.012107	0.0105551
(E)-2-Propenyl [3-(2-propenylthio)-2-propenyl] sulfate	17	249.028	15427.7	14655	15324	15824	15085	17005	14673	0.0105876	0.011071	0.0114322	0.0108983	0.0122854	0.0106006
Glutaconylcarnitine	100	272.113	15391.5	17047	16208	14515	14596	15184	14799	0.0123158	0.0117096	0.0104865	0.010545	0.0109698	0.0106917
Menadione	80	171.044	15386.8	16515	15006	15636	13883	17108	14173	0.0119314	0.0108412	0.0112964	0.0100299	0.0123598	0.0102394
3,4-Diethylthiophene	100	139.059	15365	15025	15872	15926	15866	14210	15291	0.0108549	0.0114669	0.0115059	0.0114625	0.0102661	0.0110471
Quercetin 3-(6-[4-glucosyl-p-coumaryl]glucosyl)(1->2)-rhamnoside	100	917.236	15337	17321	15547	15163	13360	15484	15147	0.0125137	0.0112321	0.0109546	0.00965205	0.0111866	0.0109431
2-(2,4-dihydroxyphenyl)-3-(3,7-dimethylocta-2,6-dien-1-yl)-5,7-dihydroxy-6-...	100	507.24	15318	18949	17676	14053	11957	14436	14837	0.0136899	0.0127702	0.0101527	0.00863844	0.0104294	0.0107191
Asparaginyl-Proline	100	228.1	15304.2	16488	14213	15523	14479	15167	15955	0.0119119	0.0102683	0.0112147	0.0104605	0.0109575	0.0115268
Kaempferol 3-O-caffeoyl-sophoroside 7-O-glucoside	100	933.231	15299	16409	15797	14226	13457	15387	16518	0.0118548	0.0114127	0.0102777	0.00972213	0.0111165	0.0119336
16b-Hydroxyestrone	100	285.149	15286.5	17182	16607	14109	13491	15184	15146	0.0124133	0.0119979	0.0101932	0.0097467	0.0109698	0.0109424
{[3-(6,7-dimethoxy-2H-1,3-benzodioxol-5-yl)prop-2-en-1-yl]oxy}sulfonic acid	27	317.036	15268.8	14701	15000	15902	14006	16683	15321	0.0106209	0.0108369	0.0114885	0.0101188	0.0120528	0.0110688
Thymol	100	149.098	15216.7	16374	14722	14985	13055	16559	15605	0.0118295	0.010636	0.0108261	0.0094317	0.0119632	0.011274
Succinic anhydride	100	99.008	15207.8	19206	15039	13514	15678	14171	13639	0.0138756	0.0108651	0.00976331	0.0113267	0.010238	0.00985362
1'',2''-Dihydro-1,1''-dimethyl-2''-oxo-4,4''-bipyridinium(1+)	51	200.094	15153	15707	14625	14664	14949	15931	15042	0.0113477	0.010566	0.0105941	0.0108	0.0115095	0.0108672
3''-(2'''',3''''-Digalloyl-4'''',6''''-hexahydroxydiphenoylglucosyl)-phloro...	100	935.115	15135	15204	14772	14777	14310	15812	15935	0.0109843	0.0106722	0.0106758	0.0103384	0.0114235	0.0115124
Paracetamol sulfate	42	230.014	15064	14876	17316	14037	13387	15441	15327	0.0107473	0.0125101	0.0101412	0.00967156	0.0111555	0.0110731
Cyclovariegatin	72	353.031	15005.5	15403	13118	15654	16509	14605	14744	0.011128	0.00947722	0.0113094	0.0119271	0.0105515	0.0106519
8-Hydroxythioguanine	100	182.014	14986	14030	13478	16456	14722	16932	14298	0.0101361	0.0097373	0.0118888	0.010636	0.0122327	0.0103297
4beta-(2-Aminoethylthio)epicatechin 3-gallate	48	516.098	14981.7	16123	14460	13872	15819	15360	14256	0.0116482	0.0104468	0.010022	0.0114286	0.011097	0.0102994
N-Acetylimidazole	100	109.04	14969.7	17053	15145	14729	14266	14856	13769	0.0123201	0.0109416	0.0106411	0.0103066	0.0107329	0.00994754
2,4-Dihydroxyacetophenone 5-sulfate	67	230.998	14887.7	15720	16464	14956	15273	13129	13784	0.0113571	0.0118946	0.0108051	0.0110341	0.00948517	0.00995838
Arginyl-Isoleucine	15	286.191	14882.3	17108	15958	14636	12569	14716	14307	0.0123598	0.011529	0.0105739	0.00908059	0.0106317	0.0103362
CDP	100	402.01	14857.5	16716	13951	15599	14741	13124	15014	0.0120766	0.010079	0.0112696	0.0106498	0.00948155	0.010847
Moexipril	45	497.231	14675	17584	15282	13434	12346	14965	14439	0.0127037	0.0110406	0.00970552	0.00891948	0.0108116	0.0104316
Glycine	100	74.0238	14629.5	13583	14032	17767	14084	14685	13626	0.00981316	0.0101375	0.0128359	0.0101751	0.0106093	0.00984423
2,6-Dimethoxy-4-methylphenol	100	167.071	14629.5	15487	14279	16086	13849	15203	12873	0.0111887	0.010316	0.0116215	0.0100053	0.0109835	0.00930022
5''-Hydroxymethyl meloxicam	100	366.022	14603	15237	15502	14410	12786	14304	15379	0.0110081	0.0111996	0.0104106	0.00923736	0.0103341	0.0111107
Ustiloxin D	100	493.23	14583.5	16910	16048	12826	12847	15612	13258	0.0122168	0.011594	0.00926626	0.00928143	0.011279	0.00957836
Heliocide H3	100	409.202	14566.5	16715	13465	14860	12379	16204	13776	0.0120759	0.00972791	0.0107357	0.00894332	0.0117067	0.0099526
1-(2-Thienyl)-1-butanone	100	153.039	14565	16126	14170	14708	13973	14138	14275	0.0116504	0.0102372	0.0106259	0.0100949	0.0102141	0.0103131
Hydroxybutanoic acid	100	103.04	14560.7	15764	14216	15084	15113	14000	13187	0.0113888	0.0102705	0.0108976	0.0109185	0.0101144	0.00952707
S-Propyl thiosulfate	100	154.984	14556.7	14178	13296	15071	16114	13395	15286	0.010243	0.00960582	0.0108882	0.0116417	0.00967734	0.0110435
4,11,13,15-Tetrahydroridentin B	100	267.161	14545.3	17064	14930	13492	13354	13987	14445	0.012328	0.0107863	0.00974742	0.00964772	0.010105	0.0104359
5-Methoxytryptamine	100	189.103	14514	15989	14905	14012	13199	15117	13862	0.0115514	0.0107683	0.0101231	0.00953574	0.0109214	0.0100147
Digitalose; Dibutyl disulfide	100	177.077	14510.5	16323	15084	13923	12619	15475	13639	0.0117927	0.0108976	0.0100588	0.00911671	0.0111801	0.00985362
Arginyl-Glycine	100	230.127	14507	15732	15074	14156	11564	16235	14281	0.0113657	0.0108903	0.0102271	0.00835452	0.0117291	0.0103174
trans-Zeatin-O-glucoside riboside	100	512.2	14491.7	17019	15188	13050	13291	15289	13113	0.0122955	0.0109727	0.00942809	0.0096022	0.0110457	0.00947361
Alfentanil	100	415.246	14434.5	17568	15818	13209	11977	14335	13700	0.0126922	0.0114279	0.00954296	0.00865289	0.0103565	0.00989769
Dihydroferulic acid 4-sulfate	100	275.023	14393.5	14921	14563	14314	14007	16108	12448	0.0107798	0.0105212	0.0103413	0.0101195	0.0116374	0.00899317
1-(Hydroxymethyl)-5,5-dimethyl-2,4-imidazolidinedione	66	157.063	14389.3	13958	13537	13686	14324	15188	15643	0.0100841	0.00977993	0.00988758	0.0103485	0.0109727	0.0113014
L(-)-Nicotine	100	161.107	14346.8	15425	14428	14234	14035	14171	13788	0.0111439	0.0104236	0.0102835	0.0101397	0.010238	0.00996127
Isoelemicin	100	207.103	14339	15903	15012	13927	13727	14981	12484	0.0114893	0.0108456	0.0100617	0.0099172	0.0108232	0.00901918
7-Ketodeoxycholic acid	48	405.263	14337.8	17235	15406	13510	14044	14263	11569	0.0124516	0.0111302	0.00976042	0.0101462	0.0103044	0.00835813
Oxalosuccinic acid	100	189.005	14273.5	15993	14341	13843	12981	15649	12834	0.0115543	0.0103608	0.010001	0.00937824	0.0113058	0.00927204
3,4,5-trihydroxy-6-{[3,5,7-trihydroxy-4-oxo-2-(3,4,5-trihydroxyphenyl)-4H-c...	36	509.056	14268.3	13499	12998	14374	13640	16002	15097	0.00975248	0.00939052	0.0103846	0.00985434	0.0115608	0.010907
Pyridoxamine	100	167.083	14178.3	13971	13893	14682	13906	14803	13815	0.0100935	0.0100371	0.0106071	0.0100465	0.0106946	0.00998077
6-Hydroxypentadecanedioic acid	100	287.186	14161.2	18094	14608	12547	12288	15197	12233	0.0130722	0.0105537	0.00906469	0.00887758	0.0109792	0.00883784
3-Oxo-carbofuran	88	234.078	14154.3	14728	14386	13014	13528	14009	15261	0.0106404	0.0103933	0.00940208	0.00977343	0.0101209	0.0110254
(10-{2,3,4,7,8,9,19-heptahydroxy-12,17-dioxo-13,16-dioxatetracyclo[13.3.1.0...	100	863.026	14082.7	13288	14668	13808	13229	12832	16671	0.00960004	0.010597	0.00997572	0.00955741	0.0092706	0.0120441
(5-{5,7-dihydroxy-3-[(3,4,5-trihydroxyoxan-2-yl)oxy]-5H-chromen-2-yl}-2-hyd...	100	498.046	14081.2	14126	13169	14525	14348	14131	14188	0.0102055	0.00951406	0.0104937	0.0103658	0.0102091	0.0102503
2-(2-Methylpropoxy)naphthalene	54	199.112	14066.5	15927	13100	13111	13454	15136	13671	0.0115066	0.00946421	0.00947216	0.00971997	0.0109351	0.00987674
10-Hydroxymyristic acid methyl ester	100	257.213	13987.2	13258	14286	14667	15168	13129	13415	0.00957836	0.0103211	0.0105963	0.0109583	0.00948517	0.00969179
Methyl glucosinolate	67	332.013	13950.2	10866	11296	15190	15584	15409	15356	0.00785024	0.0081609	0.0109742	0.0112588	0.0111324	0.0110941
Chondroitin 4-sulfate	76	474.057	13950	12483	13358	13718	15936	13730	14475	0.00901846	0.00965061	0.00991069	0.0115131	0.00991936	0.0104576
Bis(5-hydroxynoracronycine)	96	645.223	13911.2	15948	14049	13459	12360	14872	12779	0.0115218	0.0101498	0.00972358	0.0089296	0.0107444	0.00923231
3,4,8,9,10-pentahydroxy-6-oxo-6H-benzo[c]chromene-1-carboxylic acid	100	319.01	13901.8	12676	12580	15041	15488	13832	13794	0.00915789	0.00908854	0.0108665	0.0111894	0.00999305	0.0099656
TG(20:0/20:4(5Z,8Z,11Z,14Z)/20:4(5Z,8Z,11Z,14Z))	100	957.791	13837.5	12312	14223	14438	14159	14475	13418	0.00889492	0.0102755	0.0104309	0.0102293	0.0104576	0.00969396
Kanzonol I	62	435.219	13824.3	17214	15409	12403	11367	14744	11809	0.0124364	0.0111324	0.00896066	0.00821219	0.0106519	0.00853152
Elatoside I	100	955.49	13806.7	16083	13935	14275	12312	13426	12809	0.0116193	0.0100675	0.0103131	0.00889492	0.00969974	0.00925398
Phenazopyridine	100	212.095	13799.5	15852	15614	14331	12175	13604	11221	0.0114524	0.0112805	0.0103536	0.00879594	0.00982833	0.00810671
4-hydroxy-3-(sulfooxy)benzoic acid	100	232.976	13752.7	12665	12161	13815	13658	15769	14448	0.00914995	0.00878583	0.00998077	0.00986735	0.0113925	0.0104381
Ovalicin	100	295.156	13749.3	14450	13083	12554	14390	13960	14059	0.0104395	0.00945193	0.00906975	0.0103962	0.0100855	0.0101571
Metharbital	51	197.095	13734	15241	15710	13363	12819	13703	11568	0.011011	0.0113498	0.00965422	0.0092612	0.00989986	0.00835741
Oxaloacetic acid; 2,3-Dihydro-5-methyl-3-thiophenethiol	100	130.999	13716.7	14593	12725	13114	13893	13822	14153	0.0105428	0.00919329	0.00947433	0.0100371	0.00998583	0.010225
Dihydrozeatin-7-N-dihydrozeatin	100	382.173	13708.3	16148	13340	13054	13151	13984	12573	0.0116663	0.00963761	0.00943098	0.00950106	0.0101029	0.00908348
Ethylene brassylate	100	269.176	13694.5	14627	13937	13245	12681	14116	13561	0.0105674	0.0100689	0.00956897	0.0091615	0.0101982	0.00979727
Alanine	100	88.0394	13691	16169	12432	14342	11765	14083	13355	0.0116814	0.00898161	0.0103615	0.00849973	0.0101744	0.00964844
Furazolidone	100	224.03	13690.7	14598	14302	13961	14011	12184	13088	0.0105465	0.0103326	0.0100863	0.0101224	0.00880244	0.00945555
{2,6-dimethoxy-4-[3-oxo-3-(2,4,6-trihydroxyphenyl)prop-1-en-1-yl]phenyl}oxi...	45	411.041	13678.8	13377	13213	14284	13078	14241	13880	0.00966434	0.00954585	0.0103196	0.00944832	0.0102885	0.0100277
1-(4Z,7Z,10Z,13Z,16Z,19Z-docosahexaenoyl)-glycero-3-phosphate	44	481.238	13672.5	16770	13281	13002	11945	14712	12325	0.0121156	0.00959498	0.00939341	0.00862977	0.0106288	0.00890431
Pentacarboxyl porphyrinogen III	72	699.266	13644.7	15509	15202	12730	11800	13725	12902	0.0112046	0.0109828	0.0091969	0.00852502	0.00991575	0.00932117
Trandolapril	100	429.24	13639.2	15952	14407	11855	11645	14980	12996	0.0115247	0.0104085	0.00856475	0.00841304	0.0108224	0.00938908
Leu-Leu-Leu	100	356.255	13619	16991	16072	11570	10487	14385	12209	0.0122753	0.0116114	0.00835885	0.00757643	0.0103926	0.0088205
5-Aminoimidazole ribonucleotide	19	294.048	13615.3	12230	14617	14120	14563	14147	12015	0.00883568	0.0105602	0.0102011	0.0105212	0.0102206	0.00868035
Chitin	100	682.303	13589.5	15464	14325	12438	11195	14679	13436	0.0111721	0.0103492	0.00898595	0.00808793	0.010605	0.00970696
4-ethylphenylsulfate	80	201.024	13587	12746	13569	14012	13673	14456	13066	0.00920846	0.00980305	0.0101231	0.00987818	0.0104439	0.00943965
6-{2-[5-(2,4-dihydroxyphenyl)-6-(5-hydroxy-2,2-dimethyl-2H-chromene-6-carbo...	75	853.27	13560.5	16799	14882	12740	11555	13629	11758	0.0121366	0.0107516	0.00920413	0.00834802	0.0098464	0.00849467
Serine	100	104.035	13474.2	14657	12108	14797	12684	14444	12155	0.0105891	0.00874754	0.0106902	0.00916367	0.0104352	0.00878149
19,20-DiHDPA	100	361.239	13447.2	14459	13291	13339	12603	14017	12974	0.010446	0.0096022	0.00963688	0.00910515	0.0101267	0.00937318
Gossypetin 8-glucuronide 3-glucoside	100	655.114	13364.8	14159	12950	13449	12114	13895	13622	0.0102293	0.00935585	0.00971635	0.00875187	0.0100386	0.00984134
5-cis-8-cis-Tetradecadienoyl-CoA	100	972.275	13354.3	14576	16309	12955	11818	12337	12131	0.0105306	0.0117826	0.00935946	0.00853802	0.00891298	0.00876415
Lactapiperanol C	100	281.176	13339.8	14231	12664	13648	12236	13535	13725	0.0102813	0.00914922	0.00986012	0.00884001	0.00977848	0.00991575
8-Hydroxy-5,6-octadienoic acid	100	155.071	13328.8	12464	14116	13375	13284	13597	13137	0.00900473	0.0101982	0.00966289	0.00959715	0.00982328	0.00949095
3-Methylpyrrolo[1,2-a]pyrazine	100	132.056	13312.2	13752	12038	12927	12938	16045	12173	0.00993526	0.00869696	0.00933923	0.00934718	0.0115919	0.0087945
5-Methoxytryptophol	100	190.087	13241.8	16259	12272	12100	12337	12833	13650	0.0117465	0.00886602	0.00874176	0.00891298	0.00927132	0.00986157
3-Methoxybenzyl alcohol	100	137.061	13222.8	16251	14700	11946	12045	12770	11625	0.0117407	0.0106201	0.0086305	0.00870202	0.0092258	0.00839859
Neuromedin B (4-10)	100	846.372	13158.7	15252	14213	12129	10719	14123	12516	0.0110189	0.0102683	0.00876271	0.00774404	0.0102033	0.0090423
Vorinostat	100	263.14	13088.3	16194	13974	11979	11588	12184	12611	0.0116995	0.0100956	0.00865434	0.00837186	0.00880244	0.00911093
Murrayazolinol	26	346.179	13068.5	15086	13821	13169	10879	13106	12350	0.010899	0.00998511	0.00951406	0.00785963	0.00946855	0.00892237
Pyrocatechol sulfate	72	188.988	13035.8	13083	12963	13597	13717	12968	11887	0.00945193	0.00936524	0.00982328	0.00990997	0.00936885	0.00858787
Toluene-cis-dihydrodiol	100	125.061	12936.5	14456	13465	12250	12233	13282	11933	0.0104439	0.00972791	0.00885012	0.00883784	0.0095957	0.00862111
(4-Hydroxybenzoyl)choline	100	223.121	12924.2	13871	14213	12251	12798	12604	11808	0.0100212	0.0102683	0.00885085	0.00924603	0.00910588	0.0085308
3,5,6,7-tetrahydroxy-2-(4-hydroxy-3-methoxyphenyl)-8aH-chromen-8a-yl	100	316.06	12907	13090	12939	12770	11947	14043	12653	0.00945699	0.0093479	0.0092258	0.00863122	0.0101455	0.00914128
Neuroprotectin D1; Calycanthidine	100	359.224	12904	15548	14004	11105	10582	14712	11473	0.0112328	0.0101173	0.00802291	0.00764506	0.0106288	0.00828877
[2,6-dihydroxy-4-(3,5,7-trihydroxy-3,4-dihydro-2H-1-benzopyran-2-yl)phenyl]...	15	385.021	12857	12308	12576	12751	13474	12753	13280	0.00889203	0.00908565	0.00921208	0.00973441	0.00921352	0.00959426
C22:0	100	339.326	12793.5	16305	16810	11089	10391	11859	10307	0.0117797	0.0121445	0.00801135	0.00750707	0.00856764	0.00744639
O-phosphonato-L-homoserine(2-)	100	196.001	12793	11787	12636	12455	13178	13476	13226	0.00851563	0.00912899	0.00899823	0.00952057	0.00973586	0.00955524
7-Hydroxydehydroglaucine	15	368.148	12680.2	13844	14308	11001	11614	12614	12700	0.0100017	0.0103369	0.00794777	0.00839064	0.0091131	0.00917523
Delphinidin	25	337.011	12621	10365	11385	14685	13220	12360	13711	0.00748829	0.0082252	0.0106093	0.00955091	0.0089296	0.00990564
3-Oxotetradecanoic acid	100	241.181	12568.2	14180	13671	13213	10785	12246	11314	0.0102445	0.00987674	0.00954585	0.00779172	0.00884723	0.0081739
7-Azaindolizine	100	117.046	12512.5	12216	12076	13410	12886	11430	13057	0.00882556	0.00872442	0.00968818	0.00930961	0.00825771	0.00943315
Ethosuximide	100	140.072	12505.7	12602	13031	13814	11662	12100	11825	0.00910443	0.00941437	0.00998005	0.00842532	0.00874176	0.00854308
Taurolithocholic acid 3-sulfate	100	562.251	12469.3	14331	14874	11212	10699	12150	11550	0.0103536	0.0107459	0.00810021	0.00772959	0.00877788	0.0083444
4-Oxoretinal; 1-(4-Hydroxy-3-methoxyphenyl)-3-decanone	40	297.188	12460.5	12572	12622	12960	12009	11199	13401	0.00908276	0.00911888	0.00936307	0.00867601	0.00809082	0.00968168
{4-[(1E)-3-methoxy-3-oxoprop-1-en-1-yl]phenyl}oxidanesulfonic acid	54	257.014	12423	11051	12931	11487	14674	11651	12744	0.0079839	0.00934212	0.00829889	0.0106014	0.00841737	0.00920702
Gossypetin 8-glucuronide 3-sulfate	80	573.02	12403	11117	11342	13680	13081	12745	12453	0.00803158	0.00819413	0.00988324	0.00945049	0.00920774	0.00899678
S-(9-deoxy-delta9,12-PGD2)-glutathione	90	640.29	12384.7	13690	13331	11683	10193	12602	12809	0.00989047	0.0096311	0.00844049	0.00736403	0.00910443	0.00925398
L-Menthyl acetoacetate	100	239.166	12361.7	13040	13628	11597	11233	13494	11178	0.00942087	0.00984567	0.00837836	0.00811538	0.00974886	0.00807565
(S)-2,3,4,5-Tetrahydropyridine-2-carboxylate	100	126.056	12343.3	12841	11767	11281	14405	11783	11983	0.0092771	0.00850118	0.00815006	0.010407	0.00851274	0.00865723
Thiamine pyrophosphate	20	424.036	12302	13059	11401	12663	11839	12892	11958	0.00943459	0.00823676	0.0091485	0.00855319	0.00931394	0.00863917
(Z)-[3-(Methylsulfinyl)-1-propenyl] 2-propenyl disulfide	100	206.999	12218.2	12343	12983	12880	10722	12998	11383	0.00891731	0.00937969	0.00930527	0.00774621	0.00939052	0.00822375
4-Vinylphenol sulfate	54	199.008	12214.7	12080	13057	13389	11899	10887	11976	0.00872731	0.00943315	0.00967301	0.00859654	0.00786541	0.00865217
Isopentyl beta-D-glucoside	24	249.136	12192.5	13248	13910	12503	9938	11669	11887	0.00957114	0.0100494	0.00903291	0.0071798	0.00843038	0.00858787
Diisopropyl sulfide	100	117.075	12093.2	13403	11266	11974	11914	11592	12410	0.00968312	0.00813922	0.00865073	0.00860738	0.00837475	0.00896572
Gemfibrozil	100	249.15	12092.8	13469	13636	11248	10914	12110	11180	0.0097308	0.00985145	0.00812622	0.00788492	0.00874898	0.00807709
Endomorphin-1	100	609.284	12085.3	14780	12625	10783	11590	12087	10647	0.0106779	0.00912105	0.00779028	0.0083733	0.00873236	0.00769202
C9:2	100	153.093	12043.7	13567	13073	11220	9653	13161	11588	0.0098016	0.00944471	0.00810599	0.0069739	0.00950828	0.00837186
Glaucarubin	25	495.225	12020.5	13894	12465	10852	10560	12979	11373	0.0100378	0.00900545	0.00784013	0.00762917	0.0093768	0.00821653
[2,2-dimethyl-6-(3,5,7-trihydroxy-4-oxo-4H-chromen-2-yl)-3,4-dihydro-2H-1-b...	100	449.054	12018.3	11285	13416	11934	12452	11318	11705	0.00815295	0.00969251	0.00862183	0.00899606	0.00817679	0.00845638
N-Acetylcadaverine	100	143.119	11978.3	13721	12635	11817	10164	11883	11650	0.00991286	0.00912827	0.0085373	0.00734307	0.00858498	0.00841665
2-amino-4-({1-[(carboxymethyl)-C-hydroxycarbonimidoyl]-2-({4-hydroxy-6-[3-(...	50	660.225	11974.7	13943	13299	11918	10224	11621	10843	0.0100732	0.00960798	0.00861027	0.00738642	0.0083957	0.00783362
Cycloheptanecarboxylic acid	100	141.092	11969	14925	10902	11047	10027	12561	12352	0.0107827	0.00787625	0.00798101	0.0072441	0.00907481	0.00892382
Linalyl benzoate	100	257.156	11962	12569	12439	11842	11039	12042	11841	0.00908059	0.00898667	0.00855536	0.00797523	0.00869985	0.00855464
[2-hydroxy-5-(2-hydroxy-3-methoxy-3-oxopropyl)phenyl]oxidanesulfonic acid	71	291.019	11929.8	11109	11772	11226	12332	13239	11901	0.0080258	0.00850479	0.00811033	0.00890937	0.00956464	0.00859799
Curcumin dimer 1	100	733.23	11926.2	13656	13892	10232	10631	11745	11401	0.0098659	0.0100364	0.0073922	0.00768046	0.00848528	0.00823676
Methyl 1-(methylsulfinyl)propyl disulfide; 6-Thiourate	100	182.998	11879.7	14178	13117	11366	11492	10722	10403	0.010243	0.0094765	0.00821147	0.0083025	0.00774621	0.00751574
2-Hexenoylcarnitine	100	256.155	11872.7	11742	12197	11893	12112	11981	11311	0.00848312	0.00881183	0.00859221	0.00875043	0.00865578	0.00817174
Tyramine	100	136.077	11871.5	14042	13616	11548	10964	11344	9715	0.0101448	0.009837	0.00834296	0.00792104	0.00819558	0.00701869
N-Heptanoylglycine	100	186.114	11871	12848	11554	12018	11128	12845	10833	0.00928216	0.00834729	0.00868251	0.00803953	0.00927999	0.0078264
2-amino-4-({1-[(carboxymethyl)-C-hydroxycarbonimidoyl]-2-{[5,9-dihydroxy-8,...	78	712.217	11837.5	14007	11932	12099	9874	11507	11606	0.0101195	0.00862038	0.00874103	0.00713356	0.00831334	0.00838486
Gamma-Glutamyl-Se-methylselenocysteine	23	311.016	11837	10387	10441	12465	12737	12405	12587	0.00750418	0.0075432	0.00900545	0.00920196	0.00896211	0.00909359
Permanganate	25	124.966	11818	12239	11077	12851	10695	13129	10917	0.00884218	0.00800268	0.00928432	0.0077267	0.00948517	0.00788709
Ethyl isovalerate	100	129.092	11777.3	14449	11650	10645	10891	12227	10802	0.0104388	0.00841665	0.00769058	0.0078683	0.00883351	0.007804
Ibuprofen	100	205.123	11770.5	14731	12521	10691	9894	12518	10268	0.0106425	0.00904591	0.00772381	0.00714801	0.00904374	0.00741821
2-Hydroxyethanesulfonate	100	124.991	11710.3	12432	10262	11368	11706	12544	11950	0.00898161	0.00741388	0.00821292	0.00845711	0.00906253	0.00863339
Cuminaldehyde	100	147.081	11701	13099	12962	9490	11795	12329	10531	0.00946349	0.00936452	0.00685614	0.00852141	0.0089072	0.00760822
Azathioprine	100	276.031	11695.7	11174	10582	13259	12522	11154	11483	0.00807276	0.00764506	0.00957909	0.00904663	0.00805831	0.008296
(S)-10,16-Dihydroxyhexadecanoic acid	100	287.223	11657	14633	11886	10386	10199	12758	10080	0.0105717	0.00858715	0.00750346	0.00736836	0.00921713	0.00728239
(5,7-dihydroxy-4-oxo-2-phenyl-3,4-dihydro-2H-1-benzopyran-3-yl)oxidanesulfo...	100	351.017	11655.2	12359	10031	12193	12473	11360	11515	0.00892887	0.00724699	0.00880894	0.00901123	0.00820714	0.00831912
3-O-Protocatechuoylceanothic acid	100	621.342	11652.3	14523	13612	8384	7820	14669	10906	0.0104923	0.00983411	0.0060571	0.00564963	0.0105978	0.00787914
Rigin	54	455.239	11645.5	13399	13123	10630	9303	11225	12193	0.00968023	0.00948083	0.00767974	0.00672104	0.0081096	0.00880894
Geranyl formate	100	181.124	11638.5	14070	11128	10470	10772	12041	11350	0.010165	0.00803953	0.00756415	0.00778233	0.00869913	0.00819991
Ceftriaxone	30	553.04	11580.8	9663	11081	12693	11973	12428	11647	0.00698112	0.00800557	0.00917017	0.00865	0.00897872	0.00841448
TG(15:0/16:0/22:4(7Z,10Z,13Z,16Z))	100	867.745	11552.8	12757	12736	10776	9865	12934	10249	0.00921641	0.00920124	0.00778522	0.00712706	0.00934429	0.00740448
FAPy-adenine	100	152.057	11510.3	11715	8236	13049	11888	12615	11559	0.00846361	0.00595017	0.00942737	0.00858859	0.00911382	0.00835091
Tryptophanol	100	160.077	11510.2	12397	10803	10436	11157	12118	12150	0.00895633	0.00780473	0.00753958	0.00806048	0.00875476	0.00877788
Harmalan	100	183.093	11501.5	11684	11116	11323	12245	11321	11320	0.00844121	0.00803086	0.0081804	0.00884651	0.00817896	0.00817824
2(N)-Methyl-norsalsolinol	100	178.088	11498.7	12230	11971	12127	11071	11819	9774	0.00883568	0.00864856	0.00876126	0.00799835	0.00853874	0.00706132
2-{[hydroxy({3,4,8,9,10-pentahydroxy-6-oxo-6H-benzo[c]chromen-1-yl})methyli...	100	376.031	11326	10289	10170	11306	12135	11746	12310	0.00743338	0.00734741	0.00816812	0.00876704	0.00848601	0.00889347
Formyl-Asp	100	160.025	11318.2	11239	10167	11944	11976	11505	11078	0.00811972	0.00734524	0.00862905	0.00865217	0.00831189	0.0080034
[4-(5-hydroxy-7-methoxy-8-methyl-4-oxo-4H-chromen-3-yl)-2-methoxyphenyl]oxi...	100	407.045	11309.7	10493	10809	11463	11792	12406	10895	0.00758076	0.00780906	0.00828155	0.00851924	0.00896283	0.00787119
CDP-glycerol	39	476.049	11293.2	10634	11734	10152	11419	11899	11921	0.00768263	0.00847734	0.00733441	0.00824976	0.00859654	0.00861244
2-[(Ethylthio)methyl]furan	100	141.039	11289.5	10753	11175	12628	11611	11132	10438	0.0077686	0.00807348	0.00912321	0.00838847	0.00804242	0.00754103
3-Phosphonooxypyruvate	66	182.971	11265.8	11349	10921	11565	11509	12204	10047	0.00819919	0.00788998	0.00835524	0.00831478	0.00881689	0.00725855
Luteolin 4''-sulfate	23	364.995	11251.8	11556	11816	11487	10991	10867	10794	0.00834874	0.00853658	0.00829889	0.00794055	0.00785096	0.00779822
Achyranthoside C	100	955.454	11209.7	11044	13241	11818	10154	11781	9220	0.00797884	0.00956608	0.00853802	0.00733585	0.00851129	0.00666107
Geranyl acetoacetate	100	237.15	11191.8	13596	12110	9146	10176	11444	10679	0.00982255	0.00874898	0.00660761	0.00735174	0.00826782	0.00771514
Leukotriene C5	100	622.279	11191.8	12929	11818	9932	9482	12766	10224	0.00934067	0.00853802	0.00717546	0.00685036	0.00922291	0.00738642
N-(3-acetamidopropyl)pyrrolidin-2-one	100	183.114	11094.8	13887	10436	10593	10271	10964	10418	0.0100328	0.00753958	0.00765301	0.00742038	0.00792104	0.00752658
3-Methoxytyramine	81	166.086	11058	11869	9600	11768	11342	11461	10308	0.00857487	0.00693561	0.0085019	0.00819413	0.0082801	0.00744711
20-Hydroxy-leukotriene E4	100	454.228	10950.8	13031	12116	10129	9071	11418	9940	0.00941437	0.00875332	0.00731779	0.00655343	0.00824904	0.00718124
Arginyl-Proline	100	270.157	10949.3	11613	11728	10566	10097	10917	10775	0.00838992	0.008473	0.0076335	0.00729467	0.00788709	0.0077845
Lubiminol	100	253.182	10944.2	11327	10798	10986	11062	11883	9609	0.00818329	0.00780111	0.00793694	0.00799184	0.00858498	0.00694211
Araliasaponin I	10	927.494	10881.3	12421	12426	10121	8975	10466	10879	0.00897367	0.00897728	0.00731201	0.00648407	0.00756126	0.00785963
Acetyl vitamin K5	49	214.089	10871.8	10996	10290	10961	10781	11325	10878	0.00794416	0.0074341	0.00791887	0.00778883	0.00818185	0.00785891
1-(1-Oxopropyl)-1H-imidazole	100	123.057	10863	12229	10691	9673	9707	11201	11677	0.00883495	0.00772381	0.00698835	0.00701291	0.00809226	0.00843616
Furfural	100	95.0129	10797	12160	10569	11562	9610	10958	9923	0.0087851	0.00763567	0.00835307	0.00694283	0.00791671	0.00716896
Ethyl tiglate	100	127.076	10793.3	11845	12263	9927	8871	11293	10561	0.00855753	0.00885952	0.00717185	0.00640894	0.00815873	0.00762989
Scillipheosidin 3-[glucosyl-(1->2)-rhamnoside]	30	707.327	10739.3	13015	11653	9282	9756	11064	9666	0.00940281	0.00841882	0.00670587	0.00704831	0.00799329	0.00698329
Oxalic acid	100	88.9872	10721.8	9799	12190	11357	10335	10223	10427	0.00707938	0.00880678	0.00820497	0.00746662	0.0073857	0.00753308
(E)-Herclavine	59	294.151	10671.2	11771	10579	10957	10638	10610	9472	0.00850407	0.0076429	0.00791598	0.00768552	0.00766529	0.00684313
cis-1,2-Dihydro-3-ethylcatechol	100	139.077	10637.8	11702	10674	11051	9763	10822	9815	0.00845422	0.00771153	0.0079839	0.00705337	0.00781845	0.00709094
Arecoline	100	154.088	10606.2	11890	11479	10359	10304	10157	9448	0.00859004	0.00829311	0.00748395	0.00744422	0.00733802	0.00682579
Leucyl-phenylalanine	100	277.155	10593.8	11739	11134	9936	9457	11501	9796	0.00848095	0.00804386	0.00717835	0.0068323	0.008309	0.00707721
Histidinol	100	140.083	10555.8	11456	10701	12599	8714	10784	9081	0.00827649	0.00773104	0.00910226	0.00629551	0.007791	0.00656065
[2-hydroxy-5-(3,5,7-trihydroxy-3,4-dihydro-2H-1-benzopyran-2-yl)phenyl]oxid...	15	369.026	10532.8	10783	9687	11224	10659	11043	9801	0.00779028	0.00699846	0.00810888	0.00770069	0.00797812	0.00708082
Prehumulinic acid	100	279.16	10482.8	10982	10726	10639	9655	11237	9658	0.00793405	0.0077491	0.00768624	0.00697534	0.00811827	0.00697751
5-Sulfoxymethylfurfural	100	204.982	10465	10067	10638	9729	11548	10083	10725	0.007273	0.00768552	0.00702881	0.00834296	0.00728456	0.00774837
Pyridoxine 5''-phosphate	100	248.034	10435.3	9352	10834	11066	10423	10271	10666	0.00675644	0.00782712	0.00799473	0.00753019	0.00742038	0.00770575
4-Guanidinobutanoate	100	144.077	10423.2	10878	11272	11185	9543	9647	10014	0.00785891	0.00814356	0.00808071	0.00689443	0.00696956	0.00723471
(±)-Metalaxyl	100	278.14	10404.7	11154	12178	9289	8832	10790	10185	0.00805831	0.00879811	0.00671092	0.00638076	0.00779533	0.00735825
Ferulic acid 4-sulfate	100	273.008	10326.5	10676	8526	12092	9601	10762	10302	0.00771297	0.00615969	0.00873598	0.00693633	0.00777511	0.00744277
5-Phosphoribosylamine	100	228.028	10151.8	11769	9836	9699	8528	10447	10632	0.00850262	0.00710611	0.00700713	0.00616113	0.00754753	0.00768119
beta-O-Methylynephrine	100	180.104	10138.8	11705	10378	9065	9261	10175	10249	0.00845638	0.00749768	0.00654909	0.00669069	0.00735102	0.00740448
Pyrazinoic acid	100	123.02	10109.8	10039	8925	10255	12102	10215	9123	0.00725277	0.00644795	0.00740882	0.0087432	0.00737992	0.00659099
1-Hydroxyepiacorone	100	251.166	10088	13798	10029	9234	8306	10902	8259	0.00996849	0.00724554	0.00667119	0.00600075	0.00787625	0.00596679
3-Oxododecanoic acid	100	213.15	10040.7	12523	9878	9831	8677	9913	9422	0.00904736	0.00713645	0.0071025	0.00626878	0.00716174	0.00680701
Elaterinide	100	717.349	10034.8	11898	11269	9191	8634	10810	8407	0.00859582	0.00814139	0.00664012	0.00623771	0.00780978	0.00607371
C9:1	100	155.108	9981.5	11705	10781	9895	7978	9953	9577	0.00845638	0.00778883	0.00714873	0.00576378	0.00719064	0.00691899
gamma-Glutamyl-beta-aminopropiononitrile	35	198.09	9963.83	10148	8802	9518	9355	11498	10462	0.00733152	0.00635909	0.00687637	0.00675861	0.00830684	0.00755837
2,6-Di-tert-butylbenzoquinone	69	219.138	9878.83	12925	9803	8980	8981	9055	9529	0.00933778	0.00708227	0.00648768	0.00648841	0.00654187	0.00688431
Streptomycin	100	580.258	9844.67	11568	10581	8283	8776	9443	10417	0.00835741	0.00764434	0.00598413	0.0063403	0.00682218	0.00752586
Glycolate	100	75.0078	9835.5	11817	9674	9097	8075	11024	9326	0.0085373	0.00698907	0.00657221	0.00583386	0.00796439	0.00673765
TG(14:0/14:1(9Z)/22:6(4Z,7Z,10Z,13Z,16Z,19Z))	86	819.652	9828.17	11720	9060	10067	7816	10655	9651	0.00846722	0.00654548	0.007273	0.00564674	0.0076978	0.00697245
4-Chlorocatechol	15	142.992	9806.83	7058	8098	10170	11091	11195	11229	0.00509912	0.00585047	0.00734741	0.00801279	0.00808793	0.00811249
Fenuron	100	163.087	9803.5	11313	10642	9515	9490	9832	8029	0.00817318	0.00768841	0.0068742	0.00685614	0.00710322	0.00580062
Asiaticoside B	100	973.501	9801.33	11538	9893	9858	8038	11324	8157	0.00833573	0.00714729	0.007122	0.00580713	0.00818113	0.0058931
Carbamoyl phosphate	100	139.976	9799.5	8413	7634	11235	11577	10507	9431	0.00607805	0.00551525	0.00811683	0.00836391	0.00759088	0.00681351
Physapruin B	100	601.339	9760.67	10993	10018	9492	8808	10853	8400	0.00794199	0.0072376	0.00685758	0.00636342	0.00784085	0.00606866
Sulfoacetate; Methyl (methylthio)methyl disulfide	100	138.971	9759.67	8596	8835	10421	11194	9755	9757	0.00621026	0.00638293	0.00752875	0.00808721	0.00704759	0.00704903
Desacetyl-nitazoxanide	100	264.008	9671.83	7928	8752	10520	10777	9138	10916	0.00572766	0.00632296	0.00760027	0.00778594	0.00660183	0.00788636
Diatretin 2	100	144.008	9664.67	8831	10770	8113	10250	10310	9714	0.00638004	0.00778089	0.00586131	0.00740521	0.00744855	0.00701797
4-Oxocyclohexanecarboxylate	74	141.057	9656.17	10334	11122	9155	9029	9311	8986	0.00746589	0.00803519	0.00661411	0.00652308	0.00672682	0.00649202
1-Pentanethiol	74	103.058	9653.83	10645	8856	9909	10120	9368	9025	0.00769058	0.0063981	0.00715885	0.00731129	0.006768	0.00652019
Dimethyl 3-methoxy-4-oxo-5-(8,11,14-pentadecatrienyl)-2-hexenedioate	100	419.243	9650	10029	9948	9639	9178	10246	8860	0.00724554	0.00718702	0.00696378	0.00663073	0.00740232	0.00640099
leukotriene-e4	100	437.225	9542.5	11389	9805	9861	8409	9289	8502	0.00822809	0.00708371	0.00712417	0.00607516	0.00671092	0.00614235
P-homoserine	100	198.016	9507.83	10168	9956	10235	9768	8678	8242	0.00734596	0.0071928	0.00739437	0.00705698	0.0062695	0.00595451
Valerolactone	100	99.0443	9498.5	11589	10125	9509	7805	9020	8943	0.00837258	0.0073149	0.00686986	0.00563879	0.00651658	0.00646095
7(14)-Bisabolene-2,3,10,11-tetrol	100	271.191	9479	9727	10561	8923	9257	9847	8559	0.00702736	0.00762989	0.0064465	0.0066878	0.00711406	0.00618353
(E)-4-(Trimethylammonio)but-2-enoate	100	142.087	9439	10472	9944	8250	8888	11142	7938	0.00756559	0.00718413	0.00596029	0.00642122	0.00804964	0.00573488
Heme O	25	837.369	9437.5	12292	10812	7119	6471	9726	10205	0.00888047	0.00781123	0.00514319	0.00467503	0.00702664	0.0073727
Inositol-P-ceramide	100	952.687	9408.67	8594	10370	9005	8693	11517	8273	0.00620881	0.0074919	0.00650574	0.00628034	0.00832056	0.0059769
Cerulenin	100	222.114	9399	10502	9938	9128	9056	9657	8113	0.00758727	0.0071798	0.00659461	0.00654259	0.00697679	0.00586131
Vignatic acid A	100	552.271	9393	11247	9903	8272	8720	9368	8848	0.0081255	0.00715451	0.00597618	0.00629984	0.006768	0.00639232
2-[({3-[3,4-dihydroxy-5-(3,4,5-trihydroxybenzoyloxy)benzoyloxy]-4,5-dihydro...	100	530.058	9373.17	9513	8211	9548	10148	9028	9791	0.00687275	0.00593211	0.00689804	0.00733152	0.00652236	0.0070736
PE-NMe2(13D5/13D5)	100	962.686	9347.17	10803	9175	9165	8861	8839	9240	0.00780473	0.00662856	0.00662134	0.00640171	0.00638582	0.00667552
(2b,3b)-Dihydroxy-30-nor-12,20(29)-oleanadiene-28-glucopyranosyloxy-23-oic ...	100	823.375	9338.17	9909	9553	7742	8486	9777	10562	0.00715885	0.00690165	0.00559328	0.00613079	0.00706348	0.00763061
Cabazitaxel	100	834.372	9330	10744	10985	7489	7065	10256	9441	0.0077621	0.00793621	0.0054105	0.00510417	0.00740954	0.00682074
Pantothenol	100	204.124	9329.5	12448	10187	9699	7470	8197	7976	0.00899317	0.00735969	0.00700713	0.00539677	0.005922	0.00576233
Heptyl 4-hydroxybenzoate	100	235.134	9279.33	11759	10602	9113	7090	9049	8063	0.0084954	0.00765951	0.00658377	0.00512224	0.00653753	0.00582519
Pandamarilactam 3x	100	234.113	9262.5	9897	10617	9545	9123	8718	7675	0.00715018	0.00767035	0.00689587	0.00659099	0.0062984	0.00554487
Proxan	100	134.994	9171.83	7944	7214	10034	10439	8662	10738	0.00573922	0.00521182	0.00724916	0.00754175	0.00625794	0.00775777
(4-{2-[(1R,16Z,24E,26E,28Z)-1,18-dihydroxy-19,30-dimethoxy-15,17,21,23,29,3...	12	978.491	9159.5	9481	10052	9033	7480	10160	8751	0.00684964	0.00726216	0.00652597	0.00540399	0.00734018	0.00632224
Ephedrine	100	164.108	9147	9672	9238	9037	7977	9352	9606	0.00698762	0.00667408	0.00652886	0.00576306	0.00675644	0.00693994
PC(20:3(5Z,8Z,11Z)/24:1(15Z))	100	892.679	9145.67	10548	9652	7337	8134	8784	10419	0.0076205	0.00697318	0.00530068	0.00587648	0.00634608	0.0075273
3-Dehydroxycarnitine	100	144.104	9116.67	9478	9600	9089	8561	10133	7839	0.00684747	0.00693561	0.00656643	0.00618497	0.00732068	0.00566336
Physostigmine	55	274.158	9105.17	10540	9406	8903	7873	9339	8570	0.00761472	0.00679545	0.00643205	0.00568792	0.00674705	0.00619147
L-2,4-Diaminobutanoic acid	100	117.068	9047.5	9531	8470	8835	9675	8833	8941	0.00688576	0.00611923	0.00638293	0.00698979	0.00638148	0.00645951
Spinacoside C	100	925.445	9038.17	10511	8420	9342	7502	9568	8886	0.00759377	0.00608311	0.00674921	0.00541989	0.00691249	0.00641977
4-Nitrophenyl phosphate	26	217.984	9007.83	7953	8145	8675	11534	9112	8628	0.00574572	0.00588443	0.00626733	0.00833284	0.00658305	0.00623338
Betavulgaroside I	100	953.439	9007	9616	9149	10688	7499	9724	7366	0.00694717	0.00660978	0.00772164	0.00541772	0.00702519	0.00532163
Hydroxybutyrylcarnitine	100	246.134	9001.83	10026	9492	8222	8571	10238	7462	0.00724338	0.00685758	0.00594006	0.0061922	0.00739654	0.00539099
Oxatomide	10	425.237	8963.5	10532	9844	8393	7844	9618	7550	0.00760894	0.00711189	0.0060636	0.00566697	0.00694861	0.00545457
Convalloside	100	711.324	8915.33	10769	10208	7734	6749	9380	8652	0.00778016	0.00737486	0.0055875	0.00487588	0.00677667	0.00625072
(R)-N-Methylsalsolinol	100	192.103	8903.17	9667	9439	9445	7042	8926	8900	0.00698401	0.00681929	0.00682363	0.00508756	0.00644867	0.00642989
Lysyl-Threonine	100	246.145	8886.67	10995	8276	8918	8019	8481	8631	0.00794344	0.00597907	0.00644289	0.0057934	0.00612718	0.00623554
(2-hydroxyethoxy)sulfonic acid	100	140.986	8870.83	8782	8109	9332	10268	9056	7678	0.00634464	0.00585842	0.00674199	0.00741821	0.00654259	0.00554704
ATP	100	505.988	8850.5	8221	9785	9377	8600	8680	8440	0.00593934	0.00706926	0.0067745	0.00621315	0.00627095	0.00609756
CTP	100	481.978	8814.33	9089	7970	9461	8719	9035	8612	0.00656643	0.005758	0.00683519	0.00629912	0.00652742	0.00622182
Cyclohexaneundecanoic acid	100	267.233	8800.67	10206	9605	8835	6928	9021	8209	0.00737342	0.00693922	0.00638293	0.0050052	0.0065173	0.00593067
C13:0	100	213.186	8762.83	10515	10732	8680	8417	7467	6766	0.00759666	0.00775343	0.00627095	0.00608094	0.0053946	0.00488816
Ceanothine C	22	469.284	8749.67	9913	8911	8757	7413	9713	7791	0.00716174	0.00643783	0.00632657	0.00535559	0.00701725	0.00562868
TG(15:0/18:4(6Z,9Z,12Z,15Z)/20:5(5Z,8Z,11Z,14Z,17Z))	100	857.667	8705.17	9171	8408	9805	8136	7930	8781	0.00662567	0.00607444	0.00708371	0.00587793	0.0057291	0.00634391
TG(20:5(5Z,8Z,11Z,14Z,17Z)/18:3(9Z,12Z,15Z)/22:6(4Z,7Z,10Z,13Z,16Z,19Z))	100	945.697	8701.5	9084	8686	9034	8076	9199	8130	0.00656282	0.00627528	0.0065267	0.00583458	0.0066459	0.00587359
Olitoriusin	42	857.38	8701.17	9806	8999	8692	7584	8623	8503	0.00708443	0.00650141	0.00627961	0.00547913	0.00622977	0.00614307
Heme A	25	851.347	8668.33	11407	9770	7502	7203	8040	8088	0.00824109	0.00705843	0.00541989	0.00520387	0.00580857	0.00584325
Pentagastrin	91	766.323	8666.67	10479	8205	7112	7071	10925	8208	0.00757065	0.00592778	0.00513813	0.00510851	0.00789287	0.00592994
C10:2	100	167.108	8638.83	10831	9030	7799	7743	8014	8416	0.00782496	0.00652381	0.00563446	0.005594	0.00578979	0.00608022
1,2-Benzisothiazol-3(2H)-one	84	150.001	8617.17	8970	8069	8482	8078	9147	8957	0.00648046	0.00582952	0.0061279	0.00583602	0.00660833	0.00647107
Citronellyl formate	100	183.14	8590.17	11205	9225	7982	6753	8712	7664	0.00809515	0.00666469	0.00576667	0.00487877	0.00629406	0.00553693
Alvimopan	100	423.23	8583	10524	8976	7871	7725	8906	7496	0.00760316	0.00648479	0.00568648	0.005581	0.00643422	0.00541555
Valerenic acid	100	233.154	8563.5	10995	9038	9237	6235	7940	7936	0.00794344	0.00652959	0.00667336	0.00450453	0.00573633	0.00573344
10,11-Dihydro-12R-hydroxy-leukotriene E4	100	456.242	8522.5	10274	8266	8373	6721	9618	7883	0.00742255	0.00597185	0.00604915	0.00485565	0.00694861	0.00569515
PE(DiMe(13,5)/MonoMe(13,5))	100	920.639	8489.83	8836	9495	6563	8462	9346	8237	0.00638365	0.00685975	0.0047415	0.00611345	0.0067521	0.0059509
(S)-[8]-Gingerol	100	321.208	8485.5	11407	9072	7172	7443	8786	7033	0.00824109	0.00655415	0.00518148	0.00537726	0.00634753	0.00508106
(S)-Nerolidol 3-O-[a-L-Rhamnopyranosyl-(1->4)-a-L-rhamnopyranosyl-(1->2)-[4...	64	997.466	8482.5	10139	9284	7171	7524	9576	7201	0.00732501	0.00670731	0.00518075	0.00543578	0.00691827	0.00520243
PS(22:0/24:1(15Z))	47	928.7	8475.83	8873	8875	8362	7976	8478	8291	0.00641038	0.00641182	0.0060412	0.00576233	0.00612501	0.00598991
25-Acetyl-6,7-didehydrofevicordin F 3-[glucosyl-(1->6)-glucoside]	72	865.388	8469.83	9401	9886	7475	6732	9269	8056	0.00679184	0.00714223	0.00540038	0.00486359	0.00669647	0.00582013
Dodecanedioylcarnitine	51	372.238	8466.67	9857	9049	8301	6514	8999	8080	0.00712128	0.00653753	0.00599713	0.0047061	0.00650141	0.00583747
Homocysteine thiolactone	100	116.018	8427.33	8059	7620	8608	9891	8315	8071	0.0058223	0.00550514	0.00621893	0.00714584	0.00600725	0.00583097
Virginiamycin	22	822.349	8423.5	10115	9004	7401	7093	8668	8260	0.00730767	0.00650502	0.00534692	0.0051244	0.00626228	0.00596751
Pravastatin	100	423.239	8416.33	10352	8919	7801	7499	9359	6568	0.0074789	0.00644361	0.0056359	0.00541772	0.0067615	0.00474511
(R)-6''-O-(4-Geranyloxy-2-hydroxycinnamoyl)-marmin	28	629.314	8285.5	9715	8670	7432	7101	9113	7682	0.00701869	0.00626372	0.00536932	0.00513018	0.00658377	0.00554993
TG(16:0/20:0/20:4(5Z,8Z,11Z,14Z))	100	909.792	8285.33	9601	8404	8164	7294	7756	8493	0.00693633	0.00607155	0.00589816	0.00526962	0.00560339	0.00613585
1D-myo-inositol 1,4-bisphosphate(4-)	22	334.955	8282.67	8169	8019	9452	9901	7484	6671	0.00590177	0.0057934	0.00682868	0.00715307	0.00540688	0.00481952
Lysyl-Methionine	100	276.14	8282.5	10048	8085	7449	7427	8960	7726	0.00725927	0.00584108	0.0053816	0.0053657	0.00647323	0.00558172
Ubiquinol-10	100	863.693	8277.33	9894	8855	8172	7099	7518	8126	0.00714801	0.00639738	0.00590394	0.00512874	0.00543145	0.0058707
Lyciumin D	15	898.408	8267.5	9581	8605	7343	7350	9627	7099	0.00692188	0.00621676	0.00530502	0.00531007	0.00695511	0.00512874
(S)-gamma-Calacorene	64	199.148	8265.17	9572	8557	8288	7630	8395	7149	0.00691538	0.00618208	0.00598774	0.00551236	0.00606504	0.00516486
Sarcodon scabrosus Depsipeptide	66	484.268	8232.83	10587	8025	7068	7477	9001	7239	0.00764867	0.00579773	0.00510634	0.00540183	0.00650285	0.00522988
Histamine	100	110.072	8216.83	10572	9401	6625	7325	7710	7668	0.00763784	0.00679184	0.00478629	0.00529201	0.00557016	0.00553982
Glycerol 2-(9Z,12Z-octadecadienoate) 1-hexadecanoate 3-O-[alpha-D-galactopy...	38	915.607	8187.5	8118	8487	8439	8039	7891	8151	0.00586492	0.00613151	0.00609683	0.00580785	0.00570093	0.00588876
N-Acetylhistamine	100	152.083	8168.83	8601	8757	8378	7689	8810	6778	0.00621387	0.00632657	0.00605276	0.00555499	0.00636487	0.00489683
PS(22:5(7Z,10Z,13Z,16Z,19Z)/24:1(15Z))	14	918.625	8150.33	8938	9098	8150	7633	7680	7403	0.00645734	0.00657293	0.00588804	0.00551453	0.00554849	0.00534837
PC(24:0/P-18:0)	100	856.716	8132.67	9388	8210	6735	7390	8938	8135	0.00678245	0.00593139	0.00486576	0.00533897	0.00645734	0.00587721
TG(14:0/20:4(5Z,8Z,11Z,14Z)/o-18:0)	100	839.75	8108.83	8554	9345	7526	6657	8337	8234	0.00617992	0.00675138	0.00543723	0.00480941	0.00602314	0.00594873
Homoserine lactone	100	100.04	8048.67	8571	7428	8600	7568	7634	8491	0.0061922	0.00536643	0.00621315	0.00546757	0.00551525	0.0061344
trans-Resveratrol 3,4''-disulfate	40	386.987	8027.67	6507	8189	9305	8780	7834	7551	0.00470104	0.00591622	0.00672248	0.00634319	0.00565974	0.00545529
PE(22:6(4Z,7Z,10Z,13Z,16Z,19Z)/24:1(15Z))	28	872.616	8002.33	7356	9188	7964	8027	7659	7820	0.00531441	0.00663795	0.00575366	0.00579918	0.00553331	0.00564963
Cyclandelate	42	275.167	7979.33	7662	8988	7581	7440	8952	7253	0.00553548	0.00649346	0.00547696	0.0053751	0.00646745	0.00524
Aztreonam	36	434.046	7964.5	8095	8829	7942	7994	7129	7798	0.00584831	0.00637859	0.00573777	0.00577534	0.00515041	0.00563374
Acidissiminol	25	392.225	7933.5	9634	7882	6865	7603	7977	7640	0.00696017	0.00569442	0.00495968	0.00549286	0.00576306	0.00551959
PC(22:2(13Z,16Z)/P-18:1(11Z))	100	822.639	7927.17	8562	7660	6674	7822	9328	7517	0.0061857	0.00553404	0.00482169	0.00565108	0.0067391	0.00543073
Pentanoic acid	100	101.06	7918.17	9001	9376	7362	7116	7918	6736	0.00650285	0.00677378	0.00531874	0.00514102	0.00572043	0.00486648
{2,6-dihydroxy-4-[4-hydroxy-7-(hydroxymethyl)-11-oxo-2,8-dioxatricyclo[7.3....	39	436.009	7883.67	7747	7510	7902	7916	8894	7333	0.00559689	0.00542567	0.00570887	0.00571899	0.00642555	0.00529779
Thiodiacetic acid	100	148.992	7849.33	6637	6149	8617	9044	8564	8085	0.00479496	0.0044424	0.00622543	0.00653392	0.00618714	0.00584108
Meloxicam	100	350.028	7843.33	7583	9404	8413	7262	7240	7158	0.00547841	0.00679401	0.00607805	0.0052465	0.0052306	0.00517136
Lisinopril	100	404.22	7829	9345	8854	6759	6800	7653	7563	0.00675138	0.00639665	0.0048831	0.00491272	0.00552898	0.00546396
3-{3-[3,5-dihydroxy-4-(sulfooxy)benzoyloxy]-4,5-dihydroxybenzoyloxy}-4,5-di...	22	552.991	7828.33	7002	6934	9694	8924	7759	6657	0.00505866	0.00500953	0.00700352	0.00644723	0.00560556	0.00480941
3,6-dihydroxy-2-[3-methoxy-4-(sulfooxy)phenyl]-5-sulfino-3,4-dihydro-2H-1-b...	100	445.997	7818.33	6268	7856	8601	8895	7787	7503	0.00452837	0.00567564	0.00621387	0.00642627	0.00562579	0.00542061
Indoxyl sulfate	13	212.005	7778.5	8472	7399	7878	7854	7755	7313	0.00612067	0.00534548	0.00569153	0.00567419	0.00560267	0.00528334
Pilocarpine	100	207.114	7772.67	9088	7592	6936	6716	9079	7225	0.00656571	0.00548491	0.00501098	0.00485204	0.00655921	0.00521977
TG(14:0/15:0/20:4(5Z,8Z,11Z,14Z))	40	811.684	7771.33	9408	7782	7974	6921	7618	6925	0.0067969	0.00562218	0.00576089	0.00500014	0.00550369	0.00500303
2-nonenoylglycine	82	212.13	7740.83	9586	8935	6555	6338	8178	6853	0.00692549	0.00645517	0.00473572	0.00457895	0.00590827	0.00495101
(Z)-4-Heptenal	100	111.081	7711.83	8406	7167	7950	7045	7296	8407	0.00607299	0.00517786	0.00574355	0.00508972	0.00527106	0.00607371
PS(20:3(5Z,8Z,11Z)/24:1(15Z))	48	894.624	7705.83	7057	9154	6498	8083	6650	8793	0.00509839	0.00661339	0.00469454	0.00583964	0.00480435	0.00635258
QH2	82	319.19	7702	8467	7876	7193	7152	7894	7630	0.00611706	0.00569009	0.00519665	0.00516703	0.00570309	0.00551236
All-trans-retinoic acid	100	299.201	7697.17	9242	8998	6627	6771	7343	7202	0.00667697	0.00650069	0.00478774	0.00489177	0.00530502	0.00520315
Asparagusic acid	100	148.974	7667.67	5551	6536	8508	9766	7488	8157	0.00401037	0.00472199	0.00614668	0.00705554	0.00540977	0.0058931
N-Decanoylglycine	100	228.16	7637.33	9166	10002	6632	6255	7399	6370	0.00662206	0.00722604	0.00479135	0.00451898	0.00534548	0.00460206
C.I. Food Black 1	100	777.99	7593.5	8104	6414	8458	7172	7667	7746	0.00585481	0.00463385	0.00611056	0.00518148	0.00553909	0.00559617
Mocimycin	63	795.406	7583	7991	8144	6910	6543	8156	7754	0.00577317	0.00588371	0.00499219	0.00472705	0.00589238	0.00560195
hydroxyisovaleroyl carnitine	100	260.15	7582.17	9078	8201	7197	7725	7373	5919	0.00655848	0.00592489	0.00519954	0.005581	0.00532669	0.00427624
C20:1	100	309.28	7556.83	9681	9055	7715	6149	7162	5579	0.00699413	0.00654187	0.00557377	0.0044424	0.00517425	0.0040306
3-[(3-Methylbutyl)nitrosoamino]-2-butanone	100	185.13	7526.5	8389	7526	6666	7514	7583	7481	0.00606071	0.00543723	0.00481591	0.00542856	0.00547841	0.00540472
Isepamicin	100	568.283	7517.17	8813	8775	5970	6982	7661	6902	0.00636703	0.00633958	0.00431308	0.00504421	0.00553476	0.00498641
Oxidized dithiothreitol	36	150.991	7505	7100	5848	8310	9348	7244	7180	0.00512946	0.00422494	0.00600364	0.00675355	0.00523349	0.00518726
Flavidulol C	100	513.302	7475.83	9321	7684	6711	5754	8164	7221	0.00673404	0.00555138	0.00484842	0.00415703	0.00589816	0.00521688
Cefdinir	13	394.026	7388.5	6544	8363	8179	7141	6714	7390	0.00472777	0.00604193	0.00590899	0.00515908	0.00485059	0.00533897
Mauritine A	100	574.303	7366.17	8366	8647	6526	5796	7778	7084	0.00604409	0.0062471	0.00471477	0.00418737	0.00561929	0.0051179
PE(20:0/24:1(15Z))	100	856.679	7356.5	7817	6734	7196	7171	7421	7800	0.00564746	0.00486504	0.00519882	0.00518075	0.00536137	0.00563518
MG(0:0/14:1(9Z)/0:0)	100	299.222	7337.33	8325	7969	7201	6967	6492	7070	0.00601447	0.00575728	0.00520243	0.00503337	0.0046902	0.00510779
5-Phenylvaleric acid	100	177.093	7275.5	8426	7847	7060	6023	7741	6556	0.00608744	0.00566914	0.00510056	0.00435137	0.00559256	0.00473644
Tylosin	100	914.511	7273.5	7820	7115	6520	8418	7397	6371	0.00564963	0.0051403	0.00471043	0.00608166	0.00534403	0.00460279
N-Nonanoylglycine	100	214.145	7256.5	9125	8046	6690	6132	6642	6904	0.00659244	0.00581291	0.00483325	0.00443012	0.00479857	0.00498786
Sulfo-Cys	47	199.971	7217.33	4606	6768	8069	9020	7179	7662	0.00332765	0.0048896	0.00582952	0.00651658	0.00518653	0.00553548
Cilostazol	100	368.21	7191.17	8409	7260	6839	6883	7373	6383	0.00607516	0.00524505	0.0049409	0.00497269	0.00532669	0.00461146
Undecanoic acid	100	185.154	7189.17	8204	7720	7682	6145	7004	6380	0.00592705	0.00557738	0.00554993	0.00443951	0.0050601	0.00460929
SM(d18:1/24:0)	100	814.693	7175	7155	7849	7150	7024	6901	6971	0.0051692	0.00567058	0.00516558	0.00507455	0.00498569	0.00503626
4-Hydroxymethylphenylhydrazine	90	137.073	7162.5	7985	6637	6837	7345	7745	6426	0.00576884	0.00479496	0.00493945	0.00530646	0.00559545	0.00464252
1-Acetoxy-2-hydroxy-16-heptadecyn-4-one	21	323.221	7118.83	8236	7527	6913	5913	6851	7273	0.00595017	0.00543795	0.00499436	0.0042719	0.00494957	0.00525445
12-Ketodeoxycholic acid	29	389.268	7112.17	9384	7637	6704	5825	6932	6191	0.00677956	0.00551742	0.00484337	0.00420832	0.00500809	0.00447274
Phenylethyl alcohol	100	121.065	7083	7698	7963	7232	6424	7515	5666	0.00556149	0.00575294	0.00522482	0.00464108	0.00542928	0.00409345
Dipivefrin	66	350.196	7027	6926	8250	5604	6393	8526	6463	0.00500375	0.00596029	0.00404866	0.00461868	0.00615969	0.00466925
Procarbazine	100	220.147	7024.33	8319	8221	6777	5951	7211	5667	0.00601014	0.00593934	0.00489611	0.00429935	0.00520965	0.00409418
1-nitrosonaphthalene	100	156.045	6993	5892	6237	7426	7603	6922	7878	0.00425673	0.00450598	0.00536498	0.00549286	0.00500086	0.00569153
PA(22:0/24:1(15Z))	100	841.669	6985.17	7680	7607	6797	6029	6614	7184	0.00554849	0.00549575	0.00491055	0.00435571	0.00477834	0.00519015
5-Sulfo-1,3-benzenedicarboxylic acid	30	244.974	6971.5	5186	6473	7398	8180	7160	7432	0.00374667	0.00467648	0.00534475	0.00590972	0.00517281	0.00536932
Lanthionine ketimine	98	188.003	6944.17	7053	6205	7178	7054	6972	7203	0.0050955	0.00448286	0.00518581	0.00509623	0.00503699	0.00520387
3-Hydroxydodecanoic acid	100	215.165	6923.83	7451	8241	6396	6612	6485	6358	0.00538304	0.00595379	0.00462085	0.0047769	0.00468515	0.0045934
Nornicotine	100	147.093	6915.67	7239	6863	7105	6342	7305	6640	0.00522988	0.00495824	0.00513307	0.00458184	0.00527756	0.00479713
12-Oxo-2,3-dinor-10,15-phytodienoic acid	100	263.165	6793.17	7126	7286	7362	6493	6614	5878	0.00514824	0.00526384	0.00531874	0.00469093	0.00477834	0.00424661
PE(18:1(11Z)/24:1(15Z))	11	826.631	6758.33	7280	6429	7224	6474	6772	6371	0.0052595	0.00464469	0.00521904	0.0046772	0.00489249	0.00460279
Carnitine	100	160.098	6686.5	7445	6416	6423	7370	6837	5628	0.00537871	0.0046353	0.00464036	0.00532452	0.00493945	0.004066
Polyoxyethylene (600) monoricinoleate	100	339.291	6638.17	6847	6705	6165	6208	7452	6452	0.00494668	0.00484409	0.00445396	0.00448503	0.00538377	0.00466131
Glucosylceramide (d18:1/22:0)	72	782.65	6636.33	6562	7265	5431	7521	5693	7346	0.00474078	0.00524867	0.00392368	0.00543362	0.00411296	0.00530718
(E)-S-1-Propenyl thiosulfate	12	152.971	6593.83	5348	4863	7468	7502	7260	7122	0.00386371	0.00351332	0.00539532	0.00541989	0.00524505	0.00514535
Carindone	100	511.307	6571.67	7876	7237	6765	4862	7099	5591	0.00569009	0.00522844	0.00488744	0.0035126	0.00512874	0.00403927
Thioxanthine monophosphate	16	260.947	6530.83	7391	6051	6052	6838	5683	7170	0.0053397	0.0043716	0.00437232	0.00494018	0.00410574	0.00518003
Cerebronic acid	22	383.351	6496.33	7720	7199	5435	5815	6288	6521	0.00557738	0.00520098	0.00392657	0.0042011	0.00454282	0.00471116
N1,N8-Diacetylspermidine; 3-[[5-Methyl-2-(1-methylethyl)cyclohexyl]oxy]-1,2...	100	229.18	6437.33	7481	6945	6578	5385	6098	6137	0.00540472	0.00501748	0.00475234	0.00389044	0.00440556	0.00443373
1-Methylnicotinamide	100	136.064	6392.33	5620	6046	7055	6683	6393	6557	0.00406022	0.00436799	0.00509695	0.00482819	0.00461868	0.00473716
Eicosapentaenoic acid	74	301.216	6388	7501	7006	6537	5061	6624	5599	0.00541917	0.00506155	0.00472272	0.00365637	0.00478557	0.00404505
Benzoquinone	100	107.015	6373.17	4323	5287	7530	7509	6385	7205	0.00312319	0.00381964	0.00544012	0.00542495	0.0046129	0.00520532
DG(18:2n6/0:0/20:4n6)	100	653.514	6361	7823	8377	5771	5049	5647	5499	0.0056518	0.00605204	0.00416931	0.0036477	0.00407973	0.0039728
TG(14:0/15:0/18:2(9Z,12Z))	39	787.681	6333.83	6388	6373	5575	6251	6736	6680	0.00461507	0.00460423	0.00402771	0.00451609	0.00486648	0.00482603
Rizatriptan	100	268.156	6327.17	6672	7029	5364	6554	6166	6178	0.00482025	0.00507817	0.00387527	0.004735	0.00445468	0.00446335
Mercaptopyruvic acid	100	118.981	6289.83	6804	7392	7445	5100	5712	5286	0.00491561	0.00534042	0.00537871	0.00368454	0.00412669	0.00381892
TG(16:0/14:0/16:0)	40	777.696	6284.17	6489	6527	4822	6327	7837	5703	0.00468804	0.00471549	0.0034837	0.004571	0.00566191	0.00412018
2-Hydroxydecanoate	100	186.126	6256	6922	6132	6217	4209	7618	6438	0.00500086	0.00443012	0.00449153	0.00304083	0.00550369	0.00465119
3-hydroxyoctanoyl carnitine	41	302.196	6225.5	7615	6603	5887	5278	6413	5557	0.00550153	0.0047704	0.00425312	0.00381314	0.00463313	0.00401471
C15:1	100	239.201	6224.83	6672	7764	5427	5741	6483	5262	0.00482025	0.00560917	0.00392079	0.00414764	0.0046837	0.00380158
Isophorone	100	137.097	6203.67	8418	5495	6316	4985	6626	5382	0.00608166	0.00396991	0.00456305	0.00360146	0.00478701	0.00388828
4-Hydroxy-3-methoxy-2,10-bisaboladien-9-one	100	265.18	6181	6783	6563	5979	5531	6438	5792	0.00490044	0.0047415	0.00431958	0.00399592	0.00465119	0.00418448
Eremopetasinorol	100	207.139	6164.83	7331	6688	4637	6039	6205	6089	0.00529635	0.00483181	0.00335004	0.00436293	0.00448286	0.00439905
N-Methylphenylethanolamine	100	150.093	6154.67	7173	6630	4759	5694	7406	5266	0.0051822	0.0047899	0.00343818	0.00411368	0.00535053	0.00380447
Homoarecoline	100	168.103	6153.5	7454	6398	6663	5466	5838	5102	0.00538521	0.00462229	0.00481375	0.00394896	0.00421772	0.00368599
C23:0	28	353.341	6145.33	7544	8898	5283	4222	6011	4914	0.00545023	0.00642844	0.00381675	0.00305022	0.0043427	0.00355016
D-pipecolate	44	127.062	6127.33	5757	6111	5945	5980	6353	6618	0.0041592	0.00441495	0.00429502	0.00432031	0.00458978	0.00478123
Ecgonine methyl ester	56	198.115	6087.67	6702	6386	5763	5350	6695	5630	0.00484192	0.00461362	0.00416353	0.00386516	0.00483686	0.00406745
Oxamniquine	100	278.151	6086	6102	5701	5349	6303	7229	5832	0.00440845	0.00411874	0.00386443	0.00455366	0.00522266	0.00421338
Diethylcarbamazine N-oxide	100	214.156	6044.83	6432	6713	5654	5831	5811	5828	0.00464686	0.00484987	0.00408478	0.00421266	0.00419821	0.00421049
TG(14:0/14:0/20:5(5Z,8Z,11Z,14Z,17Z))	100	795.652	6043.83	6262	6759	6636	5520	5526	5560	0.00452404	0.0048831	0.00479424	0.00398797	0.00399231	0.00401687
3-Methylcyclohexanethiol	100	129.075	5980.5	5633	6268	6806	5621	5542	6013	0.00406961	0.00452837	0.00491706	0.00406094	0.00400387	0.00434415
Capsidiol	100	235.17	5911.83	5966	6963	5209	4755	5594	6984	0.00431019	0.00503048	0.00376329	0.00343529	0.00404144	0.00504565
2-Chloro-5-methyl-cis-dienelactone	15	186.979	5906.33	4876	5161	5877	6881	6253	6390	0.00352271	0.00372861	0.00424589	0.00497124	0.00451754	0.00461651
Pyrrhoxanthinol	100	569.327	5856.17	7471	6697	5523	4427	6038	4981	0.00539749	0.00483831	0.00399014	0.00319833	0.00436221	0.00359857
Terbutaline	100	224.13	5798.33	7220	6570	5424	4734	5809	5033	0.00521616	0.00474656	0.00391862	0.00342012	0.00419677	0.00363614
Allolithocholic acid	51	375.292	5774.17	6548	7382	5245	5206	5643	4621	0.00473066	0.00533319	0.0037893	0.00376112	0.00407684	0.00333848
Hydratopyrrhoxanthinol	100	587.337	5703.67	6704	7069	5473	4526	5050	5400	0.00484337	0.00510706	0.00395402	0.00326985	0.00364842	0.00390128
TG(15:0/14:1(9Z)/16:1(9Z))	100	759.65	5695.5	6940	7025	5770	5224	5131	4083	0.00501387	0.00507528	0.00416859	0.00377413	0.00370694	0.0029498
3a,16b-Dihydroxyandrostenone	100	303.196	5680.67	6809	6042	5274	5439	5555	4965	0.00491922	0.0043651	0.00381025	0.00392946	0.00401326	0.00358701
(-)-trans-Carveol	100	151.113	5616	6416	4510	6461	5760	5259	5290	0.0046353	0.00325829	0.00466781	0.00416136	0.00379941	0.00382181
1-eicosanoyl-glycero-3-phosphate	100	465.3	5609.33	5554	5567	6057	4585	6011	5882	0.00401254	0.00402193	0.00437594	0.00331248	0.0043427	0.0042495
(3Z,6Z)-3,6-Nonadien-1-ol	100	139.113	5526.83	5662	5817	5725	6127	5295	4535	0.00409056	0.00420254	0.00413608	0.00442651	0.00382542	0.00327635
2-Ethylpyrazine	100	107.061	5443.83	5678	5329	5675	5470	5826	4685	0.00410212	0.00384998	0.00409996	0.00395185	0.00420905	0.00338472
5,8-Tetradecadienoic acid	47	223.169	5423.67	6088	6625	5024	4742	5520	4543	0.00439833	0.00478629	0.00362963	0.0034259	0.00398797	0.00328213
5-Androstene-3b,16b,17a-triol	100	305.212	5413.83	6188	5679	6338	4865	5135	4278	0.00447058	0.00410285	0.00457895	0.00351476	0.00370983	0.00309068
Betaxolol	100	306.207	5391	5828	5644	5212	5287	5920	4455	0.00421049	0.00407756	0.00376546	0.00381964	0.00427696	0.00321856
PA(14:0/20:3(5Z,8Z,11Z))	100	669.45	5371.83	5392	6563	4600	4574	6032	5070	0.0038955	0.0047415	0.00332331	0.00330453	0.00435787	0.00366287
2,3-Dimethyl-2-cyclohexen-1-one	100	123.081	5364.17	5752	5666	5213	4572	5914	5068	0.00415559	0.00409345	0.00376618	0.00330308	0.00427262	0.00366142
Nitrosopiperidine	59	113.071	5362.5	5967	5341	4852	5882	4797	5336	0.00431091	0.00385865	0.00350537	0.0042495	0.00346564	0.00385504
N-Acetylputrescine	100	129.103	5353	6276	6138	5063	5175	5442	4024	0.00453415	0.00443445	0.00365781	0.00373873	0.00393162	0.00290718
Eicosadienoic acid	100	307.264	5187.83	5369	5311	5196	4865	6037	4349	0.00387888	0.00383698	0.0037539	0.00351476	0.00436149	0.00314197
Barbiturate	100	127.015	5161	4861	5187	5669	4570	5082	5597	0.00351187	0.0037474	0.00409562	0.00330164	0.00367154	0.0040436
5-Nonadecyl-1,3-benzenediol	68	375.326	5144	5726	6157	5142	4712	4600	4527	0.0041368	0.00444818	0.00371488	0.00340423	0.00332331	0.00327057
Di-2-propenyl heptasulfide	100	304.875	5112.83	5738	5834	5365	5261	4011	4468	0.00414547	0.00421483	0.00387599	0.00380086	0.00289778	0.00322795
Allitridin	100	176.987	5107.83	4205	4917	5915	5801	4700	5109	0.00303794	0.00355233	0.00427335	0.00419099	0.00339556	0.00369104
Dioscorine	69	220.133	5103.67	7095	4524	5379	4603	4517	4504	0.00512585	0.00326841	0.00388611	0.00332548	0.00326335	0.00325396
Retapamulin	39	516.317	5046.33	6182	5583	4862	4757	4948	3946	0.00446624	0.00403349	0.0035126	0.00343674	0.00357473	0.00285082
1,3,5-Trithiane	100	136.956	4920.5	4513	5644	4388	5105	4155	5718	0.00326046	0.00407756	0.00317015	0.00368815	0.00300182	0.00413102
Stearaldehyde	61	267.268	4867.33	5761	4535	4517	4429	5471	4491	0.00416209	0.00327635	0.00326335	0.00319977	0.00395257	0.00324456
Dioscoretine	57	240.162	4814.67	5063	5384	4075	4553	5039	4774	0.00365781	0.00388972	0.00294402	0.00328936	0.00364047	0.00344902
PC(14:0/P-18:1(11Z))	43	714.543	4785.5	4912	5236	4163	4773	5327	4302	0.00354872	0.0037828	0.0030076	0.0034483	0.00384854	0.00310802
Lithocholyltaurine	42	482.293	4772	5375	4980	4665	4095	5204	4313	0.00388322	0.00359785	0.00337027	0.00295847	0.00375968	0.00311597
Sulfurous acid	100	80.9643	4753.5	6589	5142	3491	4879	3990	4430	0.00476028	0.00371488	0.0025221	0.00352488	0.00288261	0.00320049
beta-Damascenone	59	189.127	4747.83	5914	4740	4527	4908	4922	3476	0.00427262	0.00342446	0.00327057	0.00354583	0.00355594	0.00251127
2-hydroxymexiletine	100	194.12	4736	5532	4851	4576	4263	5156	4038	0.00399664	0.00350465	0.00330597	0.00307984	0.003725	0.00291729
1-Octanal	100	127.113	4696.67	4886	3960	4606	3721	5447	5560	0.00352994	0.00286094	0.00332765	0.00268827	0.00393523	0.00401687
5,6-Epoxy-8,11,14-eicosatrienoic acid	100	319.228	4644.67	4924	4512	4411	4755	5238	4028	0.00355739	0.00325974	0.00318677	0.00343529	0.00378424	0.00291007
Tranexamic Acid	100	156.104	4610.67	5273	4074	4169	4192	5382	4574	0.00380953	0.0029433	0.00301193	0.00302855	0.00388828	0.00330453
MG(0:0/i-12:0/0:0)	100	273.206	4559.33	6024	4855	3595	4167	4882	3833	0.00435209	0.00350754	0.00259724	0.00301049	0.00352705	0.00276919
Etamiphylline	100	278.161	4546	4638	4333	4663	4306	4884	4452	0.00335077	0.00313042	0.00336883	0.00311091	0.00352849	0.00321639
PG(16:0/20:4(5Z,8Z,11Z,14Z))	57	769.501	4533.17	3919	4303	4584	4637	5335	4421	0.00283132	0.00310874	0.00331175	0.00335004	0.00385432	0.00319399
C16:2	100	251.202	4526.5	5498	4145	3664	4778	4528	4546	0.00397208	0.00299459	0.00264709	0.00345191	0.0032713	0.0032843
Triethylene Glycol Monomethyl Ether; 1-Pyrimidinylpiperazine	100	163.099	4519.17	5465	3940	4501	4190	4317	4702	0.00394824	0.00284649	0.00325179	0.0030271	0.00311886	0.003397
3-Mercaptolactate	100	120.996	4511.67	4418	4525	5261	3852	5091	3923	0.00319182	0.00326913	0.00380086	0.00278291	0.00367804	0.00283421
C16:4	100	247.171	4426.83	4960	4104	4213	3528	4161	5595	0.0035834	0.00296497	0.00304372	0.00254884	0.00300615	0.00404216
3-Oxododecanoic acid glycerides	100	304.189	4405.67	4381	4035	5043	4203	4562	4210	0.00316509	0.00291512	0.00364336	0.0030365	0.00329586	0.00304155
2,3,5-Trimethylfuran	100	109.066	4401	4785	4957	5232	3014	3486	4932	0.00345697	0.00358123	0.00377991	0.00217749	0.00251849	0.00356317
Undecanoylcholine	69	271.25	4317.67	4827	4509	4412	3962	4030	4166	0.00348731	0.00325757	0.00318749	0.00286238	0.00291151	0.00300976
1-(1-Methoxy-1-methylethyl)-4-methylbenzene	100	163.113	4286.33	5303	4716	3829	3960	3879	4031	0.0038312	0.00340712	0.0027663	0.00286094	0.00280242	0.00291223
Arachidonic acid	100	303.232	4282.5	6044	5198	3296	3889	3705	3563	0.00436654	0.00375534	0.00238123	0.00280964	0.00267671	0.00257412
Pyridine	100	78.034	4201	4915	3621	3331	4555	5143	3641	0.00355089	0.00261602	0.00240651	0.0032908	0.00371561	0.00263047
Liquoric acid	34	483.313	4181.5	4547	4517	3988	3364	5239	3434	0.00328502	0.00326335	0.00288117	0.00243035	0.00378496	0.00248092
S-Ethyl thioacetate	100	103.023	4161.33	4011	4163	4052	4380	4156	4206	0.00289778	0.0030076	0.0029274	0.00316437	0.00300254	0.00303866
PC(14:1(9Z)/P-18:1(11Z))	23	712.527	4128.67	3907	3636	4230	3678	5142	4179	0.00282265	0.00262686	0.003056	0.0026572	0.00371488	0.00301916
1,5,5,8-Tetramethyl-12-thiabicyclo[9.1.0]dodeca-3,7-diene	100	235.153	4109.33	4683	4950	4162	3433	4039	3389	0.00338328	0.00357617	0.00300687	0.0024802	0.00291801	0.00244841
PA(15:0/18:2(9Z,12Z))	16	657.452	4083.17	4884	4609	3580	3377	4397	3652	0.00352849	0.00332981	0.0025864	0.00243974	0.00317665	0.00263842
Oxprenolol	100	264.161	4078.17	3776	4438	4043	4164	3589	4459	0.00272801	0.00320627	0.0029209	0.00300832	0.00259291	0.00322145
DL-2-Aminooctanoic acid	65	158.12	4073.17	5390	4059	3950	4314	3754	2972	0.00389405	0.00293246	0.00285371	0.00311669	0.00271211	0.00214715
Roxarsone	25	261.934	4067.33	3274	3949	3694	4536	4678	4273	0.00236533	0.00285299	0.00266876	0.00327707	0.00337966	0.00308707
PPPi	100	256.902	4040.17	4177	3551	4177	4415	4395	3526	0.00301771	0.00256545	0.00301771	0.00318966	0.00317521	0.00254739
3-Benzoyloxy-6-oxo-12-ursen-28-oic acid	100	573.359	4034.33	4382	4650	4290	3964	4157	2763	0.00316582	0.00335944	0.00309935	0.00286383	0.00300326	0.00199615
PA(15:0/18:3(6Z,9Z,12Z))	100	655.434	4017.67	4028	4940	3466	3288	4309	4075	0.00291007	0.00356895	0.00250404	0.00237545	0.00311308	0.00294402
N-methylphenylethanolaminium	100	151.1	3902.83	3864	4477	3910	3807	3914	3445	0.00279158	0.00323445	0.00282482	0.0027504	0.00282771	0.00248887
Hydroxypyridine	100	94.0296	3898.33	3722	4017	5323	4444	3338	2546	0.00268899	0.00290212	0.00384565	0.00321061	0.00241157	0.00183938
Eicosane	100	281.322	3897.83	4410	4072	3712	3860	3544	3789	0.00318604	0.00294185	0.00268177	0.00278869	0.0025604	0.0027374
Pseudooxynicotine	100	177.103	3891.17	4665	3800	3445	3603	3982	3852	0.00337027	0.00274534	0.00248887	0.00260302	0.00287683	0.00278291
10-Undecenyl acetate	100	211.169	3861.67	4033	4011	4270	3471	4424	2961	0.00291368	0.00289778	0.0030849	0.00250766	0.00319616	0.0021392
Methyl 2E,4Z-hexadecadienoate	100	265.217	3848.17	4866	3870	3344	3413	4112	3484	0.00351549	0.00279592	0.0024159	0.00246575	0.00297075	0.00251705
PE(15:0/18:4(6Z,9Z,12Z,15Z))	17	696.463	3813.17	4188	3581	3096	4249	4057	3708	0.00302566	0.00258713	0.00223673	0.00306973	0.00293102	0.00267888
2alpha-Hydroxypyracrenic acid	100	633.38	3709.33	4282	3955	3730	3689	3165	3435	0.00309357	0.00285733	0.00269477	0.00266515	0.00228658	0.00248165
1-Cyano-2-hydroxy-3-butene	100	96.0446	3518.83	4609	3928	2642	2922	3749	3263	0.00332981	0.00283782	0.00190874	0.00211103	0.0027085	0.00235738
N-[(4-Hydroxy-3-methoxyphenyl)methyl]octanamide	100	278.176	3491.33	3799	3349	3334	2809	3941	3716	0.00274462	0.00241952	0.00240868	0.00202939	0.00284721	0.00268466
Bis(methylthio) selenide	25	172.9	3389.83	2479	3583	4144	3615	3157	3361	0.00179098	0.00258857	0.00299387	0.00261169	0.0022808	0.00242819
B-Sulfinyl pyruvate; 3,5-Dimethyl-1,2,4-trithiolane	100	150.971	3386	3287	2268	3293	4518	3595	3355	0.00237472	0.00163854	0.00237906	0.00326407	0.00259724	0.00242385
Metoprolol	86	266.175	3380.33	3165	3501	3436	3013	3681	3486	0.00228658	0.00252933	0.00248237	0.00217677	0.00265937	0.00251849
C16:3	100	249.186	3333.67	3137	3295	3076	3363	3549	3582	0.00226635	0.0023805	0.00222228	0.00242963	0.00256401	0.00258785
Gabapentin	95	170.12	3298	3717	3178	3622	3472	2937	2862	0.00268538	0.00229598	0.00261675	0.00250838	0.00212186	0.00206768
Tropine	100	140.108	3267.33	3194	3324	3461	2785	3835	3005	0.00230753	0.00240145	0.00250043	0.00201205	0.00277063	0.00217099
8,11,14-Eicosatrienoic acid	81	305.248	3245.33	4106	3295	3269	2947	2858	2997	0.00296642	0.0023805	0.00236172	0.00212909	0.00206479	0.00216521
Hypusine	24	232.165	3236	3689	3356	3211	3309	3388	2463	0.00266515	0.00242457	0.00231982	0.00239062	0.00244769	0.00177942
N-[(Ethoxycarbonyl)methyl)-p-menthane-3-carboxamide	100	268.192	3212.67	3255	3239	3290	2876	3455	3161	0.0023516	0.00234005	0.00237689	0.00207779	0.0024961	0.00228369
Avocadenofuran	100	247.207	3174.83	3599	3632	3165	2934	2933	2786	0.00260013	0.00262397	0.00228658	0.0021197	0.00211897	0.00201277
Arenaine	92	206.129	3120	3103	2819	2967	3502	2792	3537	0.00224179	0.00203661	0.00214354	0.00253005	0.00201711	0.00255534
Phytol	12	295.303	3098.83	3568	3049	2830	2523	3397	3226	0.00257773	0.00220278	0.00204456	0.00182276	0.00245419	0.00233065
6,10,14-Trimethyl-5,9,13-pentadecatrien-2-one	100	261.222	3097.17	3234	2964	3181	3552	2614	3038	0.00233643	0.00214137	0.00229814	0.00256617	0.00188851	0.00219483
Cedryl acetate	92	263.201	3056.33	3449	3391	2498	3047	2965	2988	0.00249176	0.00244986	0.0018047	0.00220133	0.00214209	0.00215871
Dihydrodioscorine	100	222.151	3034.17	2982	2962	2888	3442	3116	2815	0.00215437	0.00213992	0.00208646	0.0024867	0.00225118	0.00203372
Phytal	100	293.286	3009.17	2980	2890	3211	2542	3311	3121	0.00215293	0.00208791	0.00231982	0.00183649	0.00239206	0.00225479
Succinimide	100	98.0242	2922.5	2510	3335	2711	2910	3567	2502	0.00181337	0.0024094	0.00195859	0.00210236	0.00257701	0.00180759
N-(3-Methylbutyl)acetamide	29	114.091	2887.83	2817	2243	3104	3377	2900	2886	0.00203517	0.00162048	0.00224251	0.00243974	0.00209513	0.00208502
3-Methylcyclopentadecanone	100	237.222	2762	2940	3086	2581	2059	3289	2617	0.00212403	0.00222951	0.00186467	0.00148754	0.00237617	0.00189068
10-Undecenal	100	167.144	2630.83	3509	2556	2451	2522	2417	2330	0.00253511	0.00184661	0.00177075	0.00182204	0.00174618	0.00168333
9-Octadecenal	100	265.253	2618	3222	3027	2705	2121	2138	2495	0.00232776	0.00218688	0.00195425	0.00153234	0.00154462	0.00180254
Cuscohygrine	100	223.182	2615.83	2557	2909	2456	2691	2636	2446	0.00184733	0.00210163	0.00177436	0.00194414	0.0019044	0.00176714
psi-Pelletierine	100	152.108	2537.67	3261	2980	2231	2692	2436	1626	0.00235594	0.00215293	0.00161181	0.00194486	0.00175991	0.00117472
Alpha-Terpineol	100	153.129	2507.33	3343	2456	2477	2564	2070	2134	0.00241518	0.00177436	0.00178953	0.00185239	0.00149549	0.00154173
Erucic acid	100	337.311	2483.33	3350	3067	1983	2134	2421	1945	0.00242024	0.00221578	0.00143264	0.00154173	0.00174907	0.00140518
11-nitro-1-undecene	100	198.15	2481.17	2859	1986	2711	2066	2780	2485	0.00206551	0.0014348	0.00195859	0.0014926	0.00200844	0.00179531
Caproylcholine	100	201.174	2473	2837	3063	2632	2399	1874	2033	0.00204962	0.00221289	0.00190151	0.00173318	0.00135389	0.00146876
Geranyl 3-methylbutanoate	45	237.185	2390.5	2157	2481	2516	2541	2561	2087	0.00155834	0.00179242	0.00181771	0.00183577	0.00185022	0.00150777
C24:1	100	365.342	2344.33	2845	2357	2187	1767	2701	2209	0.0020554	0.00170284	0.00158002	0.00127659	0.00195136	0.00159591
Heptanone	100	113.097	2311.83	2481	2378	1942	2123	2501	2446	0.00179242	0.00171801	0.00140302	0.00153378	0.00180687	0.00176714
(Z)-9-Cycloheptadecen-1-one	100	249.222	2224.33	2875	1830	2175	2480	1976	2010	0.00207707	0.0013221	0.00157135	0.0017917	0.00142758	0.00145214
Trimethylpyrazine	100	121.077	2169.83	1865	2332	2353	2004	2337	2128	0.00134739	0.00168477	0.00169995	0.00144781	0.00168839	0.00153739
Phenol	100	93.0339	2099.17	1323	2459	2001	2387	1886	2539	0.000955813	0.00177653	0.00144564	0.00172451	0.00136256	0.00183432
7-Pentacosanone	100	365.38	1935	1823	1465	2026	2132	1638	2526	0.00131704	0.0010584	0.0014637	0.00154028	0.00118339	0.00182493
Cyclohexanone	100	97.0653	1839	2196	1570	2030	2171	1280	1787	0.00158652	0.00113426	0.00146659	0.00156846	0.000924748	0.00129103
Hydroxidodioxidosulfidosulfate	100	112.937	1817.17	1566	1389	1950	2288	1963	1747	0.00113137	0.0010035	0.0014088	0.00165299	0.00141819	0.00126214
Mexiletine	100	178.123	1755.83	1675	1703	1904	1672	2109	1472	0.00121012	0.00123035	0.00137556	0.00120795	0.00152367	0.00106346
Methylisopelletierine	100	154.124	1574.67	1736	1634	1606	1702	1735	1035	0.00125419	0.0011805	0.00116027	0.00122963	0.00125347	0.000747745
Methylpyrazine	100	93.045	1567.83	1464	2030	1690	1095	1650	1478	0.00105768	0.00146659	0.00122096	0.000791093	0.00119206	0.00106779
Cyclohexanol	100	99.0809	715.167	1131	815	722	660	445	518	0.000817101	0.000588804	0.000521616	0.000476823	0.000321494	0.000374234

## Sheet: ST10
Supplementary Table ST10: Microbe-metabolite co-occurrence analysis. To assess the contribution of microbes to metabolite abundance, the co-occurrence of metabolites and microbes was assessed by Spearman correlation for each of the 126,336 unique microbe-metabolite pairs (column 'correlation' and 'pval'). The origin annotation based on the PICRUSt2-generated microbiome metabolic network is shown …
					SPF content		SPF mucus														Fold changes - SPF vs. GF
ID	Metabolite	seq	correla-tion	pval	correla-tion	pval	correla-tion	pval	Metabolite names	Metabolite origin	Microbe names	phylum	class	order	family	genus	ASV sequence	Possesses enzyme?	Enzyme count	Enzymes	All sites	Content	Mucus
0	C00047	seq1	-0.0787879	0.828717	-0.3	0.623838	0.3	0.623838	Lysine	Both	Akkermansia_1	Verrucomicrobiota	Verrucomicrobiae	Verrucomicrobiales	Akkermansiaceae	Akkermansia	TACAGAGGTCTCAAGCGTTGTTCGGAATCACTGGGCGTAAAGCGTGCGTAGGCTGTTTCGTAAGTCGTGTGTGAAAGGCGCGGGCTCAACCCGCGGACGGCACATGATACTGCGAGACTAGAGTAATGGAGGGGGAACCGGAATTCTCGGTGTAGCAGTGAAATGCGTAGATATCGAGAGGAACACTCGTGGCGAAGGCGGGTTCCTGGACATTAACTGACGCTGAGGCACGAAGGCCAGGGGAGCGAAAGGG	TRUE	4	['EC:4.1.1.20', 'EC:6.3.4.19', 'EC:1.5.1.7', 'EC:6.1.1.6']	0.27	0.84	0.22
1	C16741	seq1	0.2	0.579584	0.4	0.504632	0.1	0.872889	5-Hydroxylysine	Host	Akkermansia_1	Verrucomicrobiota	Verrucomicrobiae	Verrucomicrobiales	Akkermansiaceae	Akkermansia	TACAGAGGTCTCAAGCGTTGTTCGGAATCACTGGGCGTAAAGCGTGCGTAGGCTGTTTCGTAAGTCGTGTGTGAAAGGCGCGGGCTCAACCCGCGGACGGCACATGATACTGCGAGACTAGAGTAATGGAGGGGGAACCGGAATTCTCGGTGTAGCAGTGAAATGCGTAGATATCGAGAGGAACACTCGTGGCGAAGGCGGGTTCCTGGACATTAACTGACGCTGAGGCACGAAGGCCAGGGGAGCGAAAGGG	FALSE	0	[]	-0.69	0.04	-0.19
2	C00077	seq1	-0.2	0.579584	0.6	0.284757	-1	1.40427e-24	Ornithine	Both	Akkermansia_1	Verrucomicrobiota	Verrucomicrobiae	Verrucomicrobiales	Akkermansiaceae	Akkermansia	TACAGAGGTCTCAAGCGTTGTTCGGAATCACTGGGCGTAAAGCGTGCGTAGGCTGTTTCGTAAGTCGTGTGTGAAAGGCGCGGGCTCAACCCGCGGACGGCACATGATACTGCGAGACTAGAGTAATGGAGGGGGAACCGGAATTCTCGGTGTAGCAGTGAAATGCGTAGATATCGAGAGGAACACTCGTGGCGAAGGCGGGTTCCTGGACATTAACTGACGCTGAGGCACGAAGGCCAGGGGAGCGAAAGGG	TRUE	2	['EC:2.1.3.3', 'EC:2.3.1.35']	0.64	0.93	1.18
3	C00135	seq1	0.0424242	0.907364	-0.3	0.623838	0.3	0.623838	Histidine	Both	Akkermansia_1	Verrucomicrobiota	Verrucomicrobiae	Verrucomicrobiales	Akkermansiaceae	Akkermansia	TACAGAGGTCTCAAGCGTTGTTCGGAATCACTGGGCGTAAAGCGTGCGTAGGCTGTTTCGTAAGTCGTGTGTGAAAGGCGCGGGCTCAACCCGCGGACGGCACATGATACTGCGAGACTAGAGTAATGGAGGGGGAACCGGAATTCTCGGTGTAGCAGTGAAATGCGTAGATATCGAGAGGAACACTCGTGGCGAAGGCGGGTTCCTGGACATTAACTGACGCTGAGGCACGAAGGCCAGGGGAGCGAAAGGG	TRUE	2	['EC:1.1.1.23', 'EC:6.1.1.21']	0.25	0.58	0.42
4	C00386	seq1	0.127273	0.726057	0.2	0.74706	0.3	0.623838	Carnosine	Host	Akkermansia_1	Verrucomicrobiota	Verrucomicrobiae	Verrucomicrobiales	Akkermansiaceae	Akkermansia	TACAGAGGTCTCAAGCGTTGTTCGGAATCACTGGGCGTAAAGCGTGCGTAGGCTGTTTCGTAAGTCGTGTGTGAAAGGCGCGGGCTCAACCCGCGGACGGCACATGATACTGCGAGACTAGAGTAATGGAGGGGGAACCGGAATTCTCGGTGTAGCAGTGAAATGCGTAGATATCGAGAGGAACACTCGTGGCGAAGGCGGGTTCCTGGACATTAACTGACGCTGAGGCACGAAGGCCAGGGGAGCGAAAGGG	FALSE	0	[]	-0.13	1.54	0.03
5	C00065	seq1	-0.0787879	0.828717	-0.3	0.623838	0.3	0.623838	Serine	Both	Akkermansia_1	Verrucomicrobiota	Verrucomicrobiae	Verrucomicrobiales	Akkermansiaceae	Akkermansia	TACAGAGGTCTCAAGCGTTGTTCGGAATCACTGGGCGTAAAGCGTGCGTAGGCTGTTTCGTAAGTCGTGTGTGAAAGGCGCGGGCTCAACCCGCGGACGGCACATGATACTGCGAGACTAGAGTAATGGAGGGGGAACCGGAATTCTCGGTGTAGCAGTGAAATGCGTAGATATCGAGAGGAACACTCGTGGCGAAGGCGGGTTCCTGGACATTAACTGACGCTGAGGCACGAAGGCCAGGGGAGCGAAAGGG	TRUE	10	['EC:4.2.1.20', 'EC:2.1.2.1', 'EC:2.7.8.8', 'EC:4.3.1.19', 'EC:4.3.1.17', 'EC:6.1.1.11', 'EC:3.1.3.3', 'EC:2.3.1.30']	-0.48	-0.51	0.38
6	C00152	seq1	-0.0181818	0.96024	-0.3	0.623838	0.3	0.623838	Asparagine	Both	Akkermansia_1	Verrucomicrobiota	Verrucomicrobiae	Verrucomicrobiales	Akkermansiaceae	Akkermansia	TACAGAGGTCTCAAGCGTTGTTCGGAATCACTGGGCGTAAAGCGTGCGTAGGCTGTTTCGTAAGTCGTGTGTGAAAGGCGCGGGCTCAACCCGCGGACGGCACATGATACTGCGAGACTAGAGTAATGGAGGGGGAACCGGAATTCTCGGTGTAGCAGTGAAATGCGTAGATATCGAGAGGAACACTCGTGGCGAAGGCGGGTTCCTGGACATTAACTGACGCTGAGGCACGAAGGCCAGGGGAGCGAAAGGG	TRUE	1	['EC:6.1.1.22']	-0.71	-0.83	0.32
7	C00064	seq1	0.030303	0.933773	-0.3	0.623838	-0.1	0.872889	Glutamine	Both	Akkermansia_1	Verrucomicrobiota	Verrucomicrobiae	Verrucomicrobiales	Akkermansiaceae	Akkermansia	TACAGAGGTCTCAAGCGTTGTTCGGAATCACTGGGCGTAAAGCGTGCGTAGGCTGTTTCGTAAGTCGTGTGTGAAAGGCGCGGGCTCAACCCGCGGACGGCACATGATACTGCGAGACTAGAGTAATGGAGGGGGAACCGGAATTCTCGGTGTAGCAGTGAAATGCGTAGATATCGAGAGGAACACTCGTGGCGAAGGCGGGTTCCTGGACATTAACTGACGCTGAGGCACGAAGGCCAGGGGAGCGAAAGGG	TRUE	26	['EC:6.3.5.3', 'EC:6.3.4.2', 'EC:1.4.1.14', 'EC:6.3.5.2', 'EC:2.6.1.85', 'EC:6.3.5.1', 'EC:6.3.5.6', 'EC:4.1.3.27', 'EC:6.3.1.2', 'EC:1.4.1.13', 'EC:6.3.5.7', 'EC:6.1.1.18', 'EC:6.3.5.5', 'EC:2.4.2.14', 'EC:3.5.1.2']	-0.27	-0.35	0.33
8	C00188	seq1	0.0666667	0.854813	-0.3	0.623838	0.1	0.872889	Threonine	Both	Akkermansia_1	Verrucomicrobiota	Verrucomicrobiae	Verrucomicrobiales	Akkermansiaceae	Akkermansia	TACAGAGGTCTCAAGCGTTGTTCGGAATCACTGGGCGTAAAGCGTGCGTAGGCTGTTTCGTAAGTCGTGTGTGAAAGGCGCGGGCTCAACCCGCGGACGGCACATGATACTGCGAGACTAGAGTAATGGAGGGGGAACCGGAATTCTCGGTGTAGCAGTGAAATGCGTAGATATCGAGAGGAACACTCGTGGCGAAGGCGGGTTCCTGGACATTAACTGACGCTGAGGCACGAAGGCCAGGGGAGCGAAAGGG	TRUE	5	['EC:1.1.1.103', 'EC:4.1.2.5', 'EC:6.1.1.3', 'EC:4.3.1.19', 'EC:2.7.7.87']	-0.56	-0.62	0.24
9	C00245	seq1	0.00606061	0.986743	0	1	0.4	0.504632	Taurine	Both	Akkermansia_1	Verrucomicrobiota	Verrucomicrobiae	Verrucomicrobiales	Akkermansiaceae	Akkermansia	TACAGAGGTCTCAAGCGTTGTTCGGAATCACTGGGCGTAAAGCGTGCGTAGGCTGTTTCGTAAGTCGTGTGTGAAAGGCGCGGGCTCAACCCGCGGACGGCACATGATACTGCGAGACTAGAGTAATGGAGGGGGAACCGGAATTCTCGGTGTAGCAGTGAAATGCGTAGATATCGAGAGGAACACTCGTGGCGAAGGCGGGTTCCTGGACATTAACTGACGCTGAGGCACGAAGGCCAGGGGAGCGAAAGGG	TRUE	1	['EC:4.1.1.15']	1.47	1.85	1.43
10	C00025	seq1	0.151515	0.676065	0.2	0.74706	-0.1	0.872889	Glutamate	Both	Akkermansia_1	Verrucomicrobiota	Verrucomicrobiae	Verrucomicrobiales	Akkermansiaceae	Akkermansia	TACAGAGGTCTCAAGCGTTGTTCGGAATCACTGGGCGTAAAGCGTGCGTAGGCTGTTTCGTAAGTCGTGTGTGAAAGGCGCGGGCTCAACCCGCGGACGGCACATGATACTGCGAGACTAGAGTAATGGAGGGGGAACCGGAATTCTCGGTGTAGCAGTGAAATGCGTAGATATCGAGAGGAACACTCGTGGCGAAGGCGGGTTCCTGGACATTAACTGACGCTGAGGCACGAAGGCCAGGGGAGCGAAAGGG	TRUE	41	['EC:2.6.1.59', 'EC:1.4.1.14', 'EC:2.6.1.85', 'EC:6.3.5.1', 'EC:6.3.5.6', 'EC:2.6.1.42', 'EC:2.6.1.9', 'EC:6.3.2.12', 'EC:6.3.1.2', 'EC:4.1.1.15', 'EC:6.3.5.5', 'EC:1.2.1.88', 'EC:3.5.1.2', 'EC:6.3.5.3', 'EC:6.3.4.2', 'EC:1.4.1.4', 'EC:6.3.5.7', 'EC:6.1.1.17', 'EC:2.4.2.14', 'EC:2.3.1.1', 'EC:2.6.1.11', 'EC:6.3.5.2', 'EC:2.6.1.83', 'EC:2.7.2.11', 'EC:2.6.1.1', 'EC:4.1.3.27', 'EC:1.4.1.13', 'EC:6.…	0.64	0.97	0.67
11	C00049	seq1	-0.224242	0.533401	-0.5	0.391002	-0.1	0.872889	Aspartate	Both	Akkermansia_1	Verrucomicrobiota	Verrucomicrobiae	Verrucomicrobiales	Akkermansiaceae	Akkermansia	TACAGAGGTCTCAAGCGTTGTTCGGAATCACTGGGCGTAAAGCGTGCGTAGGCTGTTTCGTAAGTCGTGTGTGAAAGGCGCGGGCTCAACCCGCGGACGGCACATGATACTGCGAGACTAGAGTAATGGAGGGGGAACCGGAATTCTCGGTGTAGCAGTGAAATGCGTAGATATCGAGAGGAACACTCGTGGCGAAGGCGGGTTCCTGGACATTAACTGACGCTGAGGCACGAAGGCCAGGGGAGCGAAAGGG	TRUE	10	['EC:1.4.3.16', 'EC:2.7.2.4', 'EC:2.1.3.2', 'EC:6.1.1.12', 'EC:6.3.4.5', 'EC:6.3.4.4', 'EC:2.6.1.1', 'EC:4.1.1.11', 'EC:4.1.1.15', 'EC:6.3.2.6']	0.39	0.46	0.82
12	C02721	seq1	-0.030303	0.933773	0.2	0.74706	-0.1	0.872889	N-methylalanine	Unassigned	Akkermansia_1	Verrucomicrobiota	Verrucomicrobiae	Verrucomicrobiales	Akkermansiaceae	Akkermansia	TACAGAGGTCTCAAGCGTTGTTCGGAATCACTGGGCGTAAAGCGTGCGTAGGCTGTTTCGTAAGTCGTGTGTGAAAGGCGCGGGCTCAACCCGCGGACGGCACATGATACTGCGAGACTAGAGTAATGGAGGGGGAACCGGAATTCTCGGTGTAGCAGTGAAATGCGTAGATATCGAGAGGAACACTCGTGGCGAAGGCGGGTTCCTGGACATTAACTGACGCTGAGGCACGAAGGCCAGGGGAGCGAAAGGG	FALSE	0	[]	0.6	0.92	0.68
13	C01551	seq1	-0.0909091	0.802772	-0.3	0.623838	0.1	0.872889	Allantoin	Microbes	Akkermansia_1	Verrucomicrobiota	Verrucomicrobiae	Verrucomicrobiales	Akkermansiaceae	Akkermansia	TACAGAGGTCTCAAGCGTTGTTCGGAATCACTGGGCGTAAAGCGTGCGTAGGCTGTTTCGTAAGTCGTGTGTGAAAGGCGCGGGCTCAACCCGCGGACGGCACATGATACTGCGAGACTAGAGTAATGGAGGGGGAACCGGAATTCTCGGTGTAGCAGTGAAATGCGTAGATATCGAGAGGAACACTCGTGGCGAAGGCGGGTTCCTGGACATTAACTGACGCTGAGGCACGAAGGCCAGGGGAGCGAAAGGG	FALSE	0	[]	0.26	0.72	0.06
14	C00257	seq1	-0.0666667	0.854813	-0.4	0.504632	0.3	0.623838	Gluconate	Both	Akkermansia_1	Verrucomicrobiota	Verrucomicrobiae	Verrucomicrobiales	Akkermansiaceae	Akkermansia	TACAGAGGTCTCAAGCGTTGTTCGGAATCACTGGGCGTAAAGCGTGCGTAGGCTGTTTCGTAAGTCGTGTGTGAAAGGCGCGGGCTCAACCCGCGGACGGCACATGATACTGCGAGACTAGAGTAATGGAGGGGGAACCGGAATTCTCGGTGTAGCAGTGAAATGCGTAGATATCGAGAGGAACACTCGTGGCGAAGGCGGGTTCCTGGACATTAACTGACGCTGAGGCACGAAGGCCAGGGGAGCGAAAGGG	FALSE	0	[]	-2.51	-2.55	-1.06
15	C02989	seq1	0.175758	0.627188	-0.1	0.872889	0.3	0.623838	Methionine sulfoxide	Unassigned	Akkermansia_1	Verrucomicrobiota	Verrucomicrobiae	Verrucomicrobiales	Akkermansiaceae	Akkermansia	TACAGAGGTCTCAAGCGTTGTTCGGAATCACTGGGCGTAAAGCGTGCGTAGGCTGTTTCGTAAGTCGTGTGTGAAAGGCGCGGGCTCAACCCGCGGACGGCACATGATACTGCGAGACTAGAGTAATGGAGGGGGAACCGGAATTCTCGGTGTAGCAGTGAAATGCGTAGATATCGAGAGGAACACTCGTGGCGAAGGCGGGTTCCTGGACATTAACTGACGCTGAGGCACGAAGGCCAGGGGAGCGAAAGGG	FALSE	0	[]	-0.52	-0.18	0.34
16	C00037	seq1	0.0181818	0.96024	-0.3	0.623838	0.4	0.504632	Glycine	Both	Akkermansia_1	Verrucomicrobiota	Verrucomicrobiae	Verrucomicrobiales	Akkermansiaceae	Akkermansia	TACAGAGGTCTCAAGCGTTGTTCGGAATCACTGGGCGTAAAGCGTGCGTAGGCTGTTTCGTAAGTCGTGTGTGAAAGGCGCGGGCTCAACCCGCGGACGGCACATGATACTGCGAGACTAGAGTAATGGAGGGGGAACCGGAATTCTCGGTGTAGCAGTGAAATGCGTAGATATCGAGAGGAACACTCGTGGCGAAGGCGGGTTCCTGGACATTAACTGACGCTGAGGCACGAAGGCCAGGGGAGCGAAAGGG	TRUE	7	['EC:2.1.2.1', 'EC:6.3.4.13', 'EC:6.1.1.14', 'EC:2.3.1.29', 'EC:4.1.2.5', 'EC:1.4.4.2']	-0.46	-0.6	0.16
17	C00791	seq1	-0.115152	0.75142	-0.3	0.623838	-0.4	0.504632	Creatinine	Microbes	Akkermansia_1	Verrucomicrobiota	Verrucomicrobiae	Verrucomicrobiales	Akkermansiaceae	Akkermansia	TACAGAGGTCTCAAGCGTTGTTCGGAATCACTGGGCGTAAAGCGTGCGTAGGCTGTTTCGTAAGTCGTGTGTGAAAGGCGCGGGCTCAACCCGCGGACGGCACATGATACTGCGAGACTAGAGTAATGGAGGGGGAACCGGAATTCTCGGTGTAGCAGTGAAATGCGTAGATATCGAGAGGAACACTCGTGGCGAAGGCGGGTTCCTGGACATTAACTGACGCTGAGGCACGAAGGCCAGGGGAGCGAAAGGG	FALSE	0	[]	-2.38	-2.43	0.27
18	C00258	seq1	-0.0181818	0.96024	-0.1	0.872889	-0.3	0.623838	Glycerate	Both	Akkermansia_1	Verrucomicrobiota	Verrucomicrobiae	Verrucomicrobiales	Akkermansiaceae	Akkermansia	TACAGAGGTCTCAAGCGTTGTTCGGAATCACTGGGCGTAAAGCGTGCGTAGGCTGTTTCGTAAGTCGTGTGTGAAAGGCGCGGGCTCAACCCGCGGACGGCACATGATACTGCGAGACTAGAGTAATGGAGGGGGAACCGGAATTCTCGGTGTAGCAGTGAAATGCGTAGATATCGAGAGGAACACTCGTGGCGAAGGCGGGTTCCTGGACATTAACTGACGCTGAGGCACGAAGGCCAGGGGAGCGAAAGGG	TRUE	1	['EC:1.1.1.79']	1.77	2.45	1.98
19	C06422	seq1	-0.309091	0.384841	-0.5	0.391002	-0.3	0.623838	Cellobiose/lactose/maltose	Unassigned	Akkermansia_1	Verrucomicrobiota	Verrucomicrobiae	Verrucomicrobiales	Akkermansiaceae	Akkermansia	TACAGAGGTCTCAAGCGTTGTTCGGAATCACTGGGCGTAAAGCGTGCGTAGGCTGTTTCGTAAGTCGTGTGTGAAAGGCGCGGGCTCAACCCGCGGACGGCACATGATACTGCGAGACTAGAGTAATGGAGGGGGAACCGGAATTCTCGGTGTAGCAGTGAAATGCGTAGATATCGAGAGGAACACTCGTGGCGAAGGCGGGTTCCTGGACATTAACTGACGCTGAGGCACGAAGGCCAGGGGAGCGAAAGGG	FALSE	0	[]	0.03	-0.16	1.99
20	C00103	seq1	0.187879	0.603218	0.2	0.74706	-0.3	0.623838	Glucose 6-phosphate	Both	Akkermansia_1	Verrucomicrobiota	Verrucomicrobiae	Verrucomicrobiales	Akkermansiaceae	Akkermansia	TACAGAGGTCTCAAGCGTTGTTCGGAATCACTGGGCGTAAAGCGTGCGTAGGCTGTTTCGTAAGTCGTGTGTGAAAGGCGCGGGCTCAACCCGCGGACGGCACATGATACTGCGAGACTAGAGTAATGGAGGGGGAACCGGAATTCTCGGTGTAGCAGTGAAATGCGTAGATATCGAGAGGAACACTCGTGGCGAAGGCGGGTTCCTGGACATTAACTGACGCTGAGGCACGAAGGCCAGGGGAGCGAAAGGG	TRUE	4	['EC:2.4.1.1', 'EC:2.7.7.9', 'EC:5.4.2.2', 'EC:2.7.7.24']	3.35	5.6	2.5
21	C00055	seq1	0.430303	0.214492	0.2	0.74706	0.6	0.284757	Cytidine 5-Monophosphate	Both	Akkermansia_1	Verrucomicrobiota	Verrucomicrobiae	Verrucomicrobiales	Akkermansiaceae	Akkermansia	TACAGAGGTCTCAAGCGTTGTTCGGAATCACTGGGCGTAAAGCGTGCGTAGGCTGTTTCGTAAGTCGTGTGTGAAAGGCGCGGGCTCAACCCGCGGACGGCACATGATACTGCGAGACTAGAGTAATGGAGGGGGAACCGGAATTCTCGGTGTAGCAGTGAAATGCGTAGATATCGAGAGGAACACTCGTGGCGAAGGCGGGTTCCTGGACATTAACTGACGCTGAGGCACGAAGGCCAGGGGAGCGAAAGGG	TRUE	11	['EC:2.4.99.12', 'EC:2.7.8.8', 'EC:6.3.2.5', 'EC:4.6.1.12', 'EC:2.4.99.14', 'EC:2.7.8.5', 'EC:2.4.99.13', 'EC:2.7.4.14', 'EC:2.4.99.15', 'EC:3.1.3.5']	0.46	2.86	1.19
22	C00122	seq1	0.224242	0.533401	0	1	0.3	0.623838	Fumarate	Both	Akkermansia_1	Verrucomicrobiota	Verrucomicrobiae	Verrucomicrobiales	Akkermansiaceae	Akkermansia	TACAGAGGTCTCAAGCGTTGTTCGGAATCACTGGGCGTAAAGCGTGCGTAGGCTGTTTCGTAAGTCGTGTGTGAAAGGCGCGGGCTCAACCCGCGGACGGCACATGATACTGCGAGACTAGAGTAATGGAGGGGGAACCGGAATTCTCGGTGTAGCAGTGAAATGCGTAGATATCGAGAGGAACACTCGTGGCGAAGGCGGGTTCCTGGACATTAACTGACGCTGAGGCACGAAGGCCAGGGGAGCGAAAGGG	TRUE	5	['EC:1.3.5.1', 'EC:4.2.1.2', 'EC:4.3.2.1', 'EC:4.3.2.2']	0.82	1.41	0.92
23	C03668	seq1	0.236364	0.510885	0	1	0.4	0.504632	Malate	Unassigned	Akkermansia_1	Verrucomicrobiota	Verrucomicrobiae	Verrucomicrobiales	Akkermansiaceae	Akkermansia	TACAGAGGTCTCAAGCGTTGTTCGGAATCACTGGGCGTAAAGCGTGCGTAGGCTGTTTCGTAAGTCGTGTGTGAAAGGCGCGGGCTCAACCCGCGGACGGCACATGATACTGCGAGACTAGAGTAATGGAGGGGGAACCGGAATTCTCGGTGTAGCAGTGAAATGCGTAGATATCGAGAGGAACACTCGTGGCGAAGGCGGGTTCCTGGACATTAACTGACGCTGAGGCACGAAGGCCAGGGGAGCGAAAGGG	FALSE	0	[]	0.91	2.19	0.96
24	C00296	seq1	-0.248485	0.488776	-0.6	0.284757	0	1	Quinate	Microbes	Akkermansia_1	Verrucomicrobiota	Verrucomicrobiae	Verrucomicrobiales	Akkermansiaceae	Akkermansia	TACAGAGGTCTCAAGCGTTGTTCGGAATCACTGGGCGTAAAGCGTGCGTAGGCTGTTTCGTAAGTCGTGTGTGAAAGGCGCGGGCTCAACCCGCGGACGGCACATGATACTGCGAGACTAGAGTAATGGAGGGGGAACCGGAATTCTCGGTGTAGCAGTGAAATGCGTAGATATCGAGAGGAACACTCGTGGCGAAGGCGGGTTCCTGGACATTAACTGACGCTGAGGCACGAAGGCCAGGGGAGCGAAAGGG	FALSE	0	[]	-3.91	-4.26	-2.29
25	C00507	seq1	0.163636	0.651477	0.3	0.623838	0.3	0.623838	Fucose/rhamnose	Microbes	Akkermansia_1	Verrucomicrobiota	Verrucomicrobiae	Verrucomicrobiales	Akkermansiaceae	Akkermansia	TACAGAGGTCTCAAGCGTTGTTCGGAATCACTGGGCGTAAAGCGTGCGTAGGCTGTTTCGTAAGTCGTGTGTGAAAGGCGCGGGCTCAACCCGCGGACGGCACATGATACTGCGAGACTAGAGTAATGGAGGGGGAACCGGAATTCTCGGTGTAGCAGTGAAATGCGTAGATATCGAGAGGAACACTCGTGGCGAAGGCGGGTTCCTGGACATTAACTGACGCTGAGGCACGAAGGCCAGGGGAGCGAAAGGG	FALSE	0	[]	1.63	1.92	1.73
26	C02494	seq1	0.0181818	0.96024	0.1	0.872889	0.3	0.623838	1-Methyladenosine	Unassigned	Akkermansia_1	Verrucomicrobiota	Verrucomicrobiae	Verrucomicrobiales	Akkermansiaceae	Akkermansia	TACAGAGGTCTCAAGCGTTGTTCGGAATCACTGGGCGTAAAGCGTGCGTAGGCTGTTTCGTAAGTCGTGTGTGAAAGGCGCGGGCTCAACCCGCGGACGGCACATGATACTGCGAGACTAGAGTAATGGAGGGGGAACCGGAATTCTCGGTGTAGCAGTGAAATGCGTAGATATCGAGAGGAACACTCGTGGCGAAGGCGGGTTCCTGGACATTAACTGACGCTGAGGCACGAAGGCCAGGGGAGCGAAAGGG	FALSE	0	[]	-0.11	0.13	0.17
27	C01835	seq1	-0.0787879	0.828717	-0.3	0.623838	0.3	0.623838	Maltotriose/raffinose	Unassigned	Akkermansia_1	Verrucomicrobiota	Verrucomicrobiae	Verrucomicrobiales	Akkermansiaceae	Akkermansia	TACAGAGGTCTCAAGCGTTGTTCGGAATCACTGGGCGTAAAGCGTGCGTAGGCTGTTTCGTAAGTCGTGTGTGAAAGGCGCGGGCTCAACCCGCGGACGGCACATGATACTGCGAGACTAGAGTAATGGAGGGGGAACCGGAATTCTCGGTGTAGCAGTGAAATGCGTAGATATCGAGAGGAACACTCGTGGCGAAGGCGGGTTCCTGGACATTAACTGACGCTGAGGCACGAAGGCCAGGGGAGCGAAAGGG	FALSE	0	[]	-2.3	-2.27	-0.69
28	C00881	seq1	0.00606061	0.986743	-0.2	0.74706	0.4	0.504632	2-Deoxycytidine	Both	Akkermansia_1	Verrucomicrobiota	Verrucomicrobiae	Verrucomicrobiales	Akkermansiaceae	Akkermansia	TACAGAGGTCTCAAGCGTTGTTCGGAATCACTGGGCGTAAAGCGTGCGTAGGCTGTTTCGTAAGTCGTGTGTGAAAGGCGCGGGCTCAACCCGCGGACGGCACATGATACTGCGAGACTAGAGTAATGGAGGGGGAACCGGAATTCTCGGTGTAGCAGTGAAATGCGTAGATATCGAGAGGAACACTCGTGGCGAAGGCGGGTTCCTGGACATTAACTGACGCTGAGGCACGAAGGCCAGGGGAGCGAAAGGG	TRUE	1	['EC:3.1.3.5']	-0.05	-0.08	0.62
29	C00437	seq1	-0.187879	0.603218	0.2	0.74706	-0.4	0.504632	N-acetylornithine	Both	Akkermansia_1	Verrucomicrobiota	Verrucomicrobiae	Verrucomicrobiales	Akkermansiaceae	Akkermansia	TACAGAGGTCTCAAGCGTTGTTCGGAATCACTGGGCGTAAAGCGTGCGTAGGCTGTTTCGTAAGTCGTGTGTGAAAGGCGCGGGCTCAACCCGCGGACGGCACATGATACTGCGAGACTAGAGTAATGGAGGGGGAACCGGAATTCTCGGTGTAGCAGTGAAATGCGTAGATATCGAGAGGAACACTCGTGGCGAAGGCGGGTTCCTGGACATTAACTGACGCTGAGGCACGAAGGCCAGGGGAGCGAAAGGG	TRUE	2	['EC:2.3.1.35', 'EC:2.6.1.11']	-0.22	1.6	0.26
30	C00158	seq1	-0.381818	0.276255	-0.5	0.391002	-0.5	0.391002	Citrate	Both	Akkermansia_1	Verrucomicrobiota	Verrucomicrobiae	Verrucomicrobiales	Akkermansiaceae	Akkermansia	TACAGAGGTCTCAAGCGTTGTTCGGAATCACTGGGCGTAAAGCGTGCGTAGGCTGTTTCGTAAGTCGTGTGTGAAAGGCGCGGGCTCAACCCGCGGACGGCACATGATACTGCGAGACTAGAGTAATGGAGGGGGAACCGGAATTCTCGGTGTAGCAGTGAAATGCGTAGATATCGAGAGGAACACTCGTGGCGAAGGCGGGTTCCTGGACATTAACTGACGCTGAGGCACGAAGGCCAGGGGAGCGAAAGGG	TRUE	2	['EC:4.2.1.3', 'EC:2.3.3.1']	-1.27	-0.38	-0.34
31	C21016	seq1	0.212121	0.556306	0.2	0.74706	0.3	0.623838	Ophthalmate	Both	Akkermansia_1	Verrucomicrobiota	Verrucomicrobiae	Verrucomicrobiales	Akkermansiaceae	Akkermansia	TACAGAGGTCTCAAGCGTTGTTCGGAATCACTGGGCGTAAAGCGTGCGTAGGCTGTTTCGTAAGTCGTGTGTGAAAGGCGCGGGCTCAACCCGCGGACGGCACATGATACTGCGAGACTAGAGTAATGGAGGGGGAACCGGAATTCTCGGTGTAGCAGTGAAATGCGTAGATATCGAGAGGAACACTCGTGGCGAAGGCGGGTTCCTGGACATTAACTGACGCTGAGGCACGAAGGCCAGGGGAGCGAAAGGG	FALSE	0	[]	-0.33	1.95	0.07
32	C00794	seq1	0.00606061	0.986743	0.4	0.504632	-0.3	0.623838	Sorbitol	Both	Akkermansia_1	Verrucomicrobiota	Verrucomicrobiae	Verrucomicrobiales	Akkermansiaceae	Akkermansia	TACAGAGGTCTCAAGCGTTGTTCGGAATCACTGGGCGTAAAGCGTGCGTAGGCTGTTTCGTAAGTCGTGTGTGAAAGGCGCGGGCTCAACCCGCGGACGGCACATGATACTGCGAGACTAGAGTAATGGAGGGGGAACCGGAATTCTCGGTGTAGCAGTGAAATGCGTAGATATCGAGAGGAACACTCGTGGCGAAGGCGGGTTCCTGGACATTAACTGACGCTGAGGCACGAAGGCCAGGGGAGCGAAAGGG	TRUE	3	['EC:1.1.1.14', 'EC:3.2.1.22']	-0.53	-0.29	0.26
33	N-acetyl glycine	seq1	0.2	0.579584	0.3	0.623838	0.4	0.504632	N-acetyl glycine	Unassigned	Akkermansia_1	Verrucomicrobiota	Verrucomicrobiae	Verrucomicrobiales	Akkermansiaceae	Akkermansia	TACAGAGGTCTCAAGCGTTGTTCGGAATCACTGGGCGTAAAGCGTGCGTAGGCTGTTTCGTAAGTCGTGTGTGAAAGGCGCGGGCTCAACCCGCGGACGGCACATGATACTGCGAGACTAGAGTAATGGAGGGGGAACCGGAATTCTCGGTGTAGCAGTGAAATGCGTAGATATCGAGAGGAACACTCGTGGCGAAGGCGGGTTCCTGGACATTAACTGACGCTGAGGCACGAAGGCCAGGGGAGCGAAAGGG	FALSE	0	[]	0.07	0.54	-0.06
34	C01013	seq1	0.29697	0.404702	0.2	0.74706	0.6	0.284757	Hydroxypropionate/lactate	Host	Akkermansia_1	Verrucomicrobiota	Verrucomicrobiae	Verrucomicrobiales	Akkermansiaceae	Akkermansia	TACAGAGGTCTCAAGCGTTGTTCGGAATCACTGGGCGTAAAGCGTGCGTAGGCTGTTTCGTAAGTCGTGTGTGAAAGGCGCGGGCTCAACCCGCGGACGGCACATGATACTGCGAGACTAGAGTAATGGAGGGGGAACCGGAATTCTCGGTGTAGCAGTGAAATGCGTAGATATCGAGAGGAACACTCGTGGCGAAGGCGGGTTCCTGGACATTAACTGACGCTGAGGCACGAAGGCCAGGGGAGCGAAAGGG	FALSE	0	[]	1.2	2.04	1.06
35	C00073	seq1	0.0787879	0.828717	0	1	0.3	0.623838	Methionine	Both	Akkermansia_1	Verrucomicrobiota	Verrucomicrobiae	Verrucomicrobiales	Akkermansiaceae	Akkermansia	TACAGAGGTCTCAAGCGTTGTTCGGAATCACTGGGCGTAAAGCGTGCGTAGGCTGTTTCGTAAGTCGTGTGTGAAAGGCGCGGGCTCAACCCGCGGACGGCACATGATACTGCGAGACTAGAGTAATGGAGGGGGAACCGGAATTCTCGGTGTAGCAGTGAAATGCGTAGATATCGAGAGGAACACTCGTGGCGAAGGCGGGTTCCTGGACATTAACTGACGCTGAGGCACGAAGGCCAGGGGAGCGAAAGGG	TRUE	15	['EC:6.1.1.10', 'EC:2.4.99.17', 'EC:2.5.1.6', 'EC:2.5.1.49', 'EC:2.8.4.4', 'EC:2.8.1.6', 'EC:4.1.99.19', 'EC:4.1.99.17', 'EC:2.8.1.8', 'EC:1.8.4.11', 'EC:2.8.4.3', 'EC:1.97.1.4', 'EC:2.1.1.13']	0.4	1.2	0.27
36	C00026	seq1	0.321212	0.365468	0.4	0.504632	0	1	2-Oxoglutarate	Both	Akkermansia_1	Verrucomicrobiota	Verrucomicrobiae	Verrucomicrobiales	Akkermansiaceae	Akkermansia	TACAGAGGTCTCAAGCGTTGTTCGGAATCACTGGGCGTAAAGCGTGCGTAGGCTGTTTCGTAAGTCGTGTGTGAAAGGCGCGGGCTCAACCCGCGGACGGCACATGATACTGCGAGACTAGAGTAATGGAGGGGGAACCGGAATTCTCGGTGTAGCAGTGAAATGCGTAGATATCGAGAGGAACACTCGTGGCGAAGGCGGGTTCCTGGACATTAACTGACGCTGAGGCACGAAGGCCAGGGGAGCGAAAGGG	TRUE	14	['EC:2.6.1.59', 'EC:1.4.1.14', 'EC:2.6.1.42', 'EC:2.6.1.9', 'EC:1.1.1.95', 'EC:1.2.4.2', 'EC:1.1.1.42', 'EC:2.2.1.9', 'EC:1.4.1.4', 'EC:2.6.1.11', 'EC:2.6.1.83', 'EC:1.5.1.7', 'EC:2.6.1.1', 'EC:1.4.1.13']	1.95	1.87	2.28
37	C01042	seq1	-0.151515	0.676065	-0.1	0.872889	-0.1	0.872889	N-acetylaspartate	Both	Akkermansia_1	Verrucomicrobiota	Verrucomicrobiae	Verrucomicrobiales	Akkermansiaceae	Akkermansia	TACAGAGGTCTCAAGCGTTGTTCGGAATCACTGGGCGTAAAGCGTGCGTAGGCTGTTTCGTAAGTCGTGTGTGAAAGGCGCGGGCTCAACCCGCGGACGGCACATGATACTGCGAGACTAGAGTAATGGAGGGGGAACCGGAATTCTCGGTGTAGCAGTGAAATGCGTAGATATCGAGAGGAACACTCGTGGCGAAGGCGGGTTCCTGGACATTAACTGACGCTGAGGCACGAAGGCCAGGGGAGCGAAAGGG	FALSE	0	[]	2.26	2.27	0.9
38	C00051	seq1	0.69697	0.0250967	0.8	0.104088	0.9	0.0373861	Glutathione	Both	Akkermansia_1	Verrucomicrobiota	Verrucomicrobiae	Verrucomicrobiales	Akkermansiaceae	Akkermansia	TACAGAGGTCTCAAGCGTTGTTCGGAATCACTGGGCGTAAAGCGTGCGTAGGCTGTTTCGTAAGTCGTGTGTGAAAGGCGCGGGCTCAACCCGCGGACGGCACATGATACTGCGAGACTAGAGTAATGGAGGGGGAACCGGAATTCTCGGTGTAGCAGTGAAATGCGTAGATATCGAGAGGAACACTCGTGGCGAAGGCGGGTTCCTGGACATTAACTGACGCTGAGGCACGAAGGCCAGGGGAGCGAAAGGG	TRUE	1	['EC:1.8.1.9']	3.02	1.99	4.16
39	C00106	seq1	0.29697	0.404702	0.5	0.391002	-0.1	0.872889	Uracil	Both	Akkermansia_1	Verrucomicrobiota	Verrucomicrobiae	Verrucomicrobiales	Akkermansiaceae	Akkermansia	TACAGAGGTCTCAAGCGTTGTTCGGAATCACTGGGCGTAAAGCGTGCGTAGGCTGTTTCGTAAGTCGTGTGTGAAAGGCGCGGGCTCAACCCGCGGACGGCACATGATACTGCGAGACTAGAGTAATGGAGGGGGAACCGGAATTCTCGGTGTAGCAGTGAAATGCGTAGATATCGAGAGGAACACTCGTGGCGAAGGCGGGTTCCTGGACATTAACTGACGCTGAGGCACGAAGGCCAGGGGAGCGAAAGGG	TRUE	1	['EC:2.4.2.9']	1.23	1.62	1.06
40	C02727	seq1	-0.030303	0.933773	-0.1	0.872889	0	1	N6-acetyllysine	Unassigned	Akkermansia_1	Verrucomicrobiota	Verrucomicrobiae	Verrucomicrobiales	Akkermansiaceae	Akkermansia	TACAGAGGTCTCAAGCGTTGTTCGGAATCACTGGGCGTAAAGCGTGCGTAGGCTGTTTCGTAAGTCGTGTGTGAAAGGCGCGGGCTCAACCCGCGGACGGCACATGATACTGCGAGACTAGAGTAATGGAGGGGGAACCGGAATTCTCGGTGTAGCAGTGAAATGCGTAGATATCGAGAGGAACACTCGTGGCGAAGGCGGGTTCCTGGACATTAACTGACGCTGAGGCACGAAGGCCAGGGGAGCGAAAGGG	FALSE	0	[]	-0.13	1.12	-0.07
41	C01157	seq1	-0.00606061	0.986743	-0.3	0.623838	0.3	0.623838	Hydroxyproline	Both	Akkermansia_1	Verrucomicrobiota	Verrucomicrobiae	Verrucomicrobiales	Akkermansiaceae	Akkermansia	TACAGAGGTCTCAAGCGTTGTTCGGAATCACTGGGCGTAAAGCGTGCGTAGGCTGTTTCGTAAGTCGTGTGTGAAAGGCGCGGGCTCAACCCGCGGACGGCACATGATACTGCGAGACTAGAGTAATGGAGGGGGAACCGGAATTCTCGGTGTAGCAGTGAAATGCGTAGATATCGAGAGGAACACTCGTGGCGAAGGCGGGTTCCTGGACATTAACTGACGCTGAGGCACGAAGGCCAGGGGAGCGAAAGGG	TRUE	1	['EC:1.5.1.2']	0.1	1.58	-0.09
42	C00123	seq1	0.0181818	0.96024	-0.3	0.623838	0.1	0.872889	Isoleucine/leucine	Both	Akkermansia_1	Verrucomicrobiota	Verrucomicrobiae	Verrucomicrobiales	Akkermansiaceae	Akkermansia	TACAGAGGTCTCAAGCGTTGTTCGGAATCACTGGGCGTAAAGCGTGCGTAGGCTGTTTCGTAAGTCGTGTGTGAAAGGCGCGGGCTCAACCCGCGGACGGCACATGATACTGCGAGACTAGAGTAATGGAGGGGGAACCGGAATTCTCGGTGTAGCAGTGAAATGCGTAGATATCGAGAGGAACACTCGTGGCGAAGGCGGGTTCCTGGACATTAACTGACGCTGAGGCACGAAGGCCAGGGGAGCGAAAGGG	TRUE	2	['EC:6.1.1.4', 'EC:2.6.1.42']	-0.09	0.02	0.54
43	C00163	seq1	-0.0424242	0.907364	0.7	0.18812	-0.6	0.284757	Propionate	Both	Akkermansia_1	Verrucomicrobiota	Verrucomicrobiae	Verrucomicrobiales	Akkermansiaceae	Akkermansia	TACAGAGGTCTCAAGCGTTGTTCGGAATCACTGGGCGTAAAGCGTGCGTAGGCTGTTTCGTAAGTCGTGTGTGAAAGGCGCGGGCTCAACCCGCGGACGGCACATGATACTGCGAGACTAGAGTAATGGAGGGGGAACCGGAATTCTCGGTGTAGCAGTGAAATGCGTAGATATCGAGAGGAACACTCGTGGCGAAGGCGGGTTCCTGGACATTAACTGACGCTGAGGCACGAAGGCCAGGGGAGCGAAAGGG	FALSE	0	[]	1.77	3.52	0.71
44	C00042	seq1	-0.139394	0.700932	0.3	0.623838	-0.6	0.284757	Succinate	Both	Akkermansia_1	Verrucomicrobiota	Verrucomicrobiae	Verrucomicrobiales	Akkermansiaceae	Akkermansia	TACAGAGGTCTCAAGCGTTGTTCGGAATCACTGGGCGTAAAGCGTGCGTAGGCTGTTTCGTAAGTCGTGTGTGAAAGGCGCGGGCTCAACCCGCGGACGGCACATGATACTGCGAGACTAGAGTAATGGAGGGGGAACCGGAATTCTCGGTGTAGCAGTGAAATGCGTAGATATCGAGAGGAACACTCGTGGCGAAGGCGGGTTCCTGGACATTAACTGACGCTGAGGCACGAAGGCCAGGGGAGCGAAAGGG	TRUE	4	['EC:1.3.5.1', 'EC:6.2.1.5']	1.66	3.8	0.71
45	C00624	seq1	-0.0666667	0.854813	0	1	-0.4	0.504632	N-acetylglutamate	Both	Akkermansia_1	Verrucomicrobiota	Verrucomicrobiae	Verrucomicrobiales	Akkermansiaceae	Akkermansia	TACAGAGGTCTCAAGCGTTGTTCGGAATCACTGGGCGTAAAGCGTGCGTAGGCTGTTTCGTAAGTCGTGTGTGAAAGGCGCGGGCTCAACCCGCGGACGGCACATGATACTGCGAGACTAGAGTAATGGAGGGGGAACCGGAATTCTCGGTGTAGCAGTGAAATGCGTAGATATCGAGAGGAACACTCGTGGCGAAGGCGGGTTCCTGGACATTAACTGACGCTGAGGCACGAAGGCCAGGGGAGCGAAAGGG	TRUE	4	['EC:2.3.1.1', 'EC:2.7.2.8', 'EC:2.3.1.35']	1.51	2.16	1.44
46	C00250	seq1	0.0787879	0.828717	0.3	0.623838	-0.1	0.872889	Pyridoxal	Both	Akkermansia_1	Verrucomicrobiota	Verrucomicrobiae	Verrucomicrobiales	Akkermansiaceae	Akkermansia	TACAGAGGTCTCAAGCGTTGTTCGGAATCACTGGGCGTAAAGCGTGCGTAGGCTGTTTCGTAAGTCGTGTGTGAAAGGCGCGGGCTCAACCCGCGGACGGCACATGATACTGCGAGACTAGAGTAATGGAGGGGGAACCGGAATTCTCGGTGTAGCAGTGAAATGCGTAGATATCGAGAGGAACACTCGTGGCGAAGGCGGGTTCCTGGACATTAACTGACGCTGAGGCACGAAGGCCAGGGGAGCGAAAGGG	TRUE	1	['EC:1.4.3.5']	1.12	1.72	1.01
47	C01073	seq1	-0.115152	0.75142	-0.3	0.623838	-0.3	0.623838	N-acetyl-b-alanine	Unassigned	Akkermansia_1	Verrucomicrobiota	Verrucomicrobiae	Verrucomicrobiales	Akkermansiaceae	Akkermansia	TACAGAGGTCTCAAGCGTTGTTCGGAATCACTGGGCGTAAAGCGTGCGTAGGCTGTTTCGTAAGTCGTGTGTGAAAGGCGCGGGCTCAACCCGCGGACGGCACATGATACTGCGAGACTAGAGTAATGGAGGGGGAACCGGAATTCTCGGTGTAGCAGTGAAATGCGTAGATATCGAGAGGAACACTCGTGGCGAAGGCGGGTTCCTGGACATTAACTGACGCTGAGGCACGAAGGCCAGGGGAGCGAAAGGG	FALSE	0	[]	-0.6	-0.53	0.22
48	C00299	seq1	0.212121	0.556306	0.4	0.504632	0.1	0.872889	Uridine	Both	Akkermansia_1	Verrucomicrobiota	Verrucomicrobiae	Verrucomicrobiales	Akkermansiaceae	Akkermansia	TACAGAGGTCTCAAGCGTTGTTCGGAATCACTGGGCGTAAAGCGTGCGTAGGCTGTTTCGTAAGTCGTGTGTGAAAGGCGCGGGCTCAACCCGCGGACGGCACATGATACTGCGAGACTAGAGTAATGGAGGGGGAACCGGAATTCTCGGTGTAGCAGTGAAATGCGTAGATATCGAGAGGAACACTCGTGGCGAAGGCGGGTTCCTGGACATTAACTGACGCTGAGGCACGAAGGCCAGGGGAGCGAAAGGG	TRUE	1	['EC:3.1.3.5']	-0.64	-0.45	-0.41
49	C01089	seq1	0.272727	0.445838	0.5	0.391002	-0.1	0.872889	3-Hydroxybutyrate	Both	Akkermansia_1	Verrucomicrobiota	Verrucomicrobiae	Verrucomicrobiales	Akkermansiaceae	Akkermansia	TACAGAGGTCTCAAGCGTTGTTCGGAATCACTGGGCGTAAAGCGTGCGTAGGCTGTTTCGTAAGTCGTGTGTGAAAGGCGCGGGCTCAACCCGCGGACGGCACATGATACTGCGAGACTAGAGTAATGGAGGGGGAACCGGAATTCTCGGTGTAGCAGTGAAATGCGTAGATATCGAGAGGAACACTCGTGGCGAAGGCGGGTTCCTGGACATTAACTGACGCTGAGGCACGAAGGCCAGGGGAGCGAAAGGG	FALSE	0	[]	1.68	2.09	1.68
50	C00253	seq1	0.0545455	0.881036	0.3	0.623838	-0.1	0.872889	Nicotinate	Both	Akkermansia_1	Verrucomicrobiota	Verrucomicrobiae	Verrucomicrobiales	Akkermansiaceae	Akkermansia	TACAGAGGTCTCAAGCGTTGTTCGGAATCACTGGGCGTAAAGCGTGCGTAGGCTGTTTCGTAAGTCGTGTGTGAAAGGCGCGGGCTCAACCCGCGGACGGCACATGATACTGCGAGACTAGAGTAATGGAGGGGGAACCGGAATTCTCGGTGTAGCAGTGAAATGCGTAGATATCGAGAGGAACACTCGTGGCGAAGGCGGGTTCCTGGACATTAACTGACGCTGAGGCACGAAGGCCAGGGGAGCGAAAGGG	TRUE	1	['EC:2.4.2.21']	3.05	3.92	3.45
51	C00262	seq1	-0.260606	0.467089	-0.2	0.74706	-0.3	0.623838	Hypoxanthine	Both	Akkermansia_1	Verrucomicrobiota	Verrucomicrobiae	Verrucomicrobiales	Akkermansiaceae	Akkermansia	TACAGAGGTCTCAAGCGTTGTTCGGAATCACTGGGCGTAAAGCGTGCGTAGGCTGTTTCGTAAGTCGTGTGTGAAAGGCGCGGGCTCAACCCGCGGACGGCACATGATACTGCGAGACTAGAGTAATGGAGGGGGAACCGGAATTCTCGGTGTAGCAGTGAAATGCGTAGATATCGAGAGGAACACTCGTGGCGAAGGCGGGTTCCTGGACATTAACTGACGCTGAGGCACGAAGGCCAGGGGAGCGAAAGGG	TRUE	1	['EC:2.4.2.8']	0.53	0.94	0.21
52	C00079	seq1	0.00606061	0.986743	-0.3	0.623838	0.3	0.623838	Phenylalanine	Both	Akkermansia_1	Verrucomicrobiota	Verrucomicrobiae	Verrucomicrobiales	Akkermansiaceae	Akkermansia	TACAGAGGTCTCAAGCGTTGTTCGGAATCACTGGGCGTAAAGCGTGCGTAGGCTGTTTCGTAAGTCGTGTGTGAAAGGCGCGGGCTCAACCCGCGGACGGCACATGATACTGCGAGACTAGAGTAATGGAGGGGGAACCGGAATTCTCGGTGTAGCAGTGAAATGCGTAGATATCGAGAGGAACACTCGTGGCGAAGGCGGGTTCCTGGACATTAACTGACGCTGAGGCACGAAGGCCAGGGGAGCGAAAGGG	TRUE	5	['EC:6.1.1.20', 'EC:2.6.1.9', 'EC:4.2.1.51', 'EC:2.6.1.1']	0.23	0.93	0.26
53	C00246	seq1	0.272727	0.445838	0.5	0.391002	-0.1	0.872889	Butyrate/isobutyrate	Both	Akkermansia_1	Verrucomicrobiota	Verrucomicrobiae	Verrucomicrobiales	Akkermansiaceae	Akkermansia	TACAGAGGTCTCAAGCGTTGTTCGGAATCACTGGGCGTAAAGCGTGCGTAGGCTGTTTCGTAAGTCGTGTGTGAAAGGCGCGGGCTCAACCCGCGGACGGCACATGATACTGCGAGACTAGAGTAATGGAGGGGGAACCGGAATTCTCGGTGTAGCAGTGAAATGCGTAGATATCGAGAGGAACACTCGTGGCGAAGGCGGGTTCCTGGACATTAACTGACGCTGAGGCACGAAGGCCAGGGGAGCGAAAGGG	FALSE	0	[]	3.21	4.47	3.76
54	C00360	seq1	-0.0181818	0.96024	0.1	0.872889	0.1	0.872889	dAMP	Both	Akkermansia_1	Verrucomicrobiota	Verrucomicrobiae	Verrucomicrobiales	Akkermansiaceae	Akkermansia	TACAGAGGTCTCAAGCGTTGTTCGGAATCACTGGGCGTAAAGCGTGCGTAGGCTGTTTCGTAAGTCGTGTGTGAAAGGCGCGGGCTCAACCCGCGGACGGCACATGATACTGCGAGACTAGAGTAATGGAGGGGGAACCGGAATTCTCGGTGTAGCAGTGAAATGCGTAGATATCGAGAGGAACACTCGTGGCGAAGGCGGGTTCCTGGACATTAACTGACGCTGAGGCACGAAGGCCAGGGGAGCGAAAGGG	TRUE	2	['EC:2.7.4.3', 'EC:3.1.3.5']	-0.68	3.63	0.66
55	C00147	seq1	0.0424242	0.907364	-0.4	0.504632	0.5	0.391002	Adenine	Both	Akkermansia_1	Verrucomicrobiota	Verrucomicrobiae	Verrucomicrobiales	Akkermansiaceae	Akkermansia	TACAGAGGTCTCAAGCGTTGTTCGGAATCACTGGGCGTAAAGCGTGCGTAGGCTGTTTCGTAAGTCGTGTGTGAAAGGCGCGGGCTCAACCCGCGGACGGCACATGATACTGCGAGACTAGAGTAATGGAGGGGGAACCGGAATTCTCGGTGTAGCAGTGAAATGCGTAGATATCGAGAGGAACACTCGTGGCGAAGGCGGGTTCCTGGACATTAACTGACGCTGAGGCACGAAGGCCAGGGGAGCGAAAGGG	TRUE	1	['EC:2.4.99.17']	1.4	2.24	2.26
56	C00178	seq1	-0.309091	0.384841	-0.4	0.504632	-0.3	0.623838	Thymine	Both	Akkermansia_1	Verrucomicrobiota	Verrucomicrobiae	Verrucomicrobiales	Akkermansiaceae	Akkermansia	TACAGAGGTCTCAAGCGTTGTTCGGAATCACTGGGCGTAAAGCGTGCGTAGGCTGTTTCGTAAGTCGTGTGTGAAAGGCGCGGGCTCAACCCGCGGACGGCACATGATACTGCGAGACTAGAGTAATGGAGGGGGAACCGGAATTCTCGGTGTAGCAGTGAAATGCGTAGATATCGAGAGGAACACTCGTGGCGAAGGCGGGTTCCTGGACATTAACTGACGCTGAGGCACGAAGGCCAGGGGAGCGAAAGGG	FALSE	0	[]	2.33	6.12	2.25
57	C00847	seq1	-0.030303	0.933773	0.3	0.623838	0.1	0.872889	4-Pyridoxate	Host	Akkermansia_1	Verrucomicrobiota	Verrucomicrobiae	Verrucomicrobiales	Akkermansiaceae	Akkermansia	TACAGAGGTCTCAAGCGTTGTTCGGAATCACTGGGCGTAAAGCGTGCGTAGGCTGTTTCGTAAGTCGTGTGTGAAAGGCGCGGGCTCAACCCGCGGACGGCACATGATACTGCGAGACTAGAGTAATGGAGGGGGAACCGGAATTCTCGGTGTAGCAGTGAAATGCGTAGATATCGAGAGGAACACTCGTGGCGAAGGCGGGTTCCTGGACATTAACTGACGCTGAGGCACGAAGGCCAGGGGAGCGAAAGGG	FALSE	0	[]	1	1.32	0.28
58	C01762	seq1	0.357576	0.310376	0.2	0.74706	0.4	0.504632	Xanthosine	Both	Akkermansia_1	Verrucomicrobiota	Verrucomicrobiae	Verrucomicrobiales	Akkermansiaceae	Akkermansia	TACAGAGGTCTCAAGCGTTGTTCGGAATCACTGGGCGTAAAGCGTGCGTAGGCTGTTTCGTAAGTCGTGTGTGAAAGGCGCGGGCTCAACCCGCGGACGGCACATGATACTGCGAGACTAGAGTAATGGAGGGGGAACCGGAATTCTCGGTGTAGCAGTGAAATGCGTAGATATCGAGAGGAACACTCGTGGCGAAGGCGGGTTCCTGGACATTAACTGACGCTGAGGCACGAAGGCCAGGGGAGCGAAAGGG	TRUE	1	['EC:3.1.3.5']	1.69	1.96	2.13
59	C03404	seq1	0.212121	0.556306	0.6	0.284757	0.3	0.623838	Tyrosine methyl ester	Unassigned	Akkermansia_1	Verrucomicrobiota	Verrucomicrobiae	Verrucomicrobiales	Akkermansiaceae	Akkermansia	TACAGAGGTCTCAAGCGTTGTTCGGAATCACTGGGCGTAAAGCGTGCGTAGGCTGTTTCGTAAGTCGTGTGTGAAAGGCGCGGGCTCAACCCGCGGACGGCACATGATACTGCGAGACTAGAGTAATGGAGGGGGAACCGGAATTCTCGGTGTAGCAGTGAAATGCGTAGATATCGAGAGGAACACTCGTGGCGAAGGCGGGTTCCTGGACATTAACTGACGCTGAGGCACGAAGGCCAGGGGAGCGAAAGGG	FALSE	0	[]	1.15	0.82	1.59
60	C00463	seq1	-0.127273	0.726057	-0.6	0.284757	0.1	0.872889	Indole	Microbes	Akkermansia_1	Verrucomicrobiota	Verrucomicrobiae	Verrucomicrobiales	Akkermansiaceae	Akkermansia	TACAGAGGTCTCAAGCGTTGTTCGGAATCACTGGGCGTAAAGCGTGCGTAGGCTGTTTCGTAAGTCGTGTGTGAAAGGCGCGGGCTCAACCCGCGGACGGCACATGATACTGCGAGACTAGAGTAATGGAGGGGGAACCGGAATTCTCGGTGTAGCAGTGAAATGCGTAGATATCGAGAGGAACACTCGTGGCGAAGGCGGGTTCCTGGACATTAACTGACGCTGAGGCACGAAGGCCAGGGGAGCGAAAGGG	TRUE	4	['EC:4.2.1.20', 'EC:4.1.99.1']	0.06	0.73	0.15
61	C00078	seq1	0.0787879	0.828717	0	1	0.3	0.623838	Tryptophan	Both	Akkermansia_1	Verrucomicrobiota	Verrucomicrobiae	Verrucomicrobiales	Akkermansiaceae	Akkermansia	TACAGAGGTCTCAAGCGTTGTTCGGAATCACTGGGCGTAAAGCGTGCGTAGGCTGTTTCGTAAGTCGTGTGTGAAAGGCGCGGGCTCAACCCGCGGACGGCACATGATACTGCGAGACTAGAGTAATGGAGGGGGAACCGGAATTCTCGGTGTAGCAGTGAAATGCGTAGATATCGAGAGGAACACTCGTGGCGAAGGCGGGTTCCTGGACATTAACTGACGCTGAGGCACGAAGGCCAGGGGAGCGAAAGGG	TRUE	5	['EC:4.2.1.20', 'EC:4.1.99.1', 'EC:6.1.1.2']	0.17	0.8	0.2
62	Indoxyl-sulfate	seq1							Indoxyl-sulfate	Unassigned	Akkermansia_1	Verrucomicrobiota	Verrucomicrobiae	Verrucomicrobiales	Akkermansiaceae	Akkermansia	TACAGAGGTCTCAAGCGTTGTTCGGAATCACTGGGCGTAAAGCGTGCGTAGGCTGTTTCGTAAGTCGTGTGTGAAAGGCGCGGGCTCAACCCGCGGACGGCACATGATACTGCGAGACTAGAGTAATGGAGGGGGAACCGGAATTCTCGGTGTAGCAGTGAAATGCGTAGATATCGAGAGGAACACTCGTGGCGAAGGCGGGTTCCTGGACATTAACTGACGCTGAGGCACGAAGGCCAGGGGAGCGAAAGGG	FALSE	0	[]	-2.46		1.25
63	C00864	seq1	0.393939	0.259998	0.7	0.18812	0.5	0.391002	Pantothenate	Both	Akkermansia_1	Verrucomicrobiota	Verrucomicrobiae	Verrucomicrobiales	Akkermansiaceae	Akkermansia	TACAGAGGTCTCAAGCGTTGTTCGGAATCACTGGGCGTAAAGCGTGCGTAGGCTGTTTCGTAAGTCGTGTGTGAAAGGCGCGGGCTCAACCCGCGGACGGCACATGATACTGCGAGACTAGAGTAATGGAGGGGGAACCGGAATTCTCGGTGTAGCAGTGAAATGCGTAGATATCGAGAGGAACACTCGTGGCGAAGGCGGGTTCCTGGACATTAACTGACGCTGAGGCACGAAGGCCAGGGGAGCGAAAGGG	TRUE	2	['EC:2.7.1.33', 'EC:6.3.2.1']	0.7	4.4	1.85
64	C00214	seq1	-0.151515	0.676065	-0.2	0.74706	0.1	0.872889	Thymidine	Both	Akkermansia_1	Verrucomicrobiota	Verrucomicrobiae	Verrucomicrobiales	Akkermansiaceae	Akkermansia	TACAGAGGTCTCAAGCGTTGTTCGGAATCACTGGGCGTAAAGCGTGCGTAGGCTGTTTCGTAAGTCGTGTGTGAAAGGCGCGGGCTCAACCCGCGGACGGCACATGATACTGCGAGACTAGAGTAATGGAGGGGGAACCGGAATTCTCGGTGTAGCAGTGAAATGCGTAGATATCGAGAGGAACACTCGTGGCGAAGGCGGGTTCCTGGACATTAACTGACGCTGAGGCACGAAGGCCAGGGGAGCGAAAGGG	TRUE	1	['EC:3.1.3.5']	0.14	2.08	-0.63
65	C08262	seq1	0.151515	0.676065	0.6	0.284757	-0.3	0.623838	Isovalerate/valerate	Unassigned	Akkermansia_1	Verrucomicrobiota	Verrucomicrobiae	Verrucomicrobiales	Akkermansiaceae	Akkermansia	TACAGAGGTCTCAAGCGTTGTTCGGAATCACTGGGCGTAAAGCGTGCGTAGGCTGTTTCGTAAGTCGTGTGTGAAAGGCGCGGGCTCAACCCGCGGACGGCACATGATACTGCGAGACTAGAGTAATGGAGGGGGAACCGGAATTCTCGGTGTAGCAGTGAAATGCGTAGATATCGAGAGGAACACTCGTGGCGAAGGCGGGTTCCTGGACATTAACTGACGCTGAGGCACGAAGGCCAGGGGAGCGAAAGGG	FALSE	0	[]	1.54	2.65	2.11
66	C02336	seq1	0.430303	0.214492	0	1	0.7	0.18812	Fructose	Both	Akkermansia_1	Verrucomicrobiota	Verrucomicrobiae	Verrucomicrobiales	Akkermansiaceae	Akkermansia	TACAGAGGTCTCAAGCGTTGTTCGGAATCACTGGGCGTAAAGCGTGCGTAGGCTGTTTCGTAAGTCGTGTGTGAAAGGCGCGGGCTCAACCCGCGGACGGCACATGATACTGCGAGACTAGAGTAATGGAGGGGGAACCGGAATTCTCGGTGTAGCAGTGAAATGCGTAGATATCGAGAGGAACACTCGTGGCGAAGGCGGGTTCCTGGACATTAACTGACGCTGAGGCACGAAGGCCAGGGGAGCGAAAGGG	TRUE	3	['EC:2.7.1.4', 'EC:3.2.1.20']	0.95	0.63	1.16
67	C01586	seq1	0.466667	0.173939	0.2	0.74706	0.6	0.284757	Hippurate	Both	Akkermansia_1	Verrucomicrobiota	Verrucomicrobiae	Verrucomicrobiales	Akkermansiaceae	Akkermansia	TACAGAGGTCTCAAGCGTTGTTCGGAATCACTGGGCGTAAAGCGTGCGTAGGCTGTTTCGTAAGTCGTGTGTGAAAGGCGCGGGCTCAACCCGCGGACGGCACATGATACTGCGAGACTAGAGTAATGGAGGGGGAACCGGAATTCTCGGTGTAGCAGTGAAATGCGTAGATATCGAGAGGAACACTCGTGGCGAAGGCGGGTTCCTGGACATTAACTGACGCTGAGGCACGAAGGCCAGGGGAGCGAAAGGG	FALSE	0	[]	0.87	0.91	1.48
68	C00642	seq1	-0.0909091	0.802772	0.2	0.74706	-0.4	0.504632	4-Hydroxyphenylacetate	Both	Akkermansia_1	Verrucomicrobiota	Verrucomicrobiae	Verrucomicrobiales	Akkermansiaceae	Akkermansia	TACAGAGGTCTCAAGCGTTGTTCGGAATCACTGGGCGTAAAGCGTGCGTAGGCTGTTTCGTAAGTCGTGTGTGAAAGGCGCGGGCTCAACCCGCGGACGGCACATGATACTGCGAGACTAGAGTAATGGAGGGGGAACCGGAATTCTCGGTGTAGCAGTGAAATGCGTAGATATCGAGAGGAACACTCGTGGCGAAGGCGGGTTCCTGGACATTAACTGACGCTGAGGCACGAAGGCCAGGGGAGCGAAAGGG	FALSE	0	[]	2.37	3.06	1.36
69	C05598	seq1			0.7	0.18812			Phenylacetylglycine	Host	Akkermansia_1	Verrucomicrobiota	Verrucomicrobiae	Verrucomicrobiales	Akkermansiaceae	Akkermansia	TACAGAGGTCTCAAGCGTTGTTCGGAATCACTGGGCGTAAAGCGTGCGTAGGCTGTTTCGTAAGTCGTGTGTGAAAGGCGCGGGCTCAACCCGCGGACGGCACATGATACTGCGAGACTAGAGTAATGGAGGGGGAACCGGAATTCTCGGTGTAGCAGTGAAATGCGTAGATATCGAGAGGAACACTCGTGGCGAAGGCGGGTTCCTGGACATTAACTGACGCTGAGGCACGAAGGCCAGGGGAGCGAAAGGG	FALSE	0	[]	0.75	0.47	0.24
70	Indoleacetylglycine	seq1	0.29697	0.404702	-0.1	0.872889	0.5	0.391002	Indoleacetylglycine	Unassigned	Akkermansia_1	Verrucomicrobiota	Verrucomicrobiae	Verrucomicrobiales	Akkermansiaceae	Akkermansia	TACAGAGGTCTCAAGCGTTGTTCGGAATCACTGGGCGTAAAGCGTGCGTAGGCTGTTTCGTAAGTCGTGTGTGAAAGGCGCGGGCTCAACCCGCGGACGGCACATGATACTGCGAGACTAGAGTAATGGAGGGGGAACCGGAATTCTCGGTGTAGCAGTGAAATGCGTAGATATCGAGAGGAACACTCGTGGCGAAGGCGGGTTCCTGGACATTAACTGACGCTGAGGCACGAAGGCCAGGGGAGCGAAAGGG	FALSE	0	[]	0.34	1.47	0.42
71	C01744	seq1	-0.0545455	0.881036	0	1	-0.3	0.623838	3-4-Hydroxyphenylpropionate	Unassigned	Akkermansia_1	Verrucomicrobiota	Verrucomicrobiae	Verrucomicrobiales	Akkermansiaceae	Akkermansia	TACAGAGGTCTCAAGCGTTGTTCGGAATCACTGGGCGTAAAGCGTGCGTAGGCTGTTTCGTAAGTCGTGTGTGAAAGGCGCGGGCTCAACCCGCGGACGGCACATGATACTGCGAGACTAGAGTAATGGAGGGGGAACCGGAATTCTCGGTGTAGCAGTGAAATGCGTAGATATCGAGAGGAACACTCGTGGCGAAGGCGGGTTCCTGGACATTAACTGACGCTGAGGCACGAAGGCCAGGGGAGCGAAAGGG	FALSE	0	[]	1.63	3.8	1.97
72	C00120	seq1	0.127273	0.726057	0.3	0.623838	0.3	0.623838	Biotin	Both	Akkermansia_1	Verrucomicrobiota	Verrucomicrobiae	Verrucomicrobiales	Akkermansiaceae	Akkermansia	TACAGAGGTCTCAAGCGTTGTTCGGAATCACTGGGCGTAAAGCGTGCGTAGGCTGTTTCGTAAGTCGTGTGTGAAAGGCGCGGGCTCAACCCGCGGACGGCACATGATACTGCGAGACTAGAGTAATGGAGGGGGAACCGGAATTCTCGGTGTAGCAGTGAAATGCGTAGATATCGAGAGGAACACTCGTGGCGAAGGCGGGTTCCTGGACATTAACTGACGCTGAGGCACGAAGGCCAGGGGAGCGAAAGGG	TRUE	2	['EC:2.8.1.6', 'EC:6.3.4.15']	1.03	-0.29	0.18
73	C00378	seq1	0.0424242	0.907364	0.4	0.504632	0.4	0.504632	Thiamine	Both	Akkermansia_1	Verrucomicrobiota	Verrucomicrobiae	Verrucomicrobiales	Akkermansiaceae	Akkermansia	TACAGAGGTCTCAAGCGTTGTTCGGAATCACTGGGCGTAAAGCGTGCGTAGGCTGTTTCGTAAGTCGTGTGTGAAAGGCGCGGGCTCAACCCGCGGACGGCACATGATACTGCGAGACTAGAGTAATGGAGGGGGAACCGGAATTCTCGGTGTAGCAGTGAAATGCGTAGATATCGAGAGGAACACTCGTGGCGAAGGCGGGTTCCTGGACATTAACTGACGCTGAGGCACGAAGGCCAGGGGAGCGAAAGGG	TRUE	1	['EC:3.1.3.1']	-0.05	0.18	-0.35
74	C07086	seq1	0.151515	0.676065	0.2	0.74706	0.5	0.391002	Phenylacetate	Both	Akkermansia_1	Verrucomicrobiota	Verrucomicrobiae	Verrucomicrobiales	Akkermansiaceae	Akkermansia	TACAGAGGTCTCAAGCGTTGTTCGGAATCACTGGGCGTAAAGCGTGCGTAGGCTGTTTCGTAAGTCGTGTGTGAAAGGCGCGGGCTCAACCCGCGGACGGCACATGATACTGCGAGACTAGAGTAATGGAGGGGGAACCGGAATTCTCGGTGTAGCAGTGAAATGCGTAGATATCGAGAGGAACACTCGTGGCGAAGGCGGGTTCCTGGACATTAACTGACGCTGAGGCACGAAGGCCAGGGGAGCGAAAGGG	FALSE	0	[]	-0.11	-0.01	0.1
75	C05607	seq1	0.357576	0.310376	0.4	0.504632	0.6	0.284757	Phenylpropionylglycine	Microbes	Akkermansia_1	Verrucomicrobiota	Verrucomicrobiae	Verrucomicrobiales	Akkermansiaceae	Akkermansia	TACAGAGGTCTCAAGCGTTGTTCGGAATCACTGGGCGTAAAGCGTGCGTAGGCTGTTTCGTAAGTCGTGTGTGAAAGGCGCGGGCTCAACCCGCGGACGGCACATGATACTGCGAGACTAGAGTAATGGAGGGGGAACCGGAATTCTCGGTGTAGCAGTGAAATGCGTAGATATCGAGAGGAACACTCGTGGCGAAGGCGGGTTCCTGGACATTAACTGACGCTGAGGCACGAAGGCCAGGGGAGCGAAAGGG	FALSE	0	[]	-0.31	0.33	-0.32
76	C00255	seq1	0.309091	0.384841	0.6	0.284757	0.5	0.391002	Riboflavin	Both	Akkermansia_1	Verrucomicrobiota	Verrucomicrobiae	Verrucomicrobiales	Akkermansiaceae	Akkermansia	TACAGAGGTCTCAAGCGTTGTTCGGAATCACTGGGCGTAAAGCGTGCGTAGGCTGTTTCGTAAGTCGTGTGTGAAAGGCGCGGGCTCAACCCGCGGACGGCACATGATACTGCGAGACTAGAGTAATGGAGGGGGAACCGGAATTCTCGGTGTAGCAGTGAAATGCGTAGATATCGAGAGGAACACTCGTGGCGAAGGCGGGTTCCTGGACATTAACTGACGCTGAGGCACGAAGGCCAGGGGAGCGAAAGGG	TRUE	2	['EC:2.5.1.9', 'EC:2.7.1.26']	-0.14	1.49	0.07
77	Cinnamoylglycine	seq1	-0.030303	0.933773	0.1	0.872889	0.1	0.872889	Cinnamoylglycine	Unassigned	Akkermansia_1	Verrucomicrobiota	Verrucomicrobiae	Verrucomicrobiales	Akkermansiaceae	Akkermansia	TACAGAGGTCTCAAGCGTTGTTCGGAATCACTGGGCGTAAAGCGTGCGTAGGCTGTTTCGTAAGTCGTGTGTGAAAGGCGCGGGCTCAACCCGCGGACGGCACATGATACTGCGAGACTAGAGTAATGGAGGGGGAACCGGAATTCTCGGTGTAGCAGTGAAATGCGTAGATATCGAGAGGAACACTCGTGGCGAAGGCGGGTTCCTGGACATTAACTGACGCTGAGGCACGAAGGCCAGGGGAGCGAAAGGG	FALSE	0	[]	2.56	4.84	3.56
78	C22236	seq1	-0.00606061	0.986743	-0.2	0.74706	-0.1	0.872889	Indole-3-propionate	Unassigned	Akkermansia_1	Verrucomicrobiota	Verrucomicrobiae	Verrucomicrobiales	Akkermansiaceae	Akkermansia	TACAGAGGTCTCAAGCGTTGTTCGGAATCACTGGGCGTAAAGCGTGCGTAGGCTGTTTCGTAAGTCGTGTGTGAAAGGCGCGGGCTCAACCCGCGGACGGCACATGATACTGCGAGACTAGAGTAATGGAGGGGGAACCGGAATTCTCGGTGTAGCAGTGAAATGCGTAGATATCGAGAGGAACACTCGTGGCGAAGGCGGGTTCCTGGACATTAACTGACGCTGAGGCACGAAGGCCAGGGGAGCGAAAGGG	FALSE	0	[]	2.89	0.93	-0.15
79	C05629	seq1	-0.0545455	0.881036	-0.1	0.872889	-0.3	0.623838	Hydrocinnamate	Microbes	Akkermansia_1	Verrucomicrobiota	Verrucomicrobiae	Verrucomicrobiales	Akkermansiaceae	Akkermansia	TACAGAGGTCTCAAGCGTTGTTCGGAATCACTGGGCGTAAAGCGTGCGTAGGCTGTTTCGTAAGTCGTGTGTGAAAGGCGCGGGCTCAACCCGCGGACGGCACATGATACTGCGAGACTAGAGTAATGGAGGGGGAACCGGAATTCTCGGTGTAGCAGTGAAATGCGTAGATATCGAGAGGAACACTCGTGGCGAAGGCGGGTTCCTGGACATTAACTGACGCTGAGGCACGAAGGCCAGGGGAGCGAAAGGG	FALSE	0	[]	3.78	6.23	3.75
80	C01585	seq1	0.187879	0.603218	-0.2	0.74706	0.3	0.623838	Caproate	Unassigned	Akkermansia_1	Verrucomicrobiota	Verrucomicrobiae	Verrucomicrobiales	Akkermansiaceae	Akkermansia	TACAGAGGTCTCAAGCGTTGTTCGGAATCACTGGGCGTAAAGCGTGCGTAGGCTGTTTCGTAAGTCGTGTGTGAAAGGCGCGGGCTCAACCCGCGGACGGCACATGATACTGCGAGACTAGAGTAATGGAGGGGGAACCGGAATTCTCGGTGTAGCAGTGAAATGCGTAGATATCGAGAGGAACACTCGTGGCGAAGGCGGGTTCCTGGACATTAACTGACGCTGAGGCACGAAGGCCAGGGGAGCGAAAGGG	FALSE	0	[]	0.96	1.46	1.16
81	C00116	seq1							Glycerol	Both	Akkermansia_1	Verrucomicrobiota	Verrucomicrobiae	Verrucomicrobiales	Akkermansiaceae	Akkermansia	TACAGAGGTCTCAAGCGTTGTTCGGAATCACTGGGCGTAAAGCGTGCGTAGGCTGTTTCGTAAGTCGTGTGTGAAAGGCGCGGGCTCAACCCGCGGACGGCACATGATACTGCGAGACTAGAGTAATGGAGGGGGAACCGGAATTCTCGGTGTAGCAGTGAAATGCGTAGATATCGAGAGGAACACTCGTGGCGAAGGCGGGTTCCTGGACATTAACTGACGCTGAGGCACGAAGGCCAGGGGAGCGAAAGGG	TRUE	2	['EC:3.2.1.22']	0.73	-2.49	0.34
82	C17647	seq1	-0.224242	0.533401	-0.5	0.391002	0.1	0.872889	?-Muricholate	Unassigned	Akkermansia_1	Verrucomicrobiota	Verrucomicrobiae	Verrucomicrobiales	Akkermansiaceae	Akkermansia	TACAGAGGTCTCAAGCGTTGTTCGGAATCACTGGGCGTAAAGCGTGCGTAGGCTGTTTCGTAAGTCGTGTGTGAAAGGCGCGGGCTCAACCCGCGGACGGCACATGATACTGCGAGACTAGAGTAATGGAGGGGGAACCGGAATTCTCGGTGTAGCAGTGAAATGCGTAGATATCGAGAGGAACACTCGTGGCGAAGGCGGGTTCCTGGACATTAACTGACGCTGAGGCACGAAGGCCAGGGGAGCGAAAGGG	FALSE	0	[]	2.32	6.37	4.41
83	C07880	seq1	0.0545455	0.881036	0.2	0.74706	0.3	0.623838	Ursodeoxycholate	Unassigned	Akkermansia_1	Verrucomicrobiota	Verrucomicrobiae	Verrucomicrobiales	Akkermansiaceae	Akkermansia	TACAGAGGTCTCAAGCGTTGTTCGGAATCACTGGGCGTAAAGCGTGCGTAGGCTGTTTCGTAAGTCGTGTGTGAAAGGCGCGGGCTCAACCCGCGGACGGCACATGATACTGCGAGACTAGAGTAATGGAGGGGGAACCGGAATTCTCGGTGTAGCAGTGAAATGCGTAGATATCGAGAGGAACACTCGTGGCGAAGGCGGGTTCCTGGACATTAACTGACGCTGAGGCACGAAGGCCAGGGGAGCGAAAGGG	FALSE	0	[]	0.33	0.89	0.81
84	C00695	seq1	-0.0909091	0.802772	-0.2	0.74706	0.1	0.872889	Cholate	Both	Akkermansia_1	Verrucomicrobiota	Verrucomicrobiae	Verrucomicrobiales	Akkermansiaceae	Akkermansia	TACAGAGGTCTCAAGCGTTGTTCGGAATCACTGGGCGTAAAGCGTGCGTAGGCTGTTTCGTAAGTCGTGTGTGAAAGGCGCGGGCTCAACCCGCGGACGGCACATGATACTGCGAGACTAGAGTAATGGAGGGGGAACCGGAATTCTCGGTGTAGCAGTGAAATGCGTAGATATCGAGAGGAACACTCGTGGCGAAGGCGGGTTCCTGGACATTAACTGACGCTGAGGCACGAAGGCCAGGGGAGCGAAAGGG	FALSE	0	[]	0.93	7.5	5.24
85	C15517	seq1	-0.10303	0.776998	0	1	0	1	Hyodeoxycholate	Unassigned	Akkermansia_1	Verrucomicrobiota	Verrucomicrobiae	Verrucomicrobiales	Akkermansiaceae	Akkermansia	TACAGAGGTCTCAAGCGTTGTTCGGAATCACTGGGCGTAAAGCGTGCGTAGGCTGTTTCGTAAGTCGTGTGTGAAAGGCGCGGGCTCAACCCGCGGACGGCACATGATACTGCGAGACTAGAGTAATGGAGGGGGAACCGGAATTCTCGGTGTAGCAGTGAAATGCGTAGATATCGAGAGGAACACTCGTGGCGAAGGCGGGTTCCTGGACATTAACTGACGCTGAGGCACGAAGGCCAGGGGAGCGAAAGGG	FALSE	0	[]	2.49	10.49	7.77
86	C02528	seq1	-0.175758	0.627188	0.3	0.623838	-0.8	0.104088	Chenodeoxycholate	Both	Akkermansia_1	Verrucomicrobiota	Verrucomicrobiae	Verrucomicrobiales	Akkermansiaceae	Akkermansia	TACAGAGGTCTCAAGCGTTGTTCGGAATCACTGGGCGTAAAGCGTGCGTAGGCTGTTTCGTAAGTCGTGTGTGAAAGGCGCGGGCTCAACCCGCGGACGGCACATGATACTGCGAGACTAGAGTAATGGAGGGGGAACCGGAATTCTCGGTGTAGCAGTGAAATGCGTAGATATCGAGAGGAACACTCGTGGCGAAGGCGGGTTCCTGGACATTAACTGACGCTGAGGCACGAAGGCCAGGGGAGCGAAAGGG	FALSE	0	[]	4.4	9.6	7.71
87	C04483	seq1	-0.127273	0.726057	0.1	0.872889	-0.3	0.623838	Deoxycholate	Microbes	Akkermansia_1	Verrucomicrobiota	Verrucomicrobiae	Verrucomicrobiales	Akkermansiaceae	Akkermansia	TACAGAGGTCTCAAGCGTTGTTCGGAATCACTGGGCGTAAAGCGTGCGTAGGCTGTTTCGTAAGTCGTGTGTGAAAGGCGCGGGCTCAACCCGCGGACGGCACATGATACTGCGAGACTAGAGTAATGGAGGGGGAACCGGAATTCTCGGTGTAGCAGTGAAATGCGTAGATATCGAGAGGAACACTCGTGGCGAAGGCGGGTTCCTGGACATTAACTGACGCTGAGGCACGAAGGCCAGGGGAGCGAAAGGG	FALSE	0	[]	2.44	10.61	7.93
88	C03990	seq1	-0.0909091	0.802772	0	1	-0.3	0.623838	Lithocholate	Unassigned	Akkermansia_1	Verrucomicrobiota	Verrucomicrobiae	Verrucomicrobiales	Akkermansiaceae	Akkermansia	TACAGAGGTCTCAAGCGTTGTTCGGAATCACTGGGCGTAAAGCGTGCGTAGGCTGTTTCGTAAGTCGTGTGTGAAAGGCGCGGGCTCAACCCGCGGACGGCACATGATACTGCGAGACTAGAGTAATGGAGGGGGAACCGGAATTCTCGGTGTAGCAGTGAAATGCGTAGATATCGAGAGGAACACTCGTGGCGAAGGCGGGTTCCTGGACATTAACTGACGCTGAGGCACGAAGGCCAGGGGAGCGAAAGGG	FALSE	0	[]	2.84	8.12	3.43
89	C00134	seq1							Putrescine	Both	Akkermansia_1	Verrucomicrobiota	Verrucomicrobiae	Verrucomicrobiales	Akkermansiaceae	Akkermansia	TACAGAGGTCTCAAGCGTTGTTCGGAATCACTGGGCGTAAAGCGTGCGTAGGCTGTTTCGTAAGTCGTGTGTGAAAGGCGCGGGCTCAACCCGCGGACGGCACATGATACTGCGAGACTAGAGTAATGGAGGGGGAACCGGAATTCTCGGTGTAGCAGTGAAATGCGTAGATATCGAGAGGAACACTCGTGGCGAAGGCGGGTTCCTGGACATTAACTGACGCTGAGGCACGAAGGCCAGGGGAGCGAAAGGG	TRUE	1	['EC:3.5.1.53']
90	C00062	seq1	-0.260606	0.467089	-0.3	0.623838	-0.3	0.623838	Arginine	Both	Akkermansia_1	Verrucomicrobiota	Verrucomicrobiae	Verrucomicrobiales	Akkermansiaceae	Akkermansia	TACAGAGGTCTCAAGCGTTGTTCGGAATCACTGGGCGTAAAGCGTGCGTAGGCTGTTTCGTAAGTCGTGTGTGAAAGGCGCGGGCTCAACCCGCGGACGGCACATGATACTGCGAGACTAGAGTAATGGAGGGGGAACCGGAATTCTCGGTGTAGCAGTGAAATGCGTAGATATCGAGAGGAACACTCGTGGCGAAGGCGGGTTCCTGGACATTAACTGACGCTGAGGCACGAAGGCCAGGGGAGCGAAAGGG	TRUE	3	['EC:4.1.1.19', 'EC:6.1.1.19', 'EC:4.3.2.1']	-0.23	-0.14	0.07
91	C01152	seq1	-0.0545455	0.881036	-0.3	0.623838	0.3	0.623838	3-Methylhistdidine	Host	Akkermansia_1	Verrucomicrobiota	Verrucomicrobiae	Verrucomicrobiales	Akkermansiaceae	Akkermansia	TACAGAGGTCTCAAGCGTTGTTCGGAATCACTGGGCGTAAAGCGTGCGTAGGCTGTTTCGTAAGTCGTGTGTGAAAGGCGCGGGCTCAACCCGCGGACGGCACATGATACTGCGAGACTAGAGTAATGGAGGGGGAACCGGAATTCTCGGTGTAGCAGTGAAATGCGTAGATATCGAGAGGAACACTCGTGGCGAAGGCGGGTTCCTGGACATTAACTGACGCTGAGGCACGAAGGCCAGGGGAGCGAAAGGG	FALSE	0	[]	-0.19	-0.09	-0.2
92	C03406	seq1			-0.3	0.623838			Argininosuccinate	Both	Akkermansia_1	Verrucomicrobiota	Verrucomicrobiae	Verrucomicrobiales	Akkermansiaceae	Akkermansia	TACAGAGGTCTCAAGCGTTGTTCGGAATCACTGGGCGTAAAGCGTGCGTAGGCTGTTTCGTAAGTCGTGTGTGAAAGGCGCGGGCTCAACCCGCGGACGGCACATGATACTGCGAGACTAGAGTAATGGAGGGGGAACCGGAATTCTCGGTGTAGCAGTGAAATGCGTAGATATCGAGAGGAACACTCGTGGCGAAGGCGGGTTCCTGGACATTAACTGACGCTGAGGCACGAAGGCCAGGGGAGCGAAAGGG	TRUE	2	['EC:4.3.2.1', 'EC:6.3.4.5']	-0.26	1.22	0.55
93	C00213	seq1	0.175758	0.627188	0.2	0.74706	0.6	0.284757	N-methylglycine	Both	Akkermansia_1	Verrucomicrobiota	Verrucomicrobiae	Verrucomicrobiales	Akkermansiaceae	Akkermansia	TACAGAGGTCTCAAGCGTTGTTCGGAATCACTGGGCGTAAAGCGTGCGTAGGCTGTTTCGTAAGTCGTGTGTGAAAGGCGCGGGCTCAACCCGCGGACGGCACATGATACTGCGAGACTAGAGTAATGGAGGGGGAACCGGAATTCTCGGTGTAGCAGTGAAATGCGTAGATATCGAGAGGAACACTCGTGGCGAAGGCGGGTTCCTGGACATTAACTGACGCTGAGGCACGAAGGCCAGGGGAGCGAAAGGG	FALSE	0	[]	0.14	0.71	0.15
94	C00041	seq1	0.175758	0.627188	0.2	0.74706	0.6	0.284757	Alanine	Both	Akkermansia_1	Verrucomicrobiota	Verrucomicrobiae	Verrucomicrobiales	Akkermansiaceae	Akkermansia	TACAGAGGTCTCAAGCGTTGTTCGGAATCACTGGGCGTAAAGCGTGCGTAGGCTGTTTCGTAAGTCGTGTGTGAAAGGCGCGGGCTCAACCCGCGGACGGCACATGATACTGCGAGACTAGAGTAATGGAGGGGGAACCGGAATTCTCGGTGTAGCAGTGAAATGCGTAGATATCGAGAGGAACACTCGTGGCGAAGGCGGGTTCCTGGACATTAACTGACGCTGAGGCACGAAGGCCAGGGGAGCGAAAGGG	TRUE	12	['EC:4.4.1.16', 'EC:3.5.1.28', 'EC:6.1.1.7', 'EC:2.6.1.66', 'EC:2.3.1.47', 'EC:2.8.1.7', 'EC:5.1.1.1']	0.14	0.71	0.15
95	C00475	seq1	-0.0181818	0.96024	-0.1	0.872889	-0.1	0.872889	Cytidine	Both	Akkermansia_1	Verrucomicrobiota	Verrucomicrobiae	Verrucomicrobiales	Akkermansiaceae	Akkermansia	TACAGAGGTCTCAAGCGTTGTTCGGAATCACTGGGCGTAAAGCGTGCGTAGGCTGTTTCGTAAGTCGTGTGTGAAAGGCGCGGGCTCAACCCGCGGACGGCACATGATACTGCGAGACTAGAGTAATGGAGGGGGAACCGGAATTCTCGGTGTAGCAGTGAAATGCGTAGATATCGAGAGGAACACTCGTGGCGAAGGCGGGTTCCTGGACATTAACTGACGCTGAGGCACGAAGGCCAGGGGAGCGAAAGGG	TRUE	1	['EC:3.1.3.5']	-1.08	-1.01	0.09
96	C00300	seq1	0.50303	0.138334	0.2	0.74706	0.8	0.104088	Creatine	Both	Akkermansia_1	Verrucomicrobiota	Verrucomicrobiae	Verrucomicrobiales	Akkermansiaceae	Akkermansia	TACAGAGGTCTCAAGCGTTGTTCGGAATCACTGGGCGTAAAGCGTGCGTAGGCTGTTTCGTAAGTCGTGTGTGAAAGGCGCGGGCTCAACCCGCGGACGGCACATGATACTGCGAGACTAGAGTAATGGAGGGGGAACCGGAATTCTCGGTGTAGCAGTGAAATGCGTAGATATCGAGAGGAACACTCGTGGCGAAGGCGGGTTCCTGGACATTAACTGACGCTGAGGCACGAAGGCCAGGGGAGCGAAAGGG	FALSE	0	[]	0.06	-1.66	0.98
97	C00315	seq1	-0.0666667	0.854813	-0.3	0.623838	0.3	0.623838	Spermidine	Both	Akkermansia_1	Verrucomicrobiota	Verrucomicrobiae	Verrucomicrobiales	Akkermansiaceae	Akkermansia	TACAGAGGTCTCAAGCGTTGTTCGGAATCACTGGGCGTAAAGCGTGCGTAGGCTGTTTCGTAAGTCGTGTGTGAAAGGCGCGGGCTCAACCCGCGGACGGCACATGATACTGCGAGACTAGAGTAATGGAGGGGGAACCGGAATTCTCGGTGTAGCAGTGAAATGCGTAGATATCGAGAGGAACACTCGTGGCGAAGGCGGGTTCCTGGACATTAACTGACGCTGAGGCACGAAGGCCAGGGGAGCGAAAGGG	TRUE	1	['EC:4.1.1.96']	0.21	0.96	1.03
98	C00148	seq1	-0.284848	0.425038	-0.7	0.18812	-0.1	0.872889	Proline	Both	Akkermansia_1	Verrucomicrobiota	Verrucomicrobiae	Verrucomicrobiales	Akkermansiaceae	Akkermansia	TACAGAGGTCTCAAGCGTTGTTCGGAATCACTGGGCGTAAAGCGTGCGTAGGCTGTTTCGTAAGTCGTGTGTGAAAGGCGCGGGCTCAACCCGCGGACGGCACATGATACTGCGAGACTAGAGTAATGGAGGGGGAACCGGAATTCTCGGTGTAGCAGTGAAATGCGTAGATATCGAGAGGAACACTCGTGGCGAAGGCGGGTTCCTGGACATTAACTGACGCTGAGGCACGAAGGCCAGGGGAGCGAAAGGG	TRUE	3	['EC:6.1.1.15', 'EC:1.5.1.2', 'EC:1.5.5.2']	0.06	1.27	0
99	C00121	seq1	-0.321212	0.365468	-0.2	0.74706	-0.3	0.623838	Arabinose/ribose	Both	Akkermansia_1	Verrucomicrobiota	Verrucomicrobiae	Verrucomicrobiales	Akkermansiaceae	Akkermansia	TACAGAGGTCTCAAGCGTTGTTCGGAATCACTGGGCGTAAAGCGTGCGTAGGCTGTTTCGTAAGTCGTGTGTGAAAGGCGCGGGCTCAACCCGCGGACGGCACATGATACTGCGAGACTAGAGTAATGGAGGGGGAACCGGAATTCTCGGTGTAGCAGTGAAATGCGTAGATATCGAGAGGAACACTCGTGGCGAAGGCGGGTTCCTGGACATTAACTGACGCTGAGGCACGAAGGCCAGGGGAGCGAAAGGG	FALSE	0	[]	0.31	2.38	0.26
100	C00380	seq1	-0.345455	0.328227	-0.6	0.284757	-0.4	0.504632	Cytosine	Microbes	Akkermansia_1	Verrucomicrobiota	Verrucomicrobiae	Verrucomicrobiales	Akkermansiaceae	Akkermansia	TACAGAGGTCTCAAGCGTTGTTCGGAATCACTGGGCGTAAAGCGTGCGTAGGCTGTTTCGTAAGTCGTGTGTGAAAGGCGCGGGCTCAACCCGCGGACGGCACATGATACTGCGAGACTAGAGTAATGGAGGGGGAACCGGAATTCTCGGTGTAGCAGTGAAATGCGTAGATATCGAGAGGAACACTCGTGGCGAAGGCGGGTTCCTGGACATTAACTGACGCTGAGGCACGAAGGCCAGGGGAGCGAAAGGG	FALSE	0	[]	0.14	1.22	0.92
101	C00431	seq1	0.030303	0.933773	0	1	-0.1	0.872889	5-Aminovalerate	Microbes	Akkermansia_1	Verrucomicrobiota	Verrucomicrobiae	Verrucomicrobiales	Akkermansiaceae	Akkermansia	TACAGAGGTCTCAAGCGTTGTTCGGAATCACTGGGCGTAAAGCGTGCGTAGGCTGTTTCGTAAGTCGTGTGTGAAAGGCGCGGGCTCAACCCGCGGACGGCACATGATACTGCGAGACTAGAGTAATGGAGGGGGAACCGGAATTCTCGGTGTAGCAGTGAAATGCGTAGATATCGAGAGGAACACTCGTGGCGAAGGCGGGTTCCTGGACATTAACTGACGCTGAGGCACGAAGGCCAGGGGAGCGAAAGGG	FALSE	0	[]	0.75	1.74	0.49
102	C00183	seq1	-0.030303	0.933773	0	1	-0.3	0.623838	Valine	Both	Akkermansia_1	Verrucomicrobiota	Verrucomicrobiae	Verrucomicrobiales	Akkermansiaceae	Akkermansia	TACAGAGGTCTCAAGCGTTGTTCGGAATCACTGGGCGTAAAGCGTGCGTAGGCTGTTTCGTAAGTCGTGTGTGAAAGGCGCGGGCTCAACCCGCGGACGGCACATGATACTGCGAGACTAGAGTAATGGAGGGGGAACCGGAATTCTCGGTGTAGCAGTGAAATGCGTAGATATCGAGAGGAACACTCGTGGCGAAGGCGGGTTCCTGGACATTAACTGACGCTGAGGCACGAAGGCCAGGGGAGCGAAAGGG	TRUE	3	['EC:6.1.1.9', 'EC:2.6.1.66', 'EC:2.6.1.42']	0.74	1.89	0.51
103	C00750	seq1	-0.212121	0.556306	-0.4	0.504632	-0.2	0.74706	Spermine	Host	Akkermansia_1	Verrucomicrobiota	Verrucomicrobiae	Verrucomicrobiales	Akkermansiaceae	Akkermansia	TACAGAGGTCTCAAGCGTTGTTCGGAATCACTGGGCGTAAAGCGTGCGTAGGCTGTTTCGTAAGTCGTGTGTGAAAGGCGCGGGCTCAACCCGCGGACGGCACATGATACTGCGAGACTAGAGTAATGGAGGGGGAACCGGAATTCTCGGTGTAGCAGTGAAATGCGTAGATATCGAGAGGAACACTCGTGGCGAAGGCGGGTTCCTGGACATTAACTGACGCTGAGGCACGAAGGCCAGGGGAGCGAAAGGG	FALSE	0	[]	2.26	1.4	1.48
104	C22223	seq1	-0.212121	0.556306	-0.3	0.623838	-0.1	0.872889	N-methylproline	Unassigned	Akkermansia_1	Verrucomicrobiota	Verrucomicrobiae	Verrucomicrobiales	Akkermansiaceae	Akkermansia	TACAGAGGTCTCAAGCGTTGTTCGGAATCACTGGGCGTAAAGCGTGCGTAGGCTGTTTCGTAAGTCGTGTGTGAAAGGCGCGGGCTCAACCCGCGGACGGCACATGATACTGCGAGACTAGAGTAATGGAGGGGGAACCGGAATTCTCGGTGTAGCAGTGAAATGCGTAGATATCGAGAGGAACACTCGTGGCGAAGGCGGGTTCCTGGACATTAACTGACGCTGAGGCACGAAGGCCAGGGGAGCGAAAGGG	FALSE	0	[]	0.15	0.93	-0.06
105	C00082	seq1	-0.10303	0.776998	-0.4	0.504632	-0.1	0.872889	Tyrosine	Both	Akkermansia_1	Verrucomicrobiota	Verrucomicrobiae	Verrucomicrobiales	Akkermansiaceae	Akkermansia	TACAGAGGTCTCAAGCGTTGTTCGGAATCACTGGGCGTAAAGCGTGCGTAGGCTGTTTCGTAAGTCGTGTGTGAAAGGCGCGGGCTCAACCCGCGGACGGCACATGATACTGCGAGACTAGAGTAATGGAGGGGGAACCGGAATTCTCGGTGTAGCAGTGAAATGCGTAGATATCGAGAGGAACACTCGTGGCGAAGGCGGGTTCCTGGACATTAACTGACGCTGAGGCACGAAGGCCAGGGGAGCGAAAGGG	TRUE	4	['EC:4.1.99.19', 'EC:2.6.1.9', 'EC:2.6.1.1', 'EC:6.1.1.1']	0.26	2.65	0.16
106	C00519	seq1	0.139394	0.700932	0	1	0.6	0.284757	Hypotaurine	Both	Akkermansia_1	Verrucomicrobiota	Verrucomicrobiae	Verrucomicrobiales	Akkermansiaceae	Akkermansia	TACAGAGGTCTCAAGCGTTGTTCGGAATCACTGGGCGTAAAGCGTGCGTAGGCTGTTTCGTAAGTCGTGTGTGAAAGGCGCGGGCTCAACCCGCGGACGGCACATGATACTGCGAGACTAGAGTAATGGAGGGGGAACCGGAATTCTCGGTGTAGCAGTGAAATGCGTAGATATCGAGAGGAACACTCGTGGCGAAGGCGGGTTCCTGGACATTAACTGACGCTGAGGCACGAAGGCCAGGGGAGCGAAAGGG	TRUE	1	['EC:4.1.1.15']	-0.09	0.33	0.19
107	C00318	seq1	0.187879	0.603218	0.2	0.74706	0.7	0.18812	Carnitine	Both	Akkermansia_1	Verrucomicrobiota	Verrucomicrobiae	Verrucomicrobiales	Akkermansiaceae	Akkermansia	TACAGAGGTCTCAAGCGTTGTTCGGAATCACTGGGCGTAAAGCGTGCGTAGGCTGTTTCGTAAGTCGTGTGTGAAAGGCGCGGGCTCAACCCGCGGACGGCACATGATACTGCGAGACTAGAGTAATGGAGGGGGAACCGGAATTCTCGGTGTAGCAGTGAAATGCGTAGATATCGAGAGGAACACTCGTGGCGAAGGCGGGTTCCTGGACATTAACTGACGCTGAGGCACGAAGGCCAGGGGAGCGAAAGGG	FALSE	0	[]	-0.86	-0.37	-0.61
108	5-Hydroxyindole	seq1							5-Hydroxyindole	Unassigned	Akkermansia_1	Verrucomicrobiota	Verrucomicrobiae	Verrucomicrobiales	Akkermansiaceae	Akkermansia	TACAGAGGTCTCAAGCGTTGTTCGGAATCACTGGGCGTAAAGCGTGCGTAGGCTGTTTCGTAAGTCGTGTGTGAAAGGCGCGGGCTCAACCCGCGGACGGCACATGATACTGCGAGACTAGAGTAATGGAGGGGGAACCGGAATTCTCGGTGTAGCAGTGAAATGCGTAGATATCGAGAGGAACACTCGTGGCGAAGGCGGGTTCCTGGACATTAACTGACGCTGAGGCACGAAGGCCAGGGGAGCGAAAGGG	FALSE	0	[]	0.07	1.32	0.07
109	3-Nitrotyrosine	seq1	-0.00606061	0.986743	0.1	0.872889	-0.1	0.872889	3-Nitrotyrosine	Unassigned	Akkermansia_1	Verrucomicrobiota	Verrucomicrobiae	Verrucomicrobiales	Akkermansiaceae	Akkermansia	TACAGAGGTCTCAAGCGTTGTTCGGAATCACTGGGCGTAAAGCGTGCGTAGGCTGTTTCGTAAGTCGTGTGTGAAAGGCGCGGGCTCAACCCGCGGACGGCACATGATACTGCGAGACTAGAGTAATGGAGGGGGAACCGGAATTCTCGGTGTAGCAGTGAAATGCGTAGATATCGAGAGGAACACTCGTGGCGAAGGCGGGTTCCTGGACATTAACTGACGCTGAGGCACGAAGGCCAGGGGAGCGAAAGGG	FALSE	0	[]	-0.79	-0.59	-0.25
110	C00314	seq1	-0.00606061	0.986743	0.3	0.623838	-0.3	0.623838	Pyridoxine	Both	Akkermansia_1	Verrucomicrobiota	Verrucomicrobiae	Verrucomicrobiales	Akkermansiaceae	Akkermansia	TACAGAGGTCTCAAGCGTTGTTCGGAATCACTGGGCGTAAAGCGTGCGTAGGCTGTTTCGTAAGTCGTGTGTGAAAGGCGCGGGCTCAACCCGCGGACGGCACATGATACTGCGAGACTAGAGTAATGGAGGGGGAACCGGAATTCTCGGTGTAGCAGTGAAATGCGTAGATATCGAGAGGAACACTCGTGGCGAAGGCGGGTTCCTGGACATTAACTGACGCTGAGGCACGAAGGCCAGGGGAGCGAAAGGG	TRUE	1	['EC:1.4.3.5']	-0.55	0.51	0.41
111	C10172	seq1	0.551515	0.0984012	0.6	0.284757	0.6	0.284757	Stachydrine	Unassigned	Akkermansia_1	Verrucomicrobiota	Verrucomicrobiae	Verrucomicrobiales	Akkermansiaceae	Akkermansia	TACAGAGGTCTCAAGCGTTGTTCGGAATCACTGGGCGTAAAGCGTGCGTAGGCTGTTTCGTAAGTCGTGTGTGAAAGGCGCGGGCTCAACCCGCGGACGGCACATGATACTGCGAGACTAGAGTAATGGAGGGGGAACCGGAATTCTCGGTGTAGCAGTGAAATGCGTAGATATCGAGAGGAACACTCGTGGCGAAGGCGGGTTCCTGGACATTAACTGACGCTGAGGCACGAAGGCCAGGGGAGCGAAAGGG	FALSE	0	[]	0.65	1.39	1.16
112	C00483	seq1	0.357576	0.310376	0.7	0.18812	-0.2	0.74706	Tyramine	Both	Akkermansia_1	Verrucomicrobiota	Verrucomicrobiae	Verrucomicrobiales	Akkermansiaceae	Akkermansia	TACAGAGGTCTCAAGCGTTGTTCGGAATCACTGGGCGTAAAGCGTGCGTAGGCTGTTTCGTAAGTCGTGTGTGAAAGGCGCGGGCTCAACCCGCGGACGGCACATGATACTGCGAGACTAGAGTAATGGAGGGGGAACCGGAATTCTCGGTGTAGCAGTGAAATGCGTAGATATCGAGAGGAACACTCGTGGCGAAGGCGGGTTCCTGGACATTAACTGACGCTGAGGCACGAAGGCCAGGGGAGCGAAAGGG	FALSE	0	[]	-0.61	0.07	0.84
113	C03758	seq1	0.0545455	0.881036	0.1	0.872889	0.3	0.623838	Dopamine	Both	Akkermansia_1	Verrucomicrobiota	Verrucomicrobiae	Verrucomicrobiales	Akkermansiaceae	Akkermansia	TACAGAGGTCTCAAGCGTTGTTCGGAATCACTGGGCGTAAAGCGTGCGTAGGCTGTTTCGTAAGTCGTGTGTGAAAGGCGCGGGCTCAACCCGCGGACGGCACATGATACTGCGAGACTAGAGTAATGGAGGGGGAACCGGAATTCTCGGTGTAGCAGTGAAATGCGTAGATATCGAGAGGAACACTCGTGGCGAAGGCGGGTTCCTGGACATTAACTGACGCTGAGGCACGAAGGCCAGGGGAGCGAAAGGG	FALSE	0	[]	-0.16	1.25	0.2
114	C00209	seq1			0.2	0.74706			Oxalate	Microbes	Akkermansia_1	Verrucomicrobiota	Verrucomicrobiae	Verrucomicrobiales	Akkermansiaceae	Akkermansia	TACAGAGGTCTCAAGCGTTGTTCGGAATCACTGGGCGTAAAGCGTGCGTAGGCTGTTTCGTAAGTCGTGTGTGAAAGGCGCGGGCTCAACCCGCGGACGGCACATGATACTGCGAGACTAGAGTAATGGAGGGGGAACCGGAATTCTCGGTGTAGCAGTGAAATGCGTAGATATCGAGAGGAACACTCGTGGCGAAGGCGGGTTCCTGGACATTAACTGACGCTGAGGCACGAAGGCCAGGGGAGCGAAAGGG	FALSE	0	[]	-2.12	-1.05	0.45
115	C00242	seq1	0.248485	0.488776	0.5	0.391002	-0.1	0.872889	Guanine	Both	Akkermansia_1	Verrucomicrobiota	Verrucomicrobiae	Verrucomicrobiales	Akkermansiaceae	Akkermansia	TACAGAGGTCTCAAGCGTTGTTCGGAATCACTGGGCGTAAAGCGTGCGTAGGCTGTTTCGTAAGTCGTGTGTGAAAGGCGCGGGCTCAACCCGCGGACGGCACATGATACTGCGAGACTAGAGTAATGGAGGGGGAACCGGAATTCTCGGTGTAGCAGTGAAATGCGTAGATATCGAGAGGAACACTCGTGGCGAAGGCGGGTTCCTGGACATTAACTGACGCTGAGGCACGAAGGCCAGGGGAGCGAAAGGG	TRUE	2	['EC:2.4.2.8', 'EC:2.4.2.29']	-2.01	-2.42	-1.21
116	C00294	seq1	0.0666667	0.854813	0.4	0.504632	-0.1	0.872889	Inosine	Both	Akkermansia_1	Verrucomicrobiota	Verrucomicrobiae	Verrucomicrobiales	Akkermansiaceae	Akkermansia	TACAGAGGTCTCAAGCGTTGTTCGGAATCACTGGGCGTAAAGCGTGCGTAGGCTGTTTCGTAAGTCGTGTGTGAAAGGCGCGGGCTCAACCCGCGGACGGCACATGATACTGCGAGACTAGAGTAATGGAGGGGGAACCGGAATTCTCGGTGTAGCAGTGAAATGCGTAGATATCGAGAGGAACACTCGTGGCGAAGGCGGGTTCCTGGACATTAACTGACGCTGAGGCACGAAGGCCAGGGGAGCGAAAGGG	TRUE	1	['EC:3.1.3.5']	0.44	2.06	-0.49
117	C00387	seq1	0.345455	0.328227	0.7	0.18812	-0.1	0.872889	Guanosine	Both	Akkermansia_1	Verrucomicrobiota	Verrucomicrobiae	Verrucomicrobiales	Akkermansiaceae	Akkermansia	TACAGAGGTCTCAAGCGTTGTTCGGAATCACTGGGCGTAAAGCGTGCGTAGGCTGTTTCGTAAGTCGTGTGTGAAAGGCGCGGGCTCAACCCGCGGACGGCACATGATACTGCGAGACTAGAGTAATGGAGGGGGAACCGGAATTCTCGGTGTAGCAGTGAAATGCGTAGATATCGAGAGGAACACTCGTGGCGAAGGCGGGTTCCTGGACATTAACTGACGCTGAGGCACGAAGGCCAGGGGAGCGAAAGGG	TRUE	1	['EC:3.1.3.5']	0.09	0.67	-0.09
118	C00212	seq1	0.284848	0.425038	0.3	0.623838	0.3	0.623838	Adenosine	Both	Akkermansia_1	Verrucomicrobiota	Verrucomicrobiae	Verrucomicrobiales	Akkermansiaceae	Akkermansia	TACAGAGGTCTCAAGCGTTGTTCGGAATCACTGGGCGTAAAGCGTGCGTAGGCTGTTTCGTAAGTCGTGTGTGAAAGGCGCGGGCTCAACCCGCGGACGGCACATGATACTGCGAGACTAGAGTAATGGAGGGGGAACCGGAATTCTCGGTGTAGCAGTGAAATGCGTAGATATCGAGAGGAACACTCGTGGCGAAGGCGGGTTCCTGGACATTAACTGACGCTGAGGCACGAAGGCCAGGGGAGCGAAAGGG	TRUE	1	['EC:3.1.3.5']	1.55	2.33	2.89
119	C15584	seq1			-0.4	0.504632			Phenol	Both	Akkermansia_1	Verrucomicrobiota	Verrucomicrobiae	Verrucomicrobiales	Akkermansiaceae	Akkermansia	TACAGAGGTCTCAAGCGTTGTTCGGAATCACTGGGCGTAAAGCGTGCGTAGGCTGTTTCGTAAGTCGTGTGTGAAAGGCGCGGGCTCAACCCGCGGACGGCACATGATACTGCGAGACTAGAGTAATGGAGGGGGAACCGGAATTCTCGGTGTAGCAGTGAAATGCGTAGATATCGAGAGGAACACTCGTGGCGAAGGCGGGTTCCTGGACATTAACTGACGCTGAGGCACGAAGGCCAGGGGAGCGAAAGGG	TRUE	1	['EC:3.1.6.1']	-1.18	0.54	-0.24
120	C01479	seq1	0.272727	0.445838	0.9	0.0373861	-0.3	0.623838	Phenyllactate	Unassigned	Akkermansia_1	Verrucomicrobiota	Verrucomicrobiae	Verrucomicrobiales	Akkermansiaceae	Akkermansia	TACAGAGGTCTCAAGCGTTGTTCGGAATCACTGGGCGTAAAGCGTGCGTAGGCTGTTTCGTAAGTCGTGTGTGAAAGGCGCGGGCTCAACCCGCGGACGGCACATGATACTGCGAGACTAGAGTAATGGAGGGGGAACCGGAATTCTCGGTGTAGCAGTGAAATGCGTAGATATCGAGAGGAACACTCGTGGCGAAGGCGGGTTCCTGGACATTAACTGACGCTGAGGCACGAAGGCCAGGGGAGCGAAAGGG	FALSE	0	[]	0.4	0.78	-0.03
121	C00504	seq1	-0.0424242	0.907364	0.1	0.872889	0	1	Folate	Both	Akkermansia_1	Verrucomicrobiota	Verrucomicrobiae	Verrucomicrobiales	Akkermansiaceae	Akkermansia	TACAGAGGTCTCAAGCGTTGTTCGGAATCACTGGGCGTAAAGCGTGCGTAGGCTGTTTCGTAAGTCGTGTGTGAAAGGCGCGGGCTCAACCCGCGGACGGCACATGATACTGCGAGACTAGAGTAATGGAGGGGGAACCGGAATTCTCGGTGTAGCAGTGAAATGCGTAGATATCGAGAGGAACACTCGTGGCGAAGGCGGGTTCCTGGACATTAACTGACGCTGAGGCACGAAGGCCAGGGGAGCGAAAGGG	TRUE	1	['EC:1.5.1.3']	-0.77	-0.28	0.22
122	C00954	seq1	-0.030303	0.933773	-0.1	0.872889	0.1	0.872889	Indole-3-acetate	Both	Akkermansia_1	Verrucomicrobiota	Verrucomicrobiae	Verrucomicrobiales	Akkermansiaceae	Akkermansia	TACAGAGGTCTCAAGCGTTGTTCGGAATCACTGGGCGTAAAGCGTGCGTAGGCTGTTTCGTAAGTCGTGTGTGAAAGGCGCGGGCTCAACCCGCGGACGGCACATGATACTGCGAGACTAGAGTAATGGAGGGGGAACCGGAATTCTCGGTGTAGCAGTGAAATGCGTAGATATCGAGAGGAACACTCGTGGCGAAGGCGGGTTCCTGGACATTAACTGACGCTGAGGCACGAAGGCCAGGGGAGCGAAAGGG	FALSE	0	[]	1.13	2.11	0.56
123	C00114	seq1	0.0666667	0.854813	-0.4	0.504632	0.3	0.623838	Choline	Both	Akkermansia_1	Verrucomicrobiota	Verrucomicrobiae	Verrucomicrobiales	Akkermansiaceae	Akkermansia	TACAGAGGTCTCAAGCGTTGTTCGGAATCACTGGGCGTAAAGCGTGCGTAGGCTGTTTCGTAAGTCGTGTGTGAAAGGCGCGGGCTCAACCCGCGGACGGCACATGATACTGCGAGACTAGAGTAATGGAGGGGGAACCGGAATTCTCGGTGTAGCAGTGAAATGCGTAGATATCGAGAGGAACACTCGTGGCGAAGGCGGGTTCCTGGACATTAACTGACGCTGAGGCACGAAGGCCAGGGGAGCGAAAGGG	TRUE	1	['EC:1.1.1.1']	0.34	0.67	1.23
124	C01104	seq1	0.127273	0.726057	0.3	0.623838	0.3	0.623838	Trimethylamine N-oxide	Microbes	Akkermansia_1	Verrucomicrobiota	Verrucomicrobiae	Verrucomicrobiales	Akkermansiaceae	Akkermansia	TACAGAGGTCTCAAGCGTTGTTCGGAATCACTGGGCGTAAAGCGTGCGTAGGCTGTTTCGTAAGTCGTGTGTGAAAGGCGCGGGCTCAACCCGCGGACGGCACATGATACTGCGAGACTAGAGTAATGGAGGGGGAACCGGAATTCTCGGTGTAGCAGTGAAATGCGTAGATATCGAGAGGAACACTCGTGGCGAAGGCGGGTTCCTGGACATTAACTGACGCTGAGGCACGAAGGCCAGGGGAGCGAAAGGG	FALSE	0	[]	-0.11	-0.56	0.14
125	C00565	seq1	-0.2	0.579584	-0.2	0.74706	0	1	Trimethylamine	Microbes	Akkermansia_1	Verrucomicrobiota	Verrucomicrobiae	Verrucomicrobiales	Akkermansiaceae	Akkermansia	TACAGAGGTCTCAAGCGTTGTTCGGAATCACTGGGCGTAAAGCGTGCGTAGGCTGTTTCGTAAGTCGTGTGTGAAAGGCGCGGGCTCAACCCGCGGACGGCACATGATACTGCGAGACTAGAGTAATGGAGGGGGAACCGGAATTCTCGGTGTAGCAGTGAAATGCGTAGATATCGAGAGGAACACTCGTGGCGAAGGCGGGTTCCTGGACATTAACTGACGCTGAGGCACGAAGGCCAGGGGAGCGAAAGGG	FALSE	0	[]	0.19	0.8	0.25
126	C05122	seq1	0.224242	0.533401	0.2	0.74706	0.4	0.504632	Taurocholate	Both	Akkermansia_1	Verrucomicrobiota	Verrucomicrobiae	Verrucomicrobiales	Akkermansiaceae	Akkermansia	TACAGAGGTCTCAAGCGTTGTTCGGAATCACTGGGCGTAAAGCGTGCGTAGGCTGTTTCGTAAGTCGTGTGTGAAAGGCGCGGGCTCAACCCGCGGACGGCACATGATACTGCGAGACTAGAGTAATGGAGGGGGAACCGGAATTCTCGGTGTAGCAGTGAAATGCGTAGATATCGAGAGGAACACTCGTGGCGAAGGCGGGTTCCTGGACATTAACTGACGCTGAGGCACGAAGGCCAGGGGAGCGAAAGGG	FALSE	0	[]	0.51	1.08	0.75
127	C17649	seq1							Hyocholate	Unassigned	Akkermansia_1	Verrucomicrobiota	Verrucomicrobiae	Verrucomicrobiales	Akkermansiaceae	Akkermansia	TACAGAGGTCTCAAGCGTTGTTCGGAATCACTGGGCGTAAAGCGTGCGTAGGCTGTTTCGTAAGTCGTGTGTGAAAGGCGCGGGCTCAACCCGCGGACGGCACATGATACTGCGAGACTAGAGTAATGGAGGGGGAACCGGAATTCTCGGTGTAGCAGTGAAATGCGTAGATATCGAGAGGAACACTCGTGGCGAAGGCGGGTTCCTGGACATTAACTGACGCTGAGGCACGAAGGCCAGGGGAGCGAAAGGG	FALSE	0	[]	-0.38	-1.34
128	C00047	seq2	-0.0545455	0.881036	-0.3	0.623838	0.3	0.623838	Lysine	Both	Bacteroides_2	Bacteroidota	Bacteroidia	Bacteroidales	Bacteroidaceae	Bacteroides	TACGGAGGATCCGAGCGTTATCCGGATTTATTGGGTTTAAAGGGAGCGTAGGTGGATTGTTAAGTCAGTTGTGAAAGTTTGCGGCTCAACCGTAAAATTGCAGTTGAAACTGGCAGTCTTGAGTACAGTAGAGGTGGGCGGAATTCGTGGTGTAGCGGTGAAATGCTTAGATATCACGAAGAACTCCGATTGCGAAGGCAGCTCACTGGACTGCAACTGACACTGATGCTCGAAAGTGTGGGTATCAAACAGG	TRUE	4	['EC:4.1.1.20', 'EC:6.3.4.19', 'EC:1.5.1.7', 'EC:6.1.1.6']	0.27	0.84	0.22
129	C16741	seq2	0.151515	0.676065	0.4	0.504632	0.1	0.872889	5-Hydroxylysine	Host	Bacteroides_2	Bacteroidota	Bacteroidia	Bacteroidales	Bacteroidaceae	Bacteroides	TACGGAGGATCCGAGCGTTATCCGGATTTATTGGGTTTAAAGGGAGCGTAGGTGGATTGTTAAGTCAGTTGTGAAAGTTTGCGGCTCAACCGTAAAATTGCAGTTGAAACTGGCAGTCTTGAGTACAGTAGAGGTGGGCGGAATTCGTGGTGTAGCGGTGAAATGCTTAGATATCACGAAGAACTCCGATTGCGAAGGCAGCTCACTGGACTGCAACTGACACTGATGCTCGAAAGTGTGGGTATCAAACAGG	FALSE	0	[]	-0.69	0.04	-0.19
130	C00077	seq2	-0.466667	0.173939	0.6	0.284757	-1	1.40427e-24	Ornithine	Both	Bacteroides_2	Bacteroidota	Bacteroidia	Bacteroidales	Bacteroidaceae	Bacteroides	TACGGAGGATCCGAGCGTTATCCGGATTTATTGGGTTTAAAGGGAGCGTAGGTGGATTGTTAAGTCAGTTGTGAAAGTTTGCGGCTCAACCGTAAAATTGCAGTTGAAACTGGCAGTCTTGAGTACAGTAGAGGTGGGCGGAATTCGTGGTGTAGCGGTGAAATGCTTAGATATCACGAAGAACTCCGATTGCGAAGGCAGCTCACTGGACTGCAACTGACACTGATGCTCGAAAGTGTGGGTATCAAACAGG	TRUE	1	['EC:3.5.1.16']	0.64	0.93	1.18
131	C00135	seq2	0.139394	0.700932	-0.3	0.623838	0.3	0.623838	Histidine	Both	Bacteroides_2	Bacteroidota	Bacteroidia	Bacteroidales	Bacteroidaceae	Bacteroides	TACGGAGGATCCGAGCGTTATCCGGATTTATTGGGTTTAAAGGGAGCGTAGGTGGATTGTTAAGTCAGTTGTGAAAGTTTGCGGCTCAACCGTAAAATTGCAGTTGAAACTGGCAGTCTTGAGTACAGTAGAGGTGGGCGGAATTCGTGGTGTAGCGGTGAAATGCTTAGATATCACGAAGAACTCCGATTGCGAAGGCAGCTCACTGGACTGCAACTGACACTGATGCTCGAAAGTGTGGGTATCAAACAGG	TRUE	3	['EC:1.1.1.23', 'EC:4.3.1.3', 'EC:6.1.1.21']	0.25	0.58	0.42
132	C00386	seq2	0.10303	0.776998	0.2	0.74706	0.3	0.623838	Carnosine	Host	Bacteroides_2	Bacteroidota	Bacteroidia	Bacteroidales	Bacteroidaceae	Bacteroides	TACGGAGGATCCGAGCGTTATCCGGATTTATTGGGTTTAAAGGGAGCGTAGGTGGATTGTTAAGTCAGTTGTGAAAGTTTGCGGCTCAACCGTAAAATTGCAGTTGAAACTGGCAGTCTTGAGTACAGTAGAGGTGGGCGGAATTCGTGGTGTAGCGGTGAAATGCTTAGATATCACGAAGAACTCCGATTGCGAAGGCAGCTCACTGGACTGCAACTGACACTGATGCTCGAAAGTGTGGGTATCAAACAGG	FALSE	0	[]	-0.13	1.54	0.03
133	C00065	seq2	-0.0545455	0.881036	-0.3	0.623838	0.3	0.623838	Serine	Both	Bacteroides_2	Bacteroidota	Bacteroidia	Bacteroidales	Bacteroidaceae	Bacteroides	TACGGAGGATCCGAGCGTTATCCGGATTTATTGGGTTTAAAGGGAGCGTAGGTGGATTGTTAAGTCAGTTGTGAAAGTTTGCGGCTCAACCGTAAAATTGCAGTTGAAACTGGCAGTCTTGAGTACAGTAGAGGTGGGCGGAATTCGTGGTGTAGCGGTGAAATGCTTAGATATCACGAAGAACTCCGATTGCGAAGGCAGCTCACTGGACTGCAACTGACACTGATGCTCGAAAGTGTGGGTATCAAACAGG	TRUE	9	['EC:4.2.1.20', 'EC:2.1.2.1', 'EC:2.7.8.8', 'EC:4.3.1.17', 'EC:6.1.1.11', 'EC:3.1.3.3', 'EC:2.3.1.30']	-0.48	-0.51	0.38
134	C00152	seq2	-0.00606061	0.986743	-0.3	0.623838	0.3	0.623838	Asparagine	Both	Bacteroides_2	Bacteroidota	Bacteroidia	Bacteroidales	Bacteroidaceae	Bacteroides	TACGGAGGATCCGAGCGTTATCCGGATTTATTGGGTTTAAAGGGAGCGTAGGTGGATTGTTAAGTCAGTTGTGAAAGTTTGCGGCTCAACCGTAAAATTGCAGTTGAAACTGGCAGTCTTGAGTACAGTAGAGGTGGGCGGAATTCGTGGTGTAGCGGTGAAATGCTTAGATATCACGAAGAACTCCGATTGCGAAGGCAGCTCACTGGACTGCAACTGACACTGATGCTCGAAAGTGTGGGTATCAAACAGG	TRUE	5	['EC:6.1.1.22', 'EC:6.3.1.1', 'EC:3.5.1.1', 'EC:6.3.5.4']	-0.71	-0.83	0.32
135	C00064	seq2	0.10303	0.776998	-0.3	0.623838	-0.1	0.872889	Glutamine	Both	Bacteroides_2	Bacteroidota	Bacteroidia	Bacteroidales	Bacteroidaceae	Bacteroides	TACGGAGGATCCGAGCGTTATCCGGATTTATTGGGTTTAAAGGGAGCGTAGGTGGATTGTTAAGTCAGTTGTGAAAGTTTGCGGCTCAACCGTAAAATTGCAGTTGAAACTGGCAGTCTTGAGTACAGTAGAGGTGGGCGGAATTCGTGGTGTAGCGGTGAAATGCTTAGATATCACGAAGAACTCCGATTGCGAAGGCAGCTCACTGGACTGCAACTGACACTGATGCTCGAAAGTGTGGGTATCAAACAGG	TRUE	25	['EC:6.3.5.3', 'EC:6.3.4.2', 'EC:1.4.1.14', 'EC:6.3.5.2', 'EC:2.6.1.85', 'EC:6.3.5.1', 'EC:2.6.1.16', 'EC:4.1.3.27', 'EC:6.3.5.4', 'EC:6.3.1.2', 'EC:1.4.1.13', 'EC:6.1.1.18', 'EC:6.3.5.5', 'EC:2.4.2.14', 'EC:3.5.1.2']	-0.27	-0.35	0.33
136	C00188	seq2	0.127273	0.726057	-0.3	0.623838	0.1	0.872889	Threonine	Both	Bacteroides_2	Bacteroidota	Bacteroidia	Bacteroidales	Bacteroidaceae	Bacteroides	TACGGAGGATCCGAGCGTTATCCGGATTTATTGGGTTTAAAGGGAGCGTAGGTGGATTGTTAAGTCAGTTGTGAAAGTTTGCGGCTCAACCGTAAAATTGCAGTTGAAACTGGCAGTCTTGAGTACAGTAGAGGTGGGCGGAATTCGTGGTGTAGCGGTGAAATGCTTAGATATCACGAAGAACTCCGATTGCGAAGGCAGCTCACTGGACTGCAACTGACACTGATGCTCGAAAGTGTGGGTATCAAACAGG	TRUE	4	['EC:4.1.2.5', 'EC:4.2.3.1', 'EC:6.1.1.3', 'EC:2.7.7.87']	-0.56	-0.62	0.24
137	C00245	seq2	-0.151515	0.676065	0	1	0.4	0.504632	Taurine	Both	Bacteroides_2	Bacteroidota	Bacteroidia	Bacteroidales	Bacteroidaceae	Bacteroides	TACGGAGGATCCGAGCGTTATCCGGATTTATTGGGTTTAAAGGGAGCGTAGGTGGATTGTTAAGTCAGTTGTGAAAGTTTGCGGCTCAACCGTAAAATTGCAGTTGAAACTGGCAGTCTTGAGTACAGTAGAGGTGGGCGGAATTCGTGGTGTAGCGGTGAAATGCTTAGATATCACGAAGAACTCCGATTGCGAAGGCAGCTCACTGGACTGCAACTGACACTGATGCTCGAAAGTGTGGGTATCAAACAGG	TRUE	2	['EC:4.1.1.15', 'EC:3.5.1.24']	1.47	1.85	1.43
138	C00025	seq2	0.0424242	0.907364	0.2	0.74706	-0.1	0.872889	Glutamate	Both	Bacteroides_2	Bacteroidota	Bacteroidia	Bacteroidales	Bacteroidaceae	Bacteroides	TACGGAGGATCCGAGCGTTATCCGGATTTATTGGGTTTAAAGGGAGCGTAGGTGGATTGTTAAGTCAGTTGTGAAAGTTTGCGGCTCAACCGTAAAATTGCAGTTGAAACTGGCAGTCTTGAGTACAGTAGAGGTGGGCGGAATTCGTGGTGTAGCGGTGAAATGCTTAGATATCACGAAGAACTCCGATTGCGAAGGCAGCTCACTGGACTGCAACTGACACTGATGCTCGAAAGTGTGGGTATCAAACAGG	TRUE	40	['EC:2.6.1.52', 'EC:1.4.1.14', 'EC:2.6.1.85', 'EC:6.3.5.1', 'EC:2.6.1.42', 'EC:2.6.1.9', 'EC:6.3.2.12', 'EC:6.3.5.4', 'EC:6.3.1.2', 'EC:4.1.1.15', 'EC:6.3.5.5', 'EC:5.1.1.3', 'EC:3.5.1.2', 'EC:6.3.5.3', 'EC:2.1.2.5', 'EC:6.3.4.2', 'EC:2.6.1.16', 'EC:1.4.1.4', 'EC:6.1.1.17', 'EC:2.4.2.14', 'EC:2.6.1.11', 'EC:6.3.5.2', 'EC:2.6.1.83', 'EC:2.7.2.11', 'EC:2.6.1.1', 'EC:4.1.3.27', 'EC:1.4.1.13', 'EC:6.…	0.64	0.97	0.67
139	C00049	seq2	-0.345455	0.328227	-0.5	0.391002	-0.1	0.872889	Aspartate	Both	Bacteroides_2	Bacteroidota	Bacteroidia	Bacteroidales	Bacteroidaceae	Bacteroides	TACGGAGGATCCGAGCGTTATCCGGATTTATTGGGTTTAAAGGGAGCGTAGGTGGATTGTTAAGTCAGTTGTGAAAGTTTGCGGCTCAACCGTAAAATTGCAGTTGAAACTGGCAGTCTTGAGTACAGTAGAGGTGGGCGGAATTCGTGGTGTAGCGGTGAAATGCTTAGATATCACGAAGAACTCCGATTGCGAAGGCAGCTCACTGGACTGCAACTGACACTGATGCTCGAAAGTGTGGGTATCAAACAGG	TRUE	19	['EC:1.4.3.16', 'EC:4.3.1.1', 'EC:2.7.2.4', 'EC:2.1.3.2', 'EC:6.1.1.12', 'EC:6.3.4.5', 'EC:4.1.1.12', 'EC:6.3.1.1', 'EC:6.3.4.4', 'EC:2.6.1.1', 'EC:6.3.5.4', 'EC:3.5.1.1', 'EC:4.1.1.11', 'EC:4.1.1.15', 'EC:6.3.2.6']	0.39	0.46	0.82
140	C02721	seq2	-0.163636	0.651477	0.2	0.74706	-0.1	0.872889	N-methylalanine	Unassigned	Bacteroides_2	Bacteroidota	Bacteroidia	Bacteroidales	Bacteroidaceae	Bacteroides	TACGGAGGATCCGAGCGTTATCCGGATTTATTGGGTTTAAAGGGAGCGTAGGTGGATTGTTAAGTCAGTTGTGAAAGTTTGCGGCTCAACCGTAAAATTGCAGTTGAAACTGGCAGTCTTGAGTACAGTAGAGGTGGGCGGAATTCGTGGTGTAGCGGTGAAATGCTTAGATATCACGAAGAACTCCGATTGCGAAGGCAGCTCACTGGACTGCAACTGACACTGATGCTCGAAAGTGTGGGTATCAAACAGG	FALSE	0	[]	0.6	0.92	0.68
141	C01551	seq2	-0.0545455	0.881036	-0.3	0.623838	0.1	0.872889	Allantoin	Microbes	Bacteroides_2	Bacteroidota	Bacteroidia	Bacteroidales	Bacteroidaceae	Bacteroides	TACGGAGGATCCGAGCGTTATCCGGATTTATTGGGTTTAAAGGGAGCGTAGGTGGATTGTTAAGTCAGTTGTGAAAGTTTGCGGCTCAACCGTAAAATTGCAGTTGAAACTGGCAGTCTTGAGTACAGTAGAGGTGGGCGGAATTCGTGGTGTAGCGGTGAAATGCTTAGATATCACGAAGAACTCCGATTGCGAAGGCAGCTCACTGGACTGCAACTGACACTGATGCTCGAAAGTGTGGGTATCAAACAGG	FALSE	0	[]	0.26	0.72	0.06
142	C00257	seq2	-0.212121	0.556306	-0.4	0.504632	0.3	0.623838	Gluconate	Both	Bacteroides_2	Bacteroidota	Bacteroidia	Bacteroidales	Bacteroidaceae	Bacteroides	TACGGAGGATCCGAGCGTTATCCGGATTTATTGGGTTTAAAGGGAGCGTAGGTGGATTGTTAAGTCAGTTGTGAAAGTTTGCGGCTCAACCGTAAAATTGCAGTTGAAACTGGCAGTCTTGAGTACAGTAGAGGTGGGCGGAATTCGTGGTGTAGCGGTGAAATGCTTAGATATCACGAAGAACTCCGATTGCGAAGGCAGCTCACTGGACTGCAACTGACACTGATGCTCGAAAGTGTGGGTATCAAACAGG	TRUE	1	['EC:1.1.1.69']	-2.51	-2.55	-1.06
143	C02989	seq2	-0.0545455	0.881036	-0.1	0.872889	0.3	0.623838	Methionine sulfoxide	Unassigned	Bacteroides_2	Bacteroidota	Bacteroidia	Bacteroidales	Bacteroidaceae	Bacteroides	TACGGAGGATCCGAGCGTTATCCGGATTTATTGGGTTTAAAGGGAGCGTAGGTGGATTGTTAAGTCAGTTGTGAAAGTTTGCGGCTCAACCGTAAAATTGCAGTTGAAACTGGCAGTCTTGAGTACAGTAGAGGTGGGCGGAATTCGTGGTGTAGCGGTGAAATGCTTAGATATCACGAAGAACTCCGATTGCGAAGGCAGCTCACTGGACTGCAACTGACACTGATGCTCGAAAGTGTGGGTATCAAACAGG	FALSE	0	[]	-0.52	-0.18	0.34
144	C00037	seq2	0.0909091	0.802772	-0.3	0.623838	0.4	0.504632	Glycine	Both	Bacteroides_2	Bacteroidota	Bacteroidia	Bacteroidales	Bacteroidaceae	Bacteroides	TACGGAGGATCCGAGCGTTATCCGGATTTATTGGGTTTAAAGGGAGCGTAGGTGGATTGTTAAGTCAGTTGTGAAAGTTTGCGGCTCAACCGTAAAATTGCAGTTGAAACTGGCAGTCTTGAGTACAGTAGAGGTGGGCGGAATTCGTGGTGTAGCGGTGAAATGCTTAGATATCACGAAGAACTCCGATTGCGAAGGCAGCTCACTGGACTGCAACTGACACTGATGCTCGAAAGTGTGGGTATCAAACAGG	TRUE	8	['EC:2.1.2.1', 'EC:6.3.4.13', 'EC:6.1.1.14', 'EC:2.3.1.29', 'EC:1.4.1.1', 'EC:4.1.2.5', 'EC:3.5.1.24', 'EC:1.4.4.2']	-0.46	-0.6	0.16
145	C00791	seq2	-0.2	0.579584	-0.3	0.623838	-0.4	0.504632	Creatinine	Microbes	Bacteroides_2	Bacteroidota	Bacteroidia	Bacteroidales	Bacteroidaceae	Bacteroides	TACGGAGGATCCGAGCGTTATCCGGATTTATTGGGTTTAAAGGGAGCGTAGGTGGATTGTTAAGTCAGTTGTGAAAGTTTGCGGCTCAACCGTAAAATTGCAGTTGAAACTGGCAGTCTTGAGTACAGTAGAGGTGGGCGGAATTCGTGGTGTAGCGGTGAAATGCTTAGATATCACGAAGAACTCCGATTGCGAAGGCAGCTCACTGGACTGCAACTGACACTGATGCTCGAAAGTGTGGGTATCAAACAGG	FALSE	0	[]	-2.38	-2.43	0.27
146	C00258	seq2	0.030303	0.933773	-0.1	0.872889	-0.3	0.623838	Glycerate	Both	Bacteroides_2	Bacteroidota	Bacteroidia	Bacteroidales	Bacteroidaceae	Bacteroides	TACGGAGGATCCGAGCGTTATCCGGATTTATTGGGTTTAAAGGGAGCGTAGGTGGATTGTTAAGTCAGTTGTGAAAGTTTGCGGCTCAACCGTAAAATTGCAGTTGAAACTGGCAGTCTTGAGTACAGTAGAGGTGGGCGGAATTCGTGGTGTAGCGGTGAAATGCTTAGATATCACGAAGAACTCCGATTGCGAAGGCAGCTCACTGGACTGCAACTGACACTGATGCTCGAAAGTGTGGGTATCAAACAGG	TRUE	2	['EC:1.1.1.29', 'EC:2.7.1.31']	1.77	2.45	1.98
147	C06422	seq2	-0.442424	0.200423	-0.5	0.391002	-0.3	0.623838	Cellobiose/lactose/maltose	Unassigned	Bacteroides_2	Bacteroidota	Bacteroidia	Bacteroidales	Bacteroidaceae	Bacteroides	TACGGAGGATCCGAGCGTTATCCGGATTTATTGGGTTTAAAGGGAGCGTAGGTGGATTGTTAAGTCAGTTGTGAAAGTTTGCGGCTCAACCGTAAAATTGCAGTTGAAACTGGCAGTCTTGAGTACAGTAGAGGTGGGCGGAATTCGTGGTGTAGCGGTGAAATGCTTAGATATCACGAAGAACTCCGATTGCGAAGGCAGCTCACTGGACTGCAACTGACACTGATGCTCGAAAGTGTGGGTATCAAACAGG	FALSE	0	[]	0.03	-0.16	1.99
148	C00103	seq2	0.10303	0.776998	0.2	0.74706	-0.3	0.623838	Glucose 6-phosphate	Both	Bacteroides_2	Bacteroidota	Bacteroidia	Bacteroidales	Bacteroidaceae	Bacteroides	TACGGAGGATCCGAGCGTTATCCGGATTTATTGGGTTTAAAGGGAGCGTAGGTGGATTGTTAAGTCAGTTGTGAAAGTTTGCGGCTCAACCGTAAAATTGCAGTTGAAACTGGCAGTCTTGAGTACAGTAGAGGTGGGCGGAATTCGTGGTGTAGCGGTGAAATGCTTAGATATCACGAAGAACTCCGATTGCGAAGGCAGCTCACTGGACTGCAACTGACACTGATGCTCGAAAGTGTGGGTATCAAACAGG	TRUE	3	['EC:2.4.1.1', 'EC:5.4.2.2', 'EC:2.7.7.24']	3.35	5.6	2.5
149	C00055	seq2	0.636364	0.0479117	0.2	0.74706	0.6	0.284757	Cytidine 5-Monophosphate	Both	Bacteroides_2	Bacteroidota	Bacteroidia	Bacteroidales	Bacteroidaceae	Bacteroides	TACGGAGGATCCGAGCGTTATCCGGATTTATTGGGTTTAAAGGGAGCGTAGGTGGATTGTTAAGTCAGTTGTGAAAGTTTGCGGCTCAACCGTAAAATTGCAGTTGAAACTGGCAGTCTTGAGTACAGTAGAGGTGGGCGGAATTCGTGGTGTAGCGGTGAAATGCTTAGATATCACGAAGAACTCCGATTGCGAAGGCAGCTCACTGGACTGCAACTGACACTGATGCTCGAAAGTGTGGGTATCAAACAGG	TRUE	13	['EC:2.4.99.12', 'EC:2.7.8.8', 'EC:6.3.2.5', 'EC:2.7.1.48', 'EC:4.6.1.12', 'EC:2.4.99.14', 'EC:2.7.8.5', 'EC:2.4.99.13', 'EC:2.7.4.14', 'EC:2.4.99.15', 'EC:3.1.3.5']	0.46	2.86	1.19
150	C00122	seq2	0.406061	0.244282	0	1	0.3	0.623838	Fumarate	Both	Bacteroides_2	Bacteroidota	Bacteroidia	Bacteroidales	Bacteroidaceae	Bacteroides	TACGGAGGATCCGAGCGTTATCCGGATTTATTGGGTTTAAAGGGAGCGTAGGTGGATTGTTAAGTCAGTTGTGAAAGTTTGCGGCTCAACCGTAAAATTGCAGTTGAAACTGGCAGTCTTGAGTACAGTAGAGGTGGGCGGAATTCGTGGTGTAGCGGTGAAATGCTTAGATATCACGAAGAACTCCGATTGCGAAGGCAGCTCACTGGACTGCAACTGACACTGATGCTCGAAAGTGTGGGTATCAAACAGG	TRUE	7	['EC:1.3.5.1', 'EC:4.3.1.1', 'EC:1.3.98.1', 'EC:4.2.1.2', 'EC:4.3.2.1', 'EC:4.3.2.2']	0.82	1.41	0.92
151	C03668	seq2	0.430303	0.214492	0	1	0.4	0.504632	Malate	Unassigned	Bacteroides_2	Bacteroidota	Bacteroidia	Bacteroidales	Bacteroidaceae	Bacteroides	TACGGAGGATCCGAGCGTTATCCGGATTTATTGGGTTTAAAGGGAGCGTAGGTGGATTGTTAAGTCAGTTGTGAAAGTTTGCGGCTCAACCGTAAAATTGCAGTTGAAACTGGCAGTCTTGAGTACAGTAGAGGTGGGCGGAATTCGTGGTGTAGCGGTGAAATGCTTAGATATCACGAAGAACTCCGATTGCGAAGGCAGCTCACTGGACTGCAACTGACACTGATGCTCGAAAGTGTGGGTATCAAACAGG	FALSE	0	[]	0.91	2.19	0.96
152	C00296	seq2	-0.29697	0.404702	-0.6	0.284757	0	1	Quinate	Microbes	Bacteroides_2	Bacteroidota	Bacteroidia	Bacteroidales	Bacteroidaceae	Bacteroides	TACGGAGGATCCGAGCGTTATCCGGATTTATTGGGTTTAAAGGGAGCGTAGGTGGATTGTTAAGTCAGTTGTGAAAGTTTGCGGCTCAACCGTAAAATTGCAGTTGAAACTGGCAGTCTTGAGTACAGTAGAGGTGGGCGGAATTCGTGGTGTAGCGGTGAAATGCTTAGATATCACGAAGAACTCCGATTGCGAAGGCAGCTCACTGGACTGCAACTGACACTGATGCTCGAAAGTGTGGGTATCAAACAGG	FALSE	0	[]	-3.91	-4.26	-2.29
153	C00507	seq2	0.127273	0.726057	0.3	0.623838	0.3	0.623838	Fucose/rhamnose	Microbes	Bacteroides_2	Bacteroidota	Bacteroidia	Bacteroidales	Bacteroidaceae	Bacteroides	TACGGAGGATCCGAGCGTTATCCGGATTTATTGGGTTTAAAGGGAGCGTAGGTGGATTGTTAAGTCAGTTGTGAAAGTTTGCGGCTCAACCGTAAAATTGCAGTTGAAACTGGCAGTCTTGAGTACAGTAGAGGTGGGCGGAATTCGTGGTGTAGCGGTGAAATGCTTAGATATCACGAAGAACTCCGATTGCGAAGGCAGCTCACTGGACTGCAACTGACACTGATGCTCGAAAGTGTGGGTATCAAACAGG	TRUE	2	['EC:3.2.1.40', 'EC:5.3.1.14']	1.63	1.92	1.73
154	C02494	seq2	-0.163636	0.651477	0.1	0.872889	0.3	0.623838	1-Methyladenosine	Unassigned	Bacteroides_2	Bacteroidota	Bacteroidia	Bacteroidales	Bacteroidaceae	Bacteroides	TACGGAGGATCCGAGCGTTATCCGGATTTATTGGGTTTAAAGGGAGCGTAGGTGGATTGTTAAGTCAGTTGTGAAAGTTTGCGGCTCAACCGTAAAATTGCAGTTGAAACTGGCAGTCTTGAGTACAGTAGAGGTGGGCGGAATTCGTGGTGTAGCGGTGAAATGCTTAGATATCACGAAGAACTCCGATTGCGAAGGCAGCTCACTGGACTGCAACTGACACTGATGCTCGAAAGTGTGGGTATCAAACAGG	FALSE	0	[]	-0.11	0.13	0.17
155	C01835	seq2	-0.248485	0.488776	-0.3	0.623838	0.3	0.623838	Maltotriose/raffinose	Unassigned	Bacteroides_2	Bacteroidota	Bacteroidia	Bacteroidales	Bacteroidaceae	Bacteroides	TACGGAGGATCCGAGCGTTATCCGGATTTATTGGGTTTAAAGGGAGCGTAGGTGGATTGTTAAGTCAGTTGTGAAAGTTTGCGGCTCAACCGTAAAATTGCAGTTGAAACTGGCAGTCTTGAGTACAGTAGAGGTGGGCGGAATTCGTGGTGTAGCGGTGAAATGCTTAGATATCACGAAGAACTCCGATTGCGAAGGCAGCTCACTGGACTGCAACTGACACTGATGCTCGAAAGTGTGGGTATCAAACAGG	FALSE	0	[]	-2.3	-2.27	-0.69
156	C00881	seq2	0.0787879	0.828717	-0.2	0.74706	0.4	0.504632	2-Deoxycytidine	Both	Bacteroides_2	Bacteroidota	Bacteroidia	Bacteroidales	Bacteroidaceae	Bacteroides	TACGGAGGATCCGAGCGTTATCCGGATTTATTGGGTTTAAAGGGAGCGTAGGTGGATTGTTAAGTCAGTTGTGAAAGTTTGCGGCTCAACCGTAAAATTGCAGTTGAAACTGGCAGTCTTGAGTACAGTAGAGGTGGGCGGAATTCGTGGTGTAGCGGTGAAATGCTTAGATATCACGAAGAACTCCGATTGCGAAGGCAGCTCACTGGACTGCAACTGACACTGATGCTCGAAAGTGTGGGTATCAAACAGG	TRUE	3	['EC:3.5.4.5', 'EC:3.1.3.5']	-0.05	-0.08	0.62
157	C00437	seq2	-0.260606	0.467089	0.2	0.74706	-0.4	0.504632	N-acetylornithine	Both	Bacteroides_2	Bacteroidota	Bacteroidia	Bacteroidales	Bacteroidaceae	Bacteroides	TACGGAGGATCCGAGCGTTATCCGGATTTATTGGGTTTAAAGGGAGCGTAGGTGGATTGTTAAGTCAGTTGTGAAAGTTTGCGGCTCAACCGTAAAATTGCAGTTGAAACTGGCAGTCTTGAGTACAGTAGAGGTGGGCGGAATTCGTGGTGTAGCGGTGAAATGCTTAGATATCACGAAGAACTCCGATTGCGAAGGCAGCTCACTGGACTGCAACTGACACTGATGCTCGAAAGTGTGGGTATCAAACAGG	TRUE	2	['EC:3.5.1.16', 'EC:2.6.1.11']	-0.22	1.6	0.26
158	C00158	seq2	-0.466667	0.173939	-0.5	0.391002	-0.5	0.391002	Citrate	Both	Bacteroides_2	Bacteroidota	Bacteroidia	Bacteroidales	Bacteroidaceae	Bacteroides	TACGGAGGATCCGAGCGTTATCCGGATTTATTGGGTTTAAAGGGAGCGTAGGTGGATTGTTAAGTCAGTTGTGAAAGTTTGCGGCTCAACCGTAAAATTGCAGTTGAAACTGGCAGTCTTGAGTACAGTAGAGGTGGGCGGAATTCGTGGTGTAGCGGTGAAATGCTTAGATATCACGAAGAACTCCGATTGCGAAGGCAGCTCACTGGACTGCAACTGACACTGATGCTCGAAAGTGTGGGTATCAAACAGG	TRUE	2	['EC:4.2.1.3', 'EC:2.3.3.1']	-1.27	-0.38	-0.34
159	C21016	seq2	0.2	0.579584	0.2	0.74706	0.3	0.623838	Ophthalmate	Both	Bacteroides_2	Bacteroidota	Bacteroidia	Bacteroidales	Bacteroidaceae	Bacteroides	TACGGAGGATCCGAGCGTTATCCGGATTTATTGGGTTTAAAGGGAGCGTAGGTGGATTGTTAAGTCAGTTGTGAAAGTTTGCGGCTCAACCGTAAAATTGCAGTTGAAACTGGCAGTCTTGAGTACAGTAGAGGTGGGCGGAATTCGTGGTGTAGCGGTGAAATGCTTAGATATCACGAAGAACTCCGATTGCGAAGGCAGCTCACTGGACTGCAACTGACACTGATGCTCGAAAGTGTGGGTATCAAACAGG	FALSE	0	[]	-0.33	1.95	0.07
160	C00794	seq2	-0.0424242	0.907364	0.4	0.504632	-0.3	0.623838	Sorbitol	Both	Bacteroides_2	Bacteroidota	Bacteroidia	Bacteroidales	Bacteroidaceae	Bacteroides	TACGGAGGATCCGAGCGTTATCCGGATTTATTGGGTTTAAAGGGAGCGTAGGTGGATTGTTAAGTCAGTTGTGAAAGTTTGCGGCTCAACCGTAAAATTGCAGTTGAAACTGGCAGTCTTGAGTACAGTAGAGGTGGGCGGAATTCGTGGTGTAGCGGTGAAATGCTTAGATATCACGAAGAACTCCGATTGCGAAGGCAGCTCACTGGACTGCAACTGACACTGATGCTCGAAAGTGTGGGTATCAAACAGG	TRUE	1	['EC:3.2.1.22']	-0.53	-0.29	0.26
161	N-acetyl glycine	seq2	0.0787879	0.828717	0.3	0.623838	0.4	0.504632	N-acetyl glycine	Unassigned	Bacteroides_2	Bacteroidota	Bacteroidia	Bacteroidales	Bacteroidaceae	Bacteroides	TACGGAGGATCCGAGCGTTATCCGGATTTATTGGGTTTAAAGGGAGCGTAGGTGGATTGTTAAGTCAGTTGTGAAAGTTTGCGGCTCAACCGTAAAATTGCAGTTGAAACTGGCAGTCTTGAGTACAGTAGAGGTGGGCGGAATTCGTGGTGTAGCGGTGAAATGCTTAGATATCACGAAGAACTCCGATTGCGAAGGCAGCTCACTGGACTGCAACTGACACTGATGCTCGAAAGTGTGGGTATCAAACAGG	FALSE	0	[]	0.07	0.54	-0.06
162	C01013	seq2	0.406061	0.244282	0.2	0.74706	0.6	0.284757	Hydroxypropionate/lactate	Host	Bacteroides_2	Bacteroidota	Bacteroidia	Bacteroidales	Bacteroidaceae	Bacteroides	TACGGAGGATCCGAGCGTTATCCGGATTTATTGGGTTTAAAGGGAGCGTAGGTGGATTGTTAAGTCAGTTGTGAAAGTTTGCGGCTCAACCGTAAAATTGCAGTTGAAACTGGCAGTCTTGAGTACAGTAGAGGTGGGCGGAATTCGTGGTGTAGCGGTGAAATGCTTAGATATCACGAAGAACTCCGATTGCGAAGGCAGCTCACTGGACTGCAACTGACACTGATGCTCGAAAGTGTGGGTATCAAACAGG	FALSE	0	[]	1.2	2.04	1.06
163	C00073	seq2	0.187879	0.603218	0	1	0.3	0.623838	Methionine	Both	Bacteroides_2	Bacteroidota	Bacteroidia	Bacteroidales	Bacteroidaceae	Bacteroides	TACGGAGGATCCGAGCGTTATCCGGATTTATTGGGTTTAAAGGGAGCGTAGGTGGATTGTTAAGTCAGTTGTGAAAGTTTGCGGCTCAACCGTAAAATTGCAGTTGAAACTGGCAGTCTTGAGTACAGTAGAGGTGGGCGGAATTCGTGGTGTAGCGGTGAAATGCTTAGATATCACGAAGAACTCCGATTGCGAAGGCAGCTCACTGGACTGCAACTGACACTGATGCTCGAAAGTGTGGGTATCAAACAGG	TRUE	18	['EC:6.1.1.10', 'EC:2.4.99.17', 'EC:2.5.1.6', 'EC:2.8.4.5', 'EC:2.5.1.49', 'EC:2.8.4.4', 'EC:2.8.1.6', 'EC:4.1.99.19', 'EC:4.1.99.17', 'EC:2.8.1.8', 'EC:1.8.4.11', 'EC:2.8.4.3', 'EC:1.97.1.4', 'EC:2.1.1.13']	0.4	1.2	0.27
164	C00026	seq2	0.321212	0.365468	0.4	0.504632	0	1	2-Oxoglutarate	Both	Bacteroides_2	Bacteroidota	Bacteroidia	Bacteroidales	Bacteroidaceae	Bacteroides	TACGGAGGATCCGAGCGTTATCCGGATTTATTGGGTTTAAAGGGAGCGTAGGTGGATTGTTAAGTCAGTTGTGAAAGTTTGCGGCTCAACCGTAAAATTGCAGTTGAAACTGGCAGTCTTGAGTACAGTAGAGGTGGGCGGAATTCGTGGTGTAGCGGTGAAATGCTTAGATATCACGAAGAACTCCGATTGCGAAGGCAGCTCACTGGACTGCAACTGACACTGATGCTCGAAAGTGTGGGTATCAAACAGG	TRUE	29	['EC:2.6.1.52', 'EC:1.4.1.14', 'EC:2.6.1.42', 'EC:2.6.1.9', 'EC:1.1.1.95', 'EC:1.1.1.42', 'EC:2.2.1.9', 'EC:1.4.1.4', 'EC:2.6.1.11', 'EC:2.6.1.83', 'EC:1.2.7.11', 'EC:1.5.1.7', 'EC:2.6.1.1', 'EC:1.4.1.13', 'EC:1.2.7.3']	1.95	1.87	2.28
165	C01042	seq2	-0.2	0.579584	-0.1	0.872889	-0.1	0.872889	N-acetylaspartate	Both	Bacteroides_2	Bacteroidota	Bacteroidia	Bacteroidales	Bacteroidaceae	Bacteroides	TACGGAGGATCCGAGCGTTATCCGGATTTATTGGGTTTAAAGGGAGCGTAGGTGGATTGTTAAGTCAGTTGTGAAAGTTTGCGGCTCAACCGTAAAATTGCAGTTGAAACTGGCAGTCTTGAGTACAGTAGAGGTGGGCGGAATTCGTGGTGTAGCGGTGAAATGCTTAGATATCACGAAGAACTCCGATTGCGAAGGCAGCTCACTGGACTGCAACTGACACTGATGCTCGAAAGTGTGGGTATCAAACAGG	FALSE	0	[]	2.26	2.27	0.9
166	C00051	seq2	0.660606	0.0375884	0.8	0.104088	0.9	0.0373861	Glutathione	Both	Bacteroides_2	Bacteroidota	Bacteroidia	Bacteroidales	Bacteroidaceae	Bacteroides	TACGGAGGATCCGAGCGTTATCCGGATTTATTGGGTTTAAAGGGAGCGTAGGTGGATTGTTAAGTCAGTTGTGAAAGTTTGCGGCTCAACCGTAAAATTGCAGTTGAAACTGGCAGTCTTGAGTACAGTAGAGGTGGGCGGAATTCGTGGTGTAGCGGTGAAATGCTTAGATATCACGAAGAACTCCGATTGCGAAGGCAGCTCACTGGACTGCAACTGACACTGATGCTCGAAAGTGTGGGTATCAAACAGG	TRUE	2	['EC:1.8.1.9', 'EC:4.4.1.5']	3.02	1.99	4.16
167	C00106	seq2	0.284848	0.425038	0.5	0.391002	-0.1	0.872889	Uracil	Both	Bacteroides_2	Bacteroidota	Bacteroidia	Bacteroidales	Bacteroidaceae	Bacteroides	TACGGAGGATCCGAGCGTTATCCGGATTTATTGGGTTTAAAGGGAGCGTAGGTGGATTGTTAAGTCAGTTGTGAAAGTTTGCGGCTCAACCGTAAAATTGCAGTTGAAACTGGCAGTCTTGAGTACAGTAGAGGTGGGCGGAATTCGTGGTGTAGCGGTGAAATGCTTAGATATCACGAAGAACTCCGATTGCGAAGGCAGCTCACTGGACTGCAACTGACACTGATGCTCGAAAGTGTGGGTATCAAACAGG	TRUE	2	['EC:2.4.2.9', 'EC:2.4.2.3']	1.23	1.62	1.06
168	C02727	seq2	0.0666667	0.854813	-0.1	0.872889	0	1	N6-acetyllysine	Unassigned	Bacteroides_2	Bacteroidota	Bacteroidia	Bacteroidales	Bacteroidaceae	Bacteroides	TACGGAGGATCCGAGCGTTATCCGGATTTATTGGGTTTAAAGGGAGCGTAGGTGGATTGTTAAGTCAGTTGTGAAAGTTTGCGGCTCAACCGTAAAATTGCAGTTGAAACTGGCAGTCTTGAGTACAGTAGAGGTGGGCGGAATTCGTGGTGTAGCGGTGAAATGCTTAGATATCACGAAGAACTCCGATTGCGAAGGCAGCTCACTGGACTGCAACTGACACTGATGCTCGAAAGTGTGGGTATCAAACAGG	FALSE	0	[]	-0.13	1.12	-0.07
169	C01157	seq2	0.2	0.579584	-0.3	0.623838	0.3	0.623838	Hydroxyproline	Both	Bacteroides_2	Bacteroidota	Bacteroidia	Bacteroidales	Bacteroidaceae	Bacteroides	TACGGAGGATCCGAGCGTTATCCGGATTTATTGGGTTTAAAGGGAGCGTAGGTGGATTGTTAAGTCAGTTGTGAAAGTTTGCGGCTCAACCGTAAAATTGCAGTTGAAACTGGCAGTCTTGAGTACAGTAGAGGTGGGCGGAATTCGTGGTGTAGCGGTGAAATGCTTAGATATCACGAAGAACTCCGATTGCGAAGGCAGCTCACTGGACTGCAACTGACACTGATGCTCGAAAGTGTGGGTATCAAACAGG	TRUE	1	['EC:1.5.1.2']	0.1	1.58	-0.09
170	C00123	seq2	0.10303	0.776998	-0.3	0.623838	0.1	0.872889	Isoleucine/leucine	Both	Bacteroides_2	Bacteroidota	Bacteroidia	Bacteroidales	Bacteroidaceae	Bacteroides	TACGGAGGATCCGAGCGTTATCCGGATTTATTGGGTTTAAAGGGAGCGTAGGTGGATTGTTAAGTCAGTTGTGAAAGTTTGCGGCTCAACCGTAAAATTGCAGTTGAAACTGGCAGTCTTGAGTACAGTAGAGGTGGGCGGAATTCGTGGTGTAGCGGTGAAATGCTTAGATATCACGAAGAACTCCGATTGCGAAGGCAGCTCACTGGACTGCAACTGACACTGATGCTCGAAAGTGTGGGTATCAAACAGG	TRUE	2	['EC:6.1.1.4', 'EC:2.6.1.42']	-0.09	0.02	0.54
171	C00163	seq2	-0.260606	0.467089	0.7	0.18812	-0.6	0.284757	Propionate	Both	Bacteroides_2	Bacteroidota	Bacteroidia	Bacteroidales	Bacteroidaceae	Bacteroides	TACGGAGGATCCGAGCGTTATCCGGATTTATTGGGTTTAAAGGGAGCGTAGGTGGATTGTTAAGTCAGTTGTGAAAGTTTGCGGCTCAACCGTAAAATTGCAGTTGAAACTGGCAGTCTTGAGTACAGTAGAGGTGGGCGGAATTCGTGGTGTAGCGGTGAAATGCTTAGATATCACGAAGAACTCCGATTGCGAAGGCAGCTCACTGGACTGCAACTGACACTGATGCTCGAAAGTGTGGGTATCAAACAGG	TRUE	2	['EC:2.7.2.1', 'EC:6.2.1.1']	1.77	3.52	0.71
172	C00042	seq2	-0.309091	0.384841	0.3	0.623838	-0.6	0.284757	Succinate	Both	Bacteroides_2	Bacteroidota	Bacteroidia	Bacteroidales	Bacteroidaceae	Bacteroides	TACGGAGGATCCGAGCGTTATCCGGATTTATTGGGTTTAAAGGGAGCGTAGGTGGATTGTTAAGTCAGTTGTGAAAGTTTGCGGCTCAACCGTAAAATTGCAGTTGAAACTGGCAGTCTTGAGTACAGTAGAGGTGGGCGGAATTCGTGGTGTAGCGGTGAAATGCTTAGATATCACGAAGAACTCCGATTGCGAAGGCAGCTCACTGGACTGCAACTGACACTGATGCTCGAAAGTGTGGGTATCAAACAGG	TRUE	3	['EC:1.3.5.1', 'EC:1.3.98.1']	1.66	3.8	0.71
173	C00624	seq2	-0.175758	0.627188	0	1	-0.4	0.504632	N-acetylglutamate	Both	Bacteroides_2	Bacteroidota	Bacteroidia	Bacteroidales	Bacteroidaceae	Bacteroides	TACGGAGGATCCGAGCGTTATCCGGATTTATTGGGTTTAAAGGGAGCGTAGGTGGATTGTTAAGTCAGTTGTGAAAGTTTGCGGCTCAACCGTAAAATTGCAGTTGAAACTGGCAGTCTTGAGTACAGTAGAGGTGGGCGGAATTCGTGGTGTAGCGGTGAAATGCTTAGATATCACGAAGAACTCCGATTGCGAAGGCAGCTCACTGGACTGCAACTGACACTGATGCTCGAAAGTGTGGGTATCAAACAGG	TRUE	1	['EC:2.7.2.8']	1.51	2.16	1.44
174	C00250	seq2	0.030303	0.933773	0.3	0.623838	-0.1	0.872889	Pyridoxal	Both	Bacteroides_2	Bacteroidota	Bacteroidia	Bacteroidales	Bacteroidaceae	Bacteroides	TACGGAGGATCCGAGCGTTATCCGGATTTATTGGGTTTAAAGGGAGCGTAGGTGGATTGTTAAGTCAGTTGTGAAAGTTTGCGGCTCAACCGTAAAATTGCAGTTGAAACTGGCAGTCTTGAGTACAGTAGAGGTGGGCGGAATTCGTGGTGTAGCGGTGAAATGCTTAGATATCACGAAGAACTCCGATTGCGAAGGCAGCTCACTGGACTGCAACTGACACTGATGCTCGAAAGTGTGGGTATCAAACAGG	TRUE	1	['EC:1.4.3.5']	1.12	1.72	1.01
175	C01073	seq2	-0.10303	0.776998	-0.3	0.623838	-0.3	0.623838	N-acetyl-b-alanine	Unassigned	Bacteroides_2	Bacteroidota	Bacteroidia	Bacteroidales	Bacteroidaceae	Bacteroides	TACGGAGGATCCGAGCGTTATCCGGATTTATTGGGTTTAAAGGGAGCGTAGGTGGATTGTTAAGTCAGTTGTGAAAGTTTGCGGCTCAACCGTAAAATTGCAGTTGAAACTGGCAGTCTTGAGTACAGTAGAGGTGGGCGGAATTCGTGGTGTAGCGGTGAAATGCTTAGATATCACGAAGAACTCCGATTGCGAAGGCAGCTCACTGGACTGCAACTGACACTGATGCTCGAAAGTGTGGGTATCAAACAGG	FALSE	0	[]	-0.6	-0.53	0.22
176	C00299	seq2	0.187879	0.603218	0.4	0.504632	0.1	0.872889	Uridine	Both	Bacteroides_2	Bacteroidota	Bacteroidia	Bacteroidales	Bacteroidaceae	Bacteroides	TACGGAGGATCCGAGCGTTATCCGGATTTATTGGGTTTAAAGGGAGCGTAGGTGGATTGTTAAGTCAGTTGTGAAAGTTTGCGGCTCAACCGTAAAATTGCAGTTGAAACTGGCAGTCTTGAGTACAGTAGAGGTGGGCGGAATTCGTGGTGTAGCGGTGAAATGCTTAGATATCACGAAGAACTCCGATTGCGAAGGCAGCTCACTGGACTGCAACTGACACTGATGCTCGAAAGTGTGGGTATCAAACAGG	TRUE	7	['EC:3.5.4.5', 'EC:3.1.3.6', 'EC:2.7.1.48', 'EC:2.4.2.3', 'EC:3.1.3.5']	-0.64	-0.45	-0.41
177	C01089	seq2	0.224242	0.533401	0.5	0.391002	-0.1	0.872889	3-Hydroxybutyrate	Both	Bacteroides_2	Bacteroidota	Bacteroidia	Bacteroidales	Bacteroidaceae	Bacteroides	TACGGAGGATCCGAGCGTTATCCGGATTTATTGGGTTTAAAGGGAGCGTAGGTGGATTGTTAAGTCAGTTGTGAAAGTTTGCGGCTCAACCGTAAAATTGCAGTTGAAACTGGCAGTCTTGAGTACAGTAGAGGTGGGCGGAATTCGTGGTGTAGCGGTGAAATGCTTAGATATCACGAAGAACTCCGATTGCGAAGGCAGCTCACTGGACTGCAACTGACACTGATGCTCGAAAGTGTGGGTATCAAACAGG	FALSE	0	[]	1.68	2.09	1.68
178	C00253	seq2	-0.0787879	0.828717	0.3	0.623838	-0.1	0.872889	Nicotinate	Both	Bacteroides_2	Bacteroidota	Bacteroidia	Bacteroidales	Bacteroidaceae	Bacteroides	TACGGAGGATCCGAGCGTTATCCGGATTTATTGGGTTTAAAGGGAGCGTAGGTGGATTGTTAAGTCAGTTGTGAAAGTTTGCGGCTCAACCGTAAAATTGCAGTTGAAACTGGCAGTCTTGAGTACAGTAGAGGTGGGCGGAATTCGTGGTGTAGCGGTGAAATGCTTAGATATCACGAAGAACTCCGATTGCGAAGGCAGCTCACTGGACTGCAACTGACACTGATGCTCGAAAGTGTGGGTATCAAACAGG	TRUE	2	['EC:6.3.4.21', 'EC:2.4.2.1']	3.05	3.92	3.45
179	C00262	seq2	-0.309091	0.384841	-0.2	0.74706	-0.3	0.623838	Hypoxanthine	Both	Bacteroides_2	Bacteroidota	Bacteroidia	Bacteroidales	Bacteroidaceae	Bacteroides	TACGGAGGATCCGAGCGTTATCCGGATTTATTGGGTTTAAAGGGAGCGTAGGTGGATTGTTAAGTCAGTTGTGAAAGTTTGCGGCTCAACCGTAAAATTGCAGTTGAAACTGGCAGTCTTGAGTACAGTAGAGGTGGGCGGAATTCGTGGTGTAGCGGTGAAATGCTTAGATATCACGAAGAACTCCGATTGCGAAGGCAGCTCACTGGACTGCAACTGACACTGATGCTCGAAAGTGTGGGTATCAAACAGG	TRUE	2	['EC:2.4.2.8', 'EC:2.4.2.1']	0.53	0.94	0.21
[truncated: 126,156 more rows]
