# Supplementary material for: Metabolic landscape of the male mouse gut identifies different niches determined by microbial activities
Source: Nat Metab. 2023 May 22;5(6):968–80. doi: 10.1038/s42255-023-00802-1 (PMC10290957; doi:10.1038/s42255-023-00802-1)
Supplement: Supplementary file 3 — Processed and quantified metabolite data per sample. [file 42255_2023_802_MOESM3_ESM.xlsx]

## Sheet: concentration
	replicate	habitat	site	Lysine	5-hydroxylysine	Ornithine	Histidine	Carnosine	Serine	Asparagine	Glutamine	Threonine	Taurine	Glutamic acid	Aspartic acid	N-methylalanine et al	Allantoin	Gluconic acid	Methionine sulfoxide	Glycine	Creatinine	Glyceric acid	Cellobiose_Lactose_Maltose	Glucose 6-phosphate	Cytidine 5-Monophosphate	Fumaric acid	Malic acid	Quinic acid	Fucose_Rhamnose	1-Methyladenosine	Maltotriose_Raffinose	2-Deoxycytidine	N-acetylornithine	Citric acid	Ophthalmic acid	Sorbitol	N-acetyl glycine	Hydroxypropionic_lactic acid	Methionine	2-oxoglutaric acid	N-acetylaspartic acid	Glutathione	Uracil	N6-acetyllysine	Hydroxyproline	Leucine_Isoleucine	Propionic acid	Succinic acid	N-acetylglutamic acid
GF	A	c	1	0.0287115		0.0161921	0.0209924	0.00137077	0.119789	0.0563552	0.0165821	0.0570782	0.0209091	0.0609971	0.0358422	0.00983426	0.00103914	0.113063	5.85889e-05	0.027479	0.0145365	0.000975031	0.135212	0.00560302	0.000424704	0.464255	0.533578	0.00812091	0.0596478	0.00220555	0.00400267	0.000191263	0.000509526	2.78489	0.000153629	0.000640542	0.000892962	0.772972	0.0167307	0.26741	0.00289907	0.0147885	0.00113026	0.000365496	0.0155942	0.0046073	0.0736331	0.0711226	0.00356575
GF	B	c	1	0.0150168		0.00878067	0.0039723		0.02256	0.0145235	0.00905721	0.0261391	0.294189	0.0219371	0.0076114	0.00264094	0.0041635	0.0414591		0.0143533	0.0131156	0.00953256	0.00903686	0.00407717	5.14408e-05	0.0165357	0.0285047	0.00549938	0.000188277		0.000134778	6.13936e-05	0.000132495	2.03993	0.000910648	0.000331796		1.33355	0.00193747	0.16131	0.00341674	0.311662	0.0363602	0.00104825		0.00253275	0.00150356	0.00675164	0.000802452
GF	C	c	1	0.022451		0.0250562	0.00317836	0.00128499	0.0673683	0.0584406	0.0124934	0.0674508	0.169189	0.103057	0.0735959	0.0177001	0.000626674	0.086035	0.000459926	0.0403218	0.139404	0.0017877	0.26029	0.00346801	0.00061288	0.73093	0.712322	0.00162317	0.00805669	0.000459681	0.00283184	2.93623e-05	0.00054573	2.91492	0.000514911	0.00287476	0.000921933	1.97042	0.00746656	0.459603	0.00114761	3.08684	0.00606046	0.000879752	0.00785295	0.030449	0.176211	0.116282	0.00330007
GF	D	c	1	0.0119873		0.00161595	0.000459548		0.00474283	0.00233365	0.00327025	0.00262568	0.00432275	0.00575157	0.00189253	0.000628105	0.000168	0.000305068	0.000438369	0.00340932		0.000115705	0.000325203	0.000250644	7.28317e-05	0.000522101	0.000535679	2.98473e-05	5.43568e-05		0.000908575		2.04291e-05	0.00424837		0.000103921		0.00341863	0.00365255		6.34885e-05	1.66411e-05	0.00022237	6.26264e-05	0.000235229	0.00411806	0.00120481	0.000790186
GF	E	c	1	0.0195064		0.0177011	0.0156383	0.00549633	0.0123642	0.0225464	0.00157659	0.00396636	0.0500419	0.0384971	0.0320978	0.00487911	0.000397668	0.0859184	0.000321008		0.0104987	0.00348343	0.0589128	0.00508788	0.00105379	1.12332	1.16977	0.0055201	0.199935	0.000438332	0.00293316	4.21975e-05	0.000330219	4.91769	0.000190869	0.000211926	0.00264309	4.78979	0.00973167	0.659853	0.00448747	0.0279325	0.0255079	0.000503501	0.0247843	0.00675549	0.74177	0.38281	0.0103259
GF	A	c	2	2.51877	4.55402e-05	0.326123	0.0666355	0.0110917	0.0220593	0.0203148	0.0624781	0.0161535	0.0777161	0.0813597	0.0433815	0.0133203	0.00126279	0.222938	0.000279368	0.0251905	0.0012646	0.00996681	0.0166223	0.00575968	0.00139538	0.251295	0.243469	0.0168688	1.74742	0.0045323	0.0127879	9.13553e-05	0.0131084	1.6575	0.00226178	0.00032357	0.00183397	12.7276	1.81282	0.258571	0.000458698	0.907416	0.00173176	0.0909905	0.000457327	0.0664058	0.0330131	0.0342023	0.0130756
GF	B	c	2	1.04738		0.383975	0.0675087	0.00921339	0.0695792	0.0710779	0.185766	0.0597679	0.0963645	0.164391	0.151396	0.0267761	0.000504714	0.310012	0.00190948	0.118397	0.00228615	0.00670995	0.0546459	0.0062967	0.000282785	0.0850801	0.022877	0.0118085	0.00833304	0.000731218	0.000324848	6.06419e-05	0.0118131	0.564099	0.000436343	0.000412195		0.0542004	0.0591922	0.0184085	0.000468546	0.0034749	0.0107229	0.0185176	0.00594794	0.0219143	0.00104247	0.00601922	0.00486984
GF	C	c	2	0.00103671			3.0414e-05		0.000239422	0.000255196	0.000459816	0.000615051	0.000719294	0.000563417	0.000291677		2.65315e-05	2.27967e-05	0.00010901		9.46485e-05	4.40772e-05	4.51499e-05		1.75531e-05		0.000511775				9.40822e-05			0.0043671				0.000491193	3.52741e-05	0.00386926				4.8064e-06	1.43566e-05	0.000595288		0.000659548
GF	D	c	2	0.00623065		0.000698422	0.000183435		0.000995588	0.000680762	0.00122539	0.00139793	0.00206134	0.00264236	0.0010389	0.000317953	9.09602e-05	6.93947e-05	0.000270989			4.63497e-05	0.000107212	0.000273006	5.5445e-05	0.000300459	0.000199025	4.67651e-06			0.000426488		1.03988e-05					0.00140076	0.00125715				0.00013366	6.40649e-05	4.68143e-05	0.00164001		0.000569872
GF	E	c	2	1.34858	8.48743e-05	0.409966	0.0305743	0.0031921	0.128936	0.0396087	0.166796	0.0450368	0.168086	0.34164	0.140633	0.0544097	0.000278186	0.125117	0.000482817	0.0654164	0.0150236	0.00653874	0.0527516	0.0232224	0.00247988	0.280783	0.321133	0.00700036	0.319506	0.00144172	0.00518733	0.00021492	0.00315463	1.97709	0.00325916	0.00399363	0.0064397	6.76289	1.0126	0.405173	0.0035105	0.0476656	0.00337807	0.0482935	0.000705999	0.494679	0.165965	0.12314	0.00687316
GF	A	c	3	1.66525	0.000257146	0.518815	0.136628	0.00700548	0.169331	0.0369288	0.0812004	0.0428131	0.028218	0.159582	0.128936	0.0266978	0.00205808	0.529596	0.000764296	0.0448177	0.00467039	0.00775759	0.0805835	0.0022475	0.0183229	0.353271	0.335723	0.0339754	12.2942	0.0169756	0.0989218	0.00104019	0.00910538	0.220454	0.000518642	0.00172292	0.0027531	2.2031	6.7911	0.282893	0.00103819	0.0108224	0.00946917	0.064454	0.00112896	0.0915083	0.0134307	0.0153502	0.0175121
GF	B	c	3	1.54637	4.8324e-05	0.183661	0.100225	0.0116664	0.0864481	0.0414911	0.0543128	0.0259018	0.0295891	0.0657385	0.0899117	0.00921021	0.00131911	0.502544	0.000638293	0.100914	0.00301108	0.00403984	0.0527535	0.000506681	0.000160494	0.0070276	0.015307	0.0237399	0.0217037	0.0042906	0.00902991	9.3328e-05	0.00175064	0.24487	0.00568299	0.00483457		0.0063674	0.00682358	0.0249625	0.000546983	0.00393076	0.00694559	0.0040884	0.00582593	0.0564702	0.00271635	0.00712828	0.00939643
GF	C	c	3	3.7399	0.00034892	0.786236	0.116909	0.0131709	0.388467	0.12969	0.428934	0.137556	0.0573418	0.454952	0.190393	0.0776422	0.00243094	0.502244	0.00179709	0.206986	0.0155538	0.00434618	0.0502333	0.00544706	0.000385633	0.0987066	0.118585	0.0139928	2.29731	0.0091704	0.0114393	0.000147219	0.00244811	0.780081	0.00262142	0.00799994	0.00280202	3.28639	2.79208	0.235137	0.00152891	0.00920909	0.00270146	0.0989117	0.0526256	0.537612	0.0959564	0.0404715	0.0130288
GF	D	c	3	0.016837	2.11828e-05	0.000657083	0.000500918		0.00905801	0.00601844	0.00777823	0.00853019	0.0108506	0.0164844	0.00706242	0.00186548	0.00101229	0.00116231	0.00141601	0.00877517	0.000304382	0.000183981	0.00222959	0.000580156	0.000110708	0.00164133		0.000142659	6.27911e-05		0.00939192	3.84237e-06	3.90047e-05	0.00415723		0.00052185			0.00606361	0.00659097	0.000193639	3.60864e-05	0.000642574	9.68333e-05	9.77152e-05	0.00895539	0.00243588	0.00264564
GF	E	c	3	9.88944	0.00131242	0.676663	0.374459	0.0138905	0.318842	0.0508223	0.171033	0.0798752	0.0214259	0.180168	0.0440178	0.0314002	0.00138506	0.527102	0.00228179	0.117648	0.0506598	0.0138647	0.0898609	0.000507461	0.000693304	0.11418	0.145103	0.0378402	13.3242	0.0110868	0.0191528	0.00156091	0.00519504	1.77302	0.00249153	0.0155312	0.00502778	1.50484	7.62324	0.414333	0.00333371	0.0109415	0.0410618	0.0563919	0.0620488	0.559109	0.0188106	0.0132452	0.00512923
GF	A	c	4	1.19148	3.56327e-05	0.424073	0.117413	0.00823981	0.466675	0.117584	0.433359	0.111834	0.0148674	0.366372	0.148701	0.0751709	0.00586888	0.533939	0.00332015	0.188426	0.0269037	0.0010306	0.128288	0.00345988	0.00125495	0.0388816	0.0415583	0.0159033	1.14732	0.00716595	0.021977	9.50086e-05	0.0190736	0.751875	0.00022979	0.00249833	0.00291332	0.233363	0.916312	0.209955	0.00108441	0.00200762	0.0260348	0.0461511	0.0152282	2.27802	0.0157308	0.0188048	0.00775509
GF	B	c	4	1.14097		0.150316	0.123857	0.00897018	0.278117	0.0856611	0.0790485	0.0473013	0.0421359	0.121574	0.197849	0.0171305	0.00128911	0.448651	0.000985704	0.00951061	0.00248828	0.00329996	0.0745315	0.000305906	0.000422107	0.0120804	0.0149423	0.0290445	0.0705758	0.00577072	0.0136433	0.000363416	0.00373677	0.660217	0.000728299	0.000329232	0.00120519	0.136741	0.129394	0.0318344	0.000508923	0.00137579	0.0070617	0.00522645	0.00693021	0.0712719		0.00789566	0.00527002
GF	C	c	4	4.7156	0.000659334	0.657353	0.189608	0.00819881	0.55948	0.131597	0.448716	0.150927	0.0212855	0.340833	0.152333	0.0588387	0.0017917	0.571438	0.00159413	0.172048	0.0362522	0.0032296	0.0554325	0.00609328	0.000787249	0.206147	0.240319	0.0213771	7.26854	0.0132046	0.0138919	1.5996e-05	0.0159281	1.56655	0.000911675	0.00899557	0.00324735	1.16259	5.21292	0.254239	0.00588348	0.00171801	0.00874714	0.114492	0.0286125	1.22756	0.0660622	0.0489228	0.00851703
GF	D	c	4	1.18063		0.100187	0.0841485	0.00185743	0.363672	0.137111	0.0912929	0.0697449	0.0248223	0.186067	0.224603	0.0289832	0.000605906	0.295143	0.00186341	0.169865	0.00084924	0.000259979	0.051182	0.000111958	0.000883003	0.0913685	0.0111294	0.0228441	0.0228632	0.0049536	0.0444783	0.000805916	0.0113881	0.159454	0.000116558	0.00359796		0.309743	1.33943	0.0359703	0.00166914	0.00138894	0.00391837	0.0578416	0.0188652	2.22664	0.00386132	0.00802993	0.00304842
GF	E	c	4	2.50382	0.000360501	0.666762	0.159097	0.00720873	0.404184	0.0965929	0.368699	0.113299	0.0377563	0.428575	0.168008	0.0777131	0.00173226	0.38244	0.00165102	0.16906	0.044558	0.00744924	0.0574395	0.00422247	0.00131429	0.0896823	0.108	0.0245009	2.88926	0.00390835	0.00873645	0.000353751	0.00417821	1.00058	0.00188974	0.00248371	0.00266585	0.827753	2.29703	0.375252	0.00139973	0.00178414	0.0135233	0.0384544	0.068063	0.391206	0.0237971	0.0315319	0.009055
GF	A	c	5	1.17545	0.00012002	0.535144	0.078621	0.00794948	0.223091	0.0716321	0.285387	0.0702665	0.0107337	0.221259	0.0893951	0.0429854	0.000529835	0.486835	0.00175999	0.0806923	0.0138617	0.00187679	0.128891	0.00552229	0.00153215	0.0536301	0.0652528	0.0174093	1.01529	0.0109098	0.0385883	0.000171724	0.00122286	1.39576	0.000698428	0.00817295		0.126195	0.650451	0.202884	0.000981119	0.00167264	0.000742169	0.00938397	0.0140163	0.146799	0.00326341	0.00998339	0.0077751
GF	B	c	5	0.0996729		0.0485769	0.0168422	0.00180401	0.00775613	0.0214293	0.00717171	0.0112993	0.00587858	0.0176038	0.0323733	0.0055659	0.00054699	0.707786	0.00051317	0.0136305	0.00261872	0.000318134	0.217928		0.000228793	0.0310157	0.0174771	0.0333544	0.487566	0.0078674	0.126613	0.000887565	0.00183002	0.175312		0.00775524		0.0522186	0.0327612	0.0552952	0.000474256	0.000557559	0.000471178	0.00285153	0.00314173	0.0258743		0.00478235	0.00343944
GF	C	c	5	3.57164	0.000452191	0.325959	0.216355	0.00112909	0.832698	0.204911	0.344228	0.219026	0.0257169	0.661498	0.35831	0.127381	0.00425648	0.396895	0.00445275	0.283487	0.00742265	0.00188176	0.0149047	0.000650237	0.000917109	0.157274	0.177378	0.0245028	0.545501	0.00586793	0.0161112	0.000265086	0.0470855	0.891045	0.000549534	0.00284123	0.00271143	2.0665	6.65447	0.160063	0.00161392	0.00305408	0.00275936	0.127357	0.0472338	4.1807	0.0317817	0.0189461	0.00403073
GF	D	c	5	0.673278		0.0410974	0.0358685	0.000895514	0.0833322	0.0439747	0.0364436	0.03657	0.00992096	0.070768	0.0647613	0.00713227	0.00142609	0.611074	0.00192979	0.0356082	0.000630179	0.000516948	0.160881		0.000108756	0.0144344	0.0200373	0.0760667	0.846109	0.0195777	0.0517289	0.00372828	0.00735537	0.188505		0.00617742	0.00206245	1.29953	0.630613	0.0911529	0.00308278	0.00370442	0.00408313	0.0423362	0.00344855	1.5804	0.00977081	0.00528547	0.00276872
GF	E	c	5	0.178865		0.0575053	0.0184872	0.00107857	0.239902	0.116561	0.107673	0.114349	0.0176778	0.237939	0.118023	0.0418266	0.00130134	0.263617	0.00464171	0.129713	0.0469716	0.000232274	0.606169	0.000138584	2.06967e-05	0.0717846	0.0326634	0.0113587	0.439784	0.012704	0.0777653	0.000155832	0.00250859	0.137488		0.0247393		0.113731	0.0978789	0.0286171	0.00132332	0.00156924	0.00701284	0.00500876	0.00947889	0.427983	0.0131719	0.013535	0.00138987
GF	A	c	6	1.21422	0.000110462	0.322352	0.131107	0.00589283	0.46311	0.147028	0.336861	0.144738	0.0142989	0.67691	0.299292	0.148007	0.000794193	0.394185	0.00483669	0.171533	0.0144221	0.000265903	0.0855047	0.00468583	0.00131509	0.0938422	0.0224473	0.0148703	0.387486	0.00915185	0.0230806	0.000366181	0.0075995	0.282375	0.000687005	0.00521829	0.00189995	0.0678647	1.59631	0.198836	0.00193081	0.00116535	0.00989148	0.110278	0.0198136	0.518564	0.00943645	0.00892885	0.00397707
GF	B	c	6	0.377063		0.0608129	0.0609942	0.00063337	0.31366	0.021983	0.0516379	0.0943256	0.00338763	0.196302	0.192461	0.0311343	0.000862976	0.485172	0.00484325	0.0710365	0.00116488	0.000275633	0.0363717		0.000999138	0.0639372	0.012559	0.0167865	0.00090483	0.00624862	0.0280502	0.00028682	0.00532769	0.153019	0.00132092	0.00312477		0.228847	0.103378	0.0161035	0.000403049	0.00113312		0.00633277	0.00530003	0.0539189	0.00506288	0.0078357	0.00133162
GF	C	c	6	0.194137	5.20179e-05	0.0398948	0.0277723	0.000185646	0.51404	0.122978	0.099932	0.146393	0.0339508	0.28835	0.188391	0.0562917	0.0072205	0.409615	0.00617508	0.141107	0.0177593	0.00118921	0.390769		0.000173162	0.0748186	0.0159825	0.0229494	0.128713	0.0188013	0.0194119	0.000201531	0.00121236	0.18644	0.000156803	0.0154113		0.972893	0.146461	0.0532301	0.0020761	0.00152314	0.0112955	0.0076373	0.00747815	0.821226	0.0242034	0.01899	0.00119209
GF	D	c	6	0.522518	2.43655e-05	0.0501487	0.0499759	0.000487674	0.631388	0.0999457	0.105045	0.171835	0.0354273	0.310466	0.226587	0.0571616	0.00301783	0.361781	0.00427445	0.235219	0.00262174	0.000969691	0.195327	0.000123203	0.00017114	0.0905979	0.0117211	0.0295468	0.0769037	0.00410388	0.0101331	0.0183227	0.00213411	0.0840754	0.000174961	0.011119		0.668243	0.608644	0.0234654	0.00183503	0.00177594	0.00329334	0.0199606	0.00490372	1.67259	0.00348872	0.00644665	0.000964378
GF	E	c	6	0.798728	4.69544e-05	0.0972952	0.0788537	0.00315308	0.53628	0.150052	0.190443	0.157282	0.014736	0.382757	0.212912	0.0684382	0.00089794	0.710463	0.00297764	0.00269623	0.0386498	0.000957665	0.354386	0.000244431	0.000339383	0.113702	0.0476163	0.0370937	0.76302	0.00969155	0.0589983	0.000940889	0.00647942	0.352431		0.0157281	0.00119748	0.303806	1.14135	0.174125	0.003423	0.00597557	0.0218449	0.0331258	0.0142502	2.12646	0.0190211	0.0181734	0.00486978
GF	A	c	7	1.11065	7.48847e-05	0.110954	0.158944	0.00301555	0.232293	0.0581693	0.0746742	0.0391634	0.00355608	0.107572	0.0479188	0.0234861	0.00101784	0.728111	0.00143509	0.0360655	0.0103512	0.00123114	0.0401029		0.00130843	0.161442	0.152358	0.0838243	10.1447	0.0124417	0.322485	0.00264662	0.0134073	0.586083	0.000421996	0.00569118	0.00406809	0.397848	4.86449	0.262966	0.00147491	0.0202312	0.00228863	0.0731036	0.00072316	0.000674078	0.00903334	0.0151633	0.00321665
GF	B	c	7	0.2524		0.0477792	0.0189533	0.000737489	0.409523	0.0972503	0.120698	0.0924836	0.0294118	0.194612	0.11664	0.0367972	0.00121547	0.609237	0.00236127	0.115006	0.0280653	0.000643639	1.95255	0.000334727	0.000575381	0.024463	0.0078177	0.0233641	0.0943441	0.0184136	0.0740183	9.18949e-05	0.00368293	0.153423	0.000172924	0.0304947		0.116621	0.147885	0.0618717	0.000578666	0.00361633	0.00156924	0.0143642	0.006044	0.0527501	0.00329311	0.00462506	0.0012297
GF	C	c	7	0.666678	2.64155e-05	0.0936096	0.0941054	0.000173111	1.06055	0.175918	0.162024	0.244048	0.0413041	0.643106	0.414321	0.106788	0.00797701	0.458406	0.00609623	0.278713	0.0065969	0.000761562	0.179775		0.000320119	0.15686	0.0210346	0.025306	0.0591977	0.0114486	0.0384952	0.000238031	0.0014411	0.225098	0.000291415	0.00942733		1.38402	1.34744	0.0511483	0.0023432	0.00250512	0.0187763	0.0203959	0.0231309	2.33586	0.0460645	0.031456	0.00130355
GF	D	c	7	0.209025		0.0221066	0.0170062	0.000130911	0.210474	0.0505053	0.0516831	0.0976595	0.0169723	0.101159	0.0706355	0.0181296	0.00183102	0.376979	0.00113326	0.074789	0.00383841	0.000550462	0.363107		0.000131921	0.0282616	0.00261942	0.0351426	0.0177671	0.0066417	0.0196842	0.00052629	0.00240105	0.114056	0.00010891	0.0131845		0.231067	0.2305	0.0251735	0.00147991	0.00134719	0.00215945	0.00998421	0.00278214	0.758516	0.00344238	0.00517292	0.00114333
GF	E	c	7	0.516666	2.88744e-05	0.0560401	0.0371925		0.631513	0.134882	0.171909	0.196851	0.018997	0.394218	0.172175	0.073083	0.00279381	0.407575	0.00659042	0.229237	0.0449106	0.000434146	0.340624		0.000174852	0.089477	0.0196408	0.0155711	0.0588292	0.0139825	0.0731974	0.000671671	0.00157588	0.115142	0.000465362	0.0200085		0.266096	0.492518	0.0186856	0.00157841	0.00124279	0.00497083	0.0039827	0.00316789	1.11518	0.016296	0.0117585
GF	A	c	8	0.758258	4.57034e-05	0.109333	0.150115	0.000802966	0.364529	0.129306	0.115116	0.0563929	0.00398877	0.326964	0.302852	0.0663451	0.00182326	0.550452	0.00203425	0.13312	0.0062001	0.00074394	0.194074	0.000253717	0.00258202	0.050334	0.0474885	0.0440331	0.010329	0.00269359	0.131448	0.000289287	0.00445546	0.0861373		0.00631611	0.00153854	0.133028	2.65485	0.0672778	0.000671763	0.0165764	0.00354955	0.0218947	0.0175991	0.298108	0.00184295	0.000548243
GF	B	c	8	0.406431		0.0599156	0.0266918	0.000683438	0.573141	0.106907	0.136365	0.157207	0.0190992	0.233395	0.149311	0.0471073	0.00152663	0.795778	0.0022733	0.205746	0.0365844	0.000427781	1.82593	0.00011462	0.000662195	0.070601	0.0100644	0.0317037	0.446876	0.0310356	0.0763783	0.000748367	0.00227234	0.130705	0.000215031	0.0321081		0.192726	0.319997	0.0714183	0.00233869	0.0101067	0.00937122	0.0406245	0.00469676	1.13149	0.00438948	0.00790305	0.000793101
GF	C	c	8	0.279741		0.0610515	0.0688117	0.000534652	0.812856	0.128307	0.124778	0.158112	0.0299958	0.343549	0.228565	0.0572526	0.00354424	0.731073	0.00529278	0.222048	0.0362932	0.00145308	1.2647		0.000109952	0.0701408	0.0415097	0.0563466	1.7545	0.00795224	0.0494125	0.0098001	0.00263406	0.284218	0.000278535	0.0256297	0.00138353	0.662277	0.324821	0.132701	0.00392442	0.0382946	0.0245363	0.015379	0.00671343	1.46325	0.0390598	0.0307252	0.00279501
GF	D	c	8	0.273324		0.0298045	0.0346487		0.479758	0.0718637	0.0685375	0.176334	0.0117481	0.290365	0.17748	0.0532478	0.00269933	0.344483	0.00316445	0.156246	0.00406601	0.00071367	0.16991		0.000284281	0.0828441	0.0146518	0.0264158	0.00512047	0.00881099	0.017071	0.00222367	0.000360581	0.142		0.00926194	0.00186881	0.257656	0.340203	0.0405002	0.00177232	0.00114423	0.004722	0.0111797	0.00377659	1.06241	0.0142033	0.0122242	0.000729105
GF	E	c	8	1.44386	4.57871e-05	0.0812778	0.136335	0.000302716	0.654146	0.116617	0.139487	0.167429	0.0386521	0.491863	0.29326	0.0868889	0.00167982	0.634886	0.00344499	0.24924	0.0249793	0.00137533	0.129087		0.00097529	0.0818319	0.0736256	0.0218869	0.591269	0.0079567	0.0282294	0.000897333	0.000299808	0.413442	0.000161276	0.0117939	0.00126092	0.974325	1.51479	0.174115	0.00340147	0.0045395	0.0130408	0.0145922	0.022089	2.06943	0.0375415	0.0309155	0.0019222
GF	A	c	9	0.486931		0.0865247	0.114613	0.00031885	0.728012	0.157442	0.140249	0.0984003	0.0205539	0.545558	0.424903	0.117944	0.000561539	0.410234	0.00349419	0.199791	0.00720029	0.000635172	0.147432	0.000107643	0.00227006	0.177895	0.0389728	0.0138287	0.0646278		0.024341	0.000161061	0.00162577	0.106219		0.00555622	0.000851142	0.168361	0.794366	0.055624	0.00157908	0.00166733	0.000188048	0.00550441	0.0167246	0.136666	0.00263818	0.0158549	0.00105359
GF	B	c	9	1.4998	2.90801e-05	0.104948	0.138442	0.000301379	0.667236	0.111691	0.149444	0.213671	0.0405855	0.474664	0.266348	0.0910414	0.00219896	0.585771	0.00412388	0.255843	0.0184081	0.00131253	0.22417		0.00328007	0.0340259	0.0370642	0.0270267	0.441009	0.0143676	0.00178903	0.000185444	0.000953096	0.178263	0.000423218	0.00074516		0.453758	0.699174	0.0362395	0.000840283	0.00129764	0.00194335	0.0038282	0.00727999	0.188276	0.014027	0.0212863	0.00114406
GF	C	c	9	0.44761		0.0575822	0.0573822	0.000763297	0.471771	0.0828772	0.0651057	0.0908194	0.033143	0.194884	0.130598	0.0319936	0.00556797	0.806446	0.00268294	0.249138	0.0207947	0.000757358	0.927659		1.41756e-05	0.0456853	0.0497836	0.0751344	3.75011	0.0382599	0.0555815	0.000334116	0.00279829	0.370545	0.00021271	0.0178655	0.00658093	0.798971	0.460096	0.104295	0.00439121	0.0516648	0.0350847	0.0178485	0.0161265	1.7779	0.0545028	0.0373095	0.00167737
GF	D	c	9	0.200736		0.0730456	0.0542212	0.000118846	0.53411	0.101257	0.113494	0.100665	0.0319952	0.30935	0.238426	0.0589418	0.000918462	0.560115	0.00398414	0.159061	0.0151033	0.0032644	0.429494	0.000139294	0.000137894	0.0340497	0.0537615	0.0518942	0.918746	0.0177366	0.0711453	0.00676521	0.00159156	0.302269		0.0161415	0.00516139	1.41696	0.21583	0.34511	0.00554826	0.00350829	0.0211871	0.00116599	0.0145938	1.11821	0.0415525	0.031406	0.00275897
GF	E	c	9	0.162693		0.040522	0.0363208		0.387645	0.0773318	0.0726739	0.101531	0.0234371	0.212537	0.16645	0.0359134	0.00149513	0.673522	0.00228371	0.120879	0.00908565	0.00309481	0.734931		0.00183317	0.0394153	0.0139972	0.0588184	0.0317839	0.032743	0.02119	0.000305449	0.000213001	0.102616	0.000111431	0.0176314	0.00304575	0.198038	0.168316	0.137828	0.00405528	0.0167014	0.00826445	0.000398919	0.00978762	0.840558	0.03549	0.0194028	0.00270478
GF	A	c	10	0.280558		0.0500857	0.0578191		0.463142	0.164242	0.119832	0.0971854	0.0122129	0.301965	0.274858	0.0675674	0.00107119	0.449421	0.00332162	0.122089	0.0118646	0.000623314	0.456623		0.000236133	0.0759103	0.0223767	0.0189341	0.0159818	0.00292424	0.186551	0.00367687	0.00153458	0.0524706		0.0138024		0.0807436	0.535217	0.0540375	0.000683931	0.000619269	0.00411479	0.00214262	0.00533869	0.116189	0.0057502	0.00715367	0.00130428
GF	B	c	10	1.66779	2.73585e-05	0.156775	0.178376		1.81246	0.208643	0.159815	0.19865	0.0951576	0.803701	0.645705	0.145584	0.00311015	0.546608	0.00691159	0.339032	0.0103365	0.00192757	0.12873		0.00088878	0.115108	0.128434	0.0294338	0.401471	0.0109586	0.0228307	0.00161123	0.000988897	0.252015	0.000134262	0.00727063	0.00153818	1.43682	2.78414	0.070309	0.00399212	0.00394071	0.0221042	0.0217488	0.0170834	3.32275	0.0416769	0.0429529	0.00166416
GF	C	c	10	0.0945549		0.0409263	0.0475458		0.305762	0.0479585	0.0490069	0.0443492	0.0211955	0.11118	0.0906647	0.0150021	0.00191628	0.617562	0.00212744	0.109057	0.00103348	0.00427806	0.180153		0.00262782	0.0813254	0.0555507	0.0388768	0.0642966	0.0246051	0.0128353	0.00233543	0.000203596	0.406811	0.000432867	0.0152962	0.00699072	0.911751	0.322679	0.382267	0.00730101	0.0158537	0.024585	0.00114801	0.0197467	1.47234	0.113893	0.0679444	0.00260658
GF	D	c	10	0.164412		0.0368634	0.0313356	0.000382415	0.326961	0.0682499	0.0637904	0.0663529	0.0204127	0.161608	0.135547	0.0247215	0.00106504	0.610925	0.00288407	0.0824778	0.0208264	0.00278217	1.12301		0.000135211	0.0997862	0.0389159	0.0695939	5.08905	0.00770702	0.0435608	0.0288153	0.00135289	0.401459	0.000307352	0.0170548	0.00200273	0.252328	0.0466827	0.0999564	0.00511781	0.00181623	0.0284578	0.00596083	0.00883058	0.784763	0.0290551	0.0219307	0.00299405
GF	E	c	10	0.0952785		0.0261506	0.0208238		0.345642	0.0699631	0.0712578	0.089	0.0119494	0.206434	0.144131	0.0372589	0.00109894	0.482424	0.00258356	0.128613	0.00580852	0.00265704	0.46875		0.0035454	0.0477709	0.0169111	0.023744	0.010362	0.0145974	0.0358448	0.000737219	0.000170315	0.122336		0.00317831	0.00246465	0.0745736	0.050866	0.175489	0.00235816	0.00119618	0.0051589	0.000580048	0.00769865	0.40899	0.0300802	0.0165372	0.00136077
GF	A	c	11	0.165972		0.0358733	0.0351439		0.359908	0.0827728	0.0801682	0.0743924	0.00772	0.215807	0.159058	0.0408175	0.000628149	0.487603	0.00395826	0.0452361	0.00639686	0.00101186	0.481572		0.000662132	0.0690538	0.0169104	0.0163195	0.071788	0.00871142	0.0694046	0.000101107	0.000915699	0.115964	0.00011452	0.0135851	0.00196876	0.0616089	0.0719	0.0241743	0.0024069	0.000407289	0.00418488	0.0011779	0.00400197	0.486927	0.00726524	0.00487645	0.0017691
GF	B	c	11	0.163202		0.0205949	0.0193772		0.130264	0.0294326	0.0284547	0.0141559	0.00575283	0.0470029	0.0401313	0.00403732	0.002186	0.642513	0.000870374	0.0438443	0.0153732	0.00604806	0.417583		0.000565811	0.055447	0.0567075	0.139472	6.77228	0.0173088	0.0176872	0.000878735	0.000406802	0.575214		0.00764503	0.00772871	0.20585	0.0602386	0.494669	0.00677128	0.00383496	0.0224781	0.000281461	0.00238114	0.620658	0.0235931	0.0256323	0.00574748
GF	C	c	11	0.415172	3.70311e-05	0.088097	0.0924734		1.0373	0.140467	0.109593	0.182376	0.0472905	0.440056	0.403298	0.0804168	0.00116562	0.556768	0.00357755	0.254578	0.00224353	0.00548374	0.25099		0.0200828	0.0376774	0.0417772	0.0231479	0.00727616	0.0188209	0.0183012	0.000289778	0.000202685	0.343405		0.00820571	0.00330743	0.72533	0.614479	0.229436	0.00514751	0.00331615	0.0287665	0.000262601	0.0235245	1.69369	0.0868343	0.057599	0.00101142
GF	D	c	11	0.145168		0.0248641	0.0310874	9.92791e-05	0.412429	0.0728173	0.0810295	0.110993	0.00433111	0.211352	0.166509	0.0407045	0.000898915	0.312777	0.00696442	0.171737	0.0139907	0.00147975	0.169628	0.000111712	0.00139574	0.0753039	0.0320215	0.0183658	0.0759623	0.00314003	0.00832513	0.00271847	0.000160351	0.296954	0.00030308	0.0061275	0.00315888	0.0643684	0.0281704	0.199	0.00337772	0.00075948	0.00670804	0.00108203	0.0110417	0.603182	0.0194728	0.0205083	0.00176597
GF	E	c	11	0.953229	0.000495448	0.0980911	0.40462	0.000206204	1.73981	0.476704	0.349162	0.513829	0.00767599	0.551998	0.266956	0.112865	0.000546252	0.853528	0.00309001	0.467222	0.0139154	0.00195717	0.196066			0.0927935	0.0146641	0.0396199	2.48608	0.0124093	0.0455589	0.00235786	0.000573853	0.506432	0.0219397	0.0173483	0.00499537	0.0399002	0.228749	0.160225	0.00689127	0.0128544	0.00947475	0.0038713	0.0339563	0.939596	0.01683	0.00478068	0.00252352
GF	A	c	12	3.68608	0.00112432	0.280895	0.402941	0.000813371	0.749831	0.0994591	0.108421	0.170574	0.0389218	0.261192	0.142518	0.0369002	0.000801231	0.750753	0.000678733	0.162017	0.00237652	0.00640373	0.0819496	0.00189682	0.0145464	0.219074	0.215031	0.0490751	2.86542	0.0152378	0.078706	0.0024923	0.00155633	0.718756	0.0260447	0.000695434	0.00605877	1.48144	0.360152	0.17187	0.00337485	0.0246268	0.01087	0.00305963	0.00099647	0.509339	0.0103023	0.0112535	0.00479627
GF	B	c	12	1.08459	0.000951063	0.101884	0.291901	0.000132834	2.23381	0.425043	0.279538	0.554579	0.00844567	0.54054	0.247276	0.101503	0.00116093	0.867236	0.00174289	0.528632	0.0170781	0.00242917	0.230079	0.00014076	5.97438e-05	0.0329308	0.0289672	0.0722336	4.90254	0.00483131	0.0910007	0.00103335	0.000440504	0.559061	0.000270707	0.0160933	0.0237993	0.105979	0.144251	0.332305	0.00886598	0.0269397	0.0149542	0.00520159	0.00208248	0.723845	0.0172547	0.00545912
GF	C	c	12	2.238	0.000960754	0.349071	0.953527	0.000507711	3.44508	0.673801	0.43636	0.71774	0.0111547	0.800719	0.339302	0.151396	0.000867985	1.02319	0.00197352	0.724286	0.0129479	0.00273875	0.313231	0.000105967	5.11194e-05	0.044425	0.0246441	0.0552803	5.21256	0.0169788	0.174963	0.0042988	0.00116446	0.686279	0.00011035	0.016817	0.00728846	0.0393951	0.397984	0.4156	0.0101242	0.0600547	0.0223643	0.00197859	0.0234573	1.1989	0.00793982	0.00419156	0.00817648
GF	D	c	12	1.28512	0.00106651	0.135716	0.287562		1.51521	0.357288	0.268424	0.346951	0.00842605	0.329186	0.124156	0.0552384	0.000922088	0.859577	0.00152494	0.510368	0.0112353	0.0012985	0.168176	0.000201464	7.3861e-05	0.0336194	0.0341865	0.0553515	4.61428	0.02457	0.107196	0.00371561	0.000632901	0.670098	0.015421	0.0130538	0.0216949	0.0563053	0.126305	0.377776	0.00868666	0.0164974	0.0163564	0.0120292	0.000975771	0.641401	0.0064933	0.00453678	0.00533222
GF	E	c	12	0.236894	0.000312272	0.0459327	0.0382582	0.000302191	0.515885	0.169748	0.121178	0.358654	0.00511114	0.169428	0.0630065	0.0268208	0.00189962	0.70333	0.000596952	0.203867	0.0201815	0.00154867	0.499864	0.000133627	0.000493373	0.0344759	0.00402707	0.0330611	0.0655026	0.00876877	0.010094	0.000718964	0.000485101	0.198657	0.000239544	0.0188243	0.00363824	0.0287885	0.0112723	0.253905	0.00468628	0.0216699	0.0113157	0.00101006	0.0530604	0.143382	0.0114413	0.00785551	0.00392094
GF	A	c	13	0.0155401		0.00374849	0.00061562		0.0100524	0.00324422	0.00730392	0.00611187	0.00983303	0.0116248	0.00370349	0.00131385	0.000705477	0.000690778	0.00180014	0.00583035		0.00025022	0.00500391	0.00083662	0.000450231	0.000305419	0.000701285	5.73822e-05	0.000863843		0.00300028	2.72749e-06	9.11238e-05			0.000242071		0.0042634	0.0022871			0.00332745	0.000303617	0.000288267	0.00011564	0.0110332	0.00108992	0.00135507
GF	B	c	13	0.404538	0.000473537	0.0675356	0.0608423	0.000343707	0.786438	0.21771	0.135789	0.426114	0.0177017	0.257101	0.130026	0.0468608	0.00277073	0.710926	0.00100506	0.300992	0.0145788	0.00208088	0.439958	0.000120084	0.000647221	0.0723213	0.0302651	0.0380286	0.950652	0.00498774	0.0123234	0.0107015	0.000332085	0.308988		0.00365977	0.00283799	0.0952097	0.0308576	0.186294	0.00612552	0.00339921	0.0199582	0.00112379	0.0744092	0.0713545	0.032437	0.0171043	0.0047399
GF	C	c	13	1.04476	0.000538572	0.10171	0.208285		2.02035	0.428168	0.305422	0.653898	0.0117432	0.349966	0.154937	0.0666157	0.00152007	0.879083	0.000836159	0.859756	0.0151726	0.00175339	0.291766	0.000195583	0.000374219	0.045855	0.0190178	0.0501483	2.03464	0.0088557	0.0221534	0.00198393	0.000977869	0.427513	0.0245364	0.0173954	0.0187555	0.130062	0.0781201	0.42192	0.00788023	0.105745	0.022751	0.00119766	0.0419881	0.459733	0.0216256	0.0202145	0.00535673
GF	D	c	13	0.312548	0.000101467	0.0401597	0.032337	0.000129834	0.366376	0.11447	0.0996651	0.261817	0.00693812	0.161469	0.0780936	0.0240868	0.00217002	0.620817	0.000752211	0.0948267	0.0185652	0.00125145	0.446583		0.000322767	0.0421112	0.0211393	0.0473967	1.68071	0.00151985	0.00816557	0.000703237	0.000502677	0.39147	0.0199468	0.012237	0.0110264	0.0444377	0.0245769	0.210074	0.00555142	0.0130583	0.0138332	0.000619783	0.0124456	0.0497551	0.0146582	0.00880539	0.00378943
GF	E	c	13	0.215782	0.00030789	0.0259728	0.0118999	0.000245081	0.00455349	0.000537271	0.000509557	0.001617	0.00797749	0.00409824	0.00156986	0.00059647	0.000187745	0.581548		0.269846	0.00246552	0.00232119	0.0146547	0.00011985	0.000206276	0.0340309	0.0216041	0.0498039	2.32173	0.0209906	0.114437	0.000816981	0.00065163	0.415387	0.000249561	0.00491495	0.0147936	0.0924846	0.013128	0.340407	0.00686061	0.0143629	0.0154762	0.000370599	0.0609786	0.172152	0.0313865	0.0150821	0.0055303
GF	A	c	14	0.807679	0.000383457	0.12022	0.199492	0.000232266	1.10582	0.294285	0.224714	0.408532	0.00914159	0.334257	0.215886	0.0656193	0.00153639	0.888648	0.0011402	0.333606	0.017608	0.00168087	0.245263	0.000120518	0.000385152	0.0316591	0.0391716	0.0524983	3.76654	0.019399	0.0193369	0.00129246	0.000861531	0.472505	0.0002977	0.0148764	0.00426204	0.121852	0.138504	0.158828	0.00729215	0.0115039	0.0223831	0.00328523	0.0382747	0.594109	0.0587633	0.0197477	0.00550043
GF	B	c	14	0.474071	0.000561148	0.0450449	0.0495506	0.000186151	0.475166	0.171413	0.11106	0.450052	0.00836718	0.192387	0.0744378	0.03148	0.00119252	0.909672	0.000410311	0.229415	0.0241149	0.002945	0.75255	0.000190183	0.000189815	0.0453645	0.0301585	0.062458	2.50382	0.00431246	0.068377	0.000837686	0.000323862	0.561945	0.0272548	0.0195535	0.004827	0.23829	0.0206404	0.37895	0.00781953	0.0181031	0.0201097	0.000490615	0.027448	0.151247	0.0115394	0.0135726	0.00520896
GF	C	c	14	0.81747	0.000813744	0.105299	0.127473	0.000426425	0.714603	0.209572	0.0986934	0.499922	0.0115667	0.248977	0.0937684	0.042631	0.00115796	1.03061	0.000361094	0.835554	0.0104369	0.00181419	0.540809	0.000131672	0.00023481	0.0261773	0.040673	0.0609476	4.78311	0.0427303	0.144655	0.105289	0.000663285	0.572687		0.0164396	0.00475645	0.255194	0.0761643	0.399452	0.00874781	0.0782063	0.0321646	0.00423076	0.00206236	0.319315	0.0703158	0.0222951	0.000482782
GF	D	c	14	0.427713	0.000421801	0.0478905	0.0350656		0.26428	0.113803	0.0630314	0.218683	0.0106796	0.16107	0.0776824	0.025894	0.000738285	0.818653	0.000211938	0.158771	0.0185304	0.002486	0.695629	0.000203943	0.000254456	0.0244869	0.015655	0.0661943	3.86123	0.00820834	0.0306577	0.00107122	0.000369265	0.625977	0.0231228	0.0160803	0.00318188	0.122002	0.0233713	0.258977	0.00684704	0.00729891	0.0204988	0.000155452	0.0180679	0.183057	0.00885312	0.0162797	0.00374274
GF	E	c	14	0.212208	0.000270376	0.0286611	0.0382423	0.000135106	0.00115617	0.000653776	0.00168522	0.00766333	0.00593383	0.0275829	0.00272739	0.00179135	0.000647073	0.795792	5.60007e-05	0.0286687		0.00163402	0.00288332	0.000251953	0.00011067	0.0188922	0.0144272	0.0440402	3.11287	0.0199035	0.14423	0.00078677	0.000629182	0.560588	0.00374724	0.00499152	0.0028091	0.172958	0.0159027	0.301285	0.00684128	0.00500295	0.0193137	0.000468451	0.0347192	0.114563	0.0161025	0.0075341	0.00274337
GF	A	c	15	3.1836	4.50418e-05	0.234642	0.581038	0.00247032	0.219485	0.0822736	0.304527	0.133992	0.0311795	0.706215	0.138577	0.112123	0.00320608	0.00672223	0.000958326	0.158394	0.000361976	0.0124628	0.000396625	0.00125915	0.111708	1.37657	1.15456	5.76407e-06	0.0016303	0.00430742		0.00050783	0.00170476	0.176753	0.003384	0.00312788	0.00181168	30.2618	5.70257	0.216935	0.00292341	0.0115907	0.0773813	0.0323759	0.134722	1.85155	0.142963	0.106851	0.00593134
GF	B	c	15	0.506685	0.000488031	0.0863598	0.0633317	0.000148365	0.497976	0.17575	0.090768	0.439291	0.0087369	0.201752	0.0588125	0.0344081	0.00198252	0.93842	0.000353126	0.198698	0.0282025	0.00158761	0.839781	0.000374328	0.00014175	0.0793257	0.0487677	0.0608632	4.49382	0.0135479	0.0337506	0.00180937	0.000871714	0.722589	0.000881076	0.00345286	0.00415582	0.350531	0.0427119	0.325407	0.00777009	0.01121	0.0264924	0.00296923	0.000953918	0.130371	0.00912027	0.0108902	0.00611113
GF	C	c	15	1.05003	0.000529871	0.133567	0.202177	0.00273799	0.728797	0.230142	0.146521	0.498102	0.0148948	0.281243	0.106524	0.0522214	0.00121043	1.0952	0.000576218	0.306464	0.0164305	0.00329786	0.566812	0.000240393	0.000431929	0.062437	0.0262081	0.0815934	6.26696	0.0124401	0.0550154	0.00271182	0.000822975	0.636403		0.0168466	0.00659942	0.996376	0.0706359	0.420842	0.00923961	0.0135784	0.0369983	0.000653497	0.000719433	0.404827	0.0326785	0.0249864	0.000967147
GF	D	c	15	0.19305	0.000331464	0.0509688	0.0381615	0.00043333	0.275635	0.129921	0.0798708	0.342487	0.00795124	0.24748	0.0630124	0.0390075	0.00144457	0.800944	0.000529511	0.141742	0.0179251	0.00155772	1.0465	0.000151298	6.37075e-05	0.0812423	0.0154258	0.0555932	2.93751	0.00713025	0.0456555	0.00337426	0.00104084	0.495421	0.000265712	0.0267901	0.00316778	0.174346	0.0141329	0.194961	0.00508297	0.00166362	0.0158485	0.0012466	0.0323919	0.0959292	0.00251107	0.00622616	0.00100075
GF	E	c	15	0.0020853		0.000185114	1.64309e-05		4.37412e-05			0.000119005	5.68005e-05	0.000142293				1.32008e-05				0.000137543	4.73131e-06		1.94007e-05	0.000411032	0.000869991	1.90578e-05	0.000334788					0.0026173				0.00150252		0.00178264		2.78661e-05	0.000141086		3.61798e-05	0.000140121		0.000414127
GF	A	m	1	0.0375612		0.0161453	0.00211593	0.000297792	0.00197004	0.00306847	0.0133934	0.00294101	0.0070135	0.031794	0.00236859	0.00343608	0.000345172	0.0121814	8.27509e-05			0.00183308	0.000276191	0.000751573	0.00802196	0.400571	0.40489	0.0012339	0.00476182	0.00064958	0.00044425	2.64578e-05	0.00622181	0.601719	0.000755253	0.00295862		0.97897	0.263857	0.25382	0.000556809	7.52802	0.0530731	0.00293818	0.0226739	0.0414467	0.0560263	0.0598205	0.00185339
GF	B	m	1	0.000421429		0.000304418	4.91009e-05		2.53405e-05	0.000176909	0.00221642	0.000915765	0.00673984	0.00518677	0.00030681	0.000247903	0.000322021	0.00963755			0.000207896	0.00735503		0.000617311	0.000997868	0.0660388	0.0747742	0.00355353	0.00257724		8.27236e-05	1.50294e-05	0.000920915	0.897282	0.000146512	0.000126018		0.296488	0.00222089	0.087181	0.0014147	5.09114	0.00739454	0.0057932	0.00164209	0.00108848	0.0156157	0.0167998
GF	C	m	1	0.00290078		0.00813386	8.12101e-05			0.00059774	0.00292915	0.000333624	0.00380341	0.00452358	0.000923424	0.000561763	0.000311699	0.017135				0.000829075	0.0044135	0.000199261	0.00232089	0.564181	0.594799	0.00135681	0.00505202	0.0281343	0.00030783		0.00287921	1.45282	0.000702712	0.000106457		0.415479	0.00847633	0.0884043	0.00046555	4.5542	0.017315	0.018056	0.00521844	0.00171282	0.0788086	0.0877796	0.0020446
GF	D	m	1	0.000670654		0.0011384	9.37768e-05		4.11226e-05	0.000637043	0.00451831	0.00113596	0.00660297	0.00956903	0.000370303	0.000653038	0.00106411	0.0169978		0.00295859		0.000717337	2.33481e-05	0.000534288	0.00845612	0.1729	0.193061	0.00873565	0.0145295	0.000613111	1.62727e-05	7.59894e-05	0.00422371	0.26521	0.000142111	0.000100047		0.659878	0.00828742	0.0490563	0.000864521	18.0626	0.00050785	0.038393	0.00277684	0.00156095	0.0274202	0.0275732
GF	E	m	1	0.00883123		0.00856049	0.000202518	0.000115947	4.64315e-05	0.000465208	0.00200691	0.000273268	0.003212	0.00595297	0.000778018	0.000456919	0.000293591	0.0140699	8.70976e-05	0.000873003	0.000117787	0.00172081	0.00970321	0.000284647	0.0024299	0.555319	0.564343	0.0024285	0.0622	0.00983252	0.000496392	4.54373e-06	0.00254482	1.59107	0.00016144	0.00138223	0.00145167	1.18954	0.022585	0.267483	0.0016156	0.504835	0.00912164	0.023122	0.0138398	0.0104005	0.334616	0.174695	0.0044668
GF	A	m	2	1.84841	0.000175673	0.418475	0.123418	0.00723607	0.0245041	0.0215746	0.101687	0.0238696	0.0109885	0.102582	0.0113582	0.0154403	0.0014096	0.0132244	0.000397469	0.0339068	0.000151553	0.00352014	7.62707e-05	0.000478971	0.0431789	0.59668	0.512518	0.00123555	0.00228803	0.160871	0.000365146	5.42996e-05	0.0076418	0.13792	0.00758057	0.000226706		5.26052	0.184642	0.293726	0.00083243	1.03065	0.0153338	0.0436804	0.148717	0.0894373	0.0319027	0.0780607	0.00634866
GF	B	m	2	9.4402	0.000772417	0.291378	0.984165	0.0118569	0.27407	0.0643923	0.254224	0.14331	0.0253808	0.40634	0.0549711	0.0462742	0.0103932	0.0208482	0.00507731	0.106759	0.000688245	0.0122024	9.28206e-05	0.0014028	0.155749	3.0997	2.66185	0.00316603	0.00111522	0.00923367	2.63267e-05	0.000193576	0.0389892	0.776604	0.0153719	0.00779559	0.00517968	13.8577	13.246	0.123331	0.00583347	0.000363789	0.0110769	0.268197	0.40556	0.032447	0.0579467	0.212757	0.00817613
GF	C	m	2	7.83865	0.00115649	1.51707	0.906752	0.010092	0.0957727	0.047413	0.221469	0.0793374	0.0244852	0.299333	0.0505391	0.0595738	0.00342497	0.0106342	0.00122236	0.0492932	0.000252067	0.00637377	1.54748e-05	0.000145149	0.0348387	1.02717	0.883493	6.85902e-05		0.00141494	0.000972964	3.43313e-05	0.0107166	0.0957567	0.00823702		0.000901571	0.0437875	0.0532308	0.00811077	0.000370479	0.0847397	0.00528557	0.0460137	0.298411	0.299874	0.0306768	0.026881	0.00438318
GF	D	m	2	4.71152	0.000153415	0.241571	0.458179	0.0101114	0.114533	0.0534144	0.219111	0.0656919	0.0273169	0.298451	0.0410148	0.0629335	0.0133066	0.0211739	0.00180887	0.0627569	0.00026028	0.00783361	2.42865e-05	0.001724	0.0847238	0.943788	0.909988	0.00363694	0.00258046	0.0799437			0.0863024	0.365248	0.0144218	0.00274152	0.0044638	14.3009	5.96202	0.248118	0.0035673		0.0647664	0.274862	0.214839	0.819077	0.391222	0.22699	0.013833
GF	E	m	2	2.76111	0.000651386	0.260595	0.340753	0.00513756	0.102314	0.0516345	0.227701	0.0766774	0.0287898	0.396847	0.0612627	0.0606613	0.0116745	0.0134486	0.00219198	0.0601197	0.000188511	0.0108546	3.70135e-05	0.00066892	0.125674	1.6294	1.37603	0.00102498	0.0101426	0.0009857		5.78784e-05	0.0162628	0.587578	0.00702879	0.00307627	0.00318509	57.2367	2.13015	0.211104	0.00326031	0.000181192	0.115409	0.102179	0.214931	1.36369	0.472331	0.272661	0.00974798
GF	A	m	3	3.84373	0.000344384	0.368911	0.664675	0.0102763	0.100897	0.0494792	0.199328	0.106038	0.00974494	0.186513	0.051522	0.0521806	0.00538746	0.0323741	0.00139452	0.0563916	0.000988288	0.00585999	0.00046923	0.00166075	0.0151345	2.19953	1.52787	0.00536422	1.33454	0.0302895	0.00266988	0.000330909	0.0721334	0.500118	0.00529137	0.00202254	0.00616764	16.5186	13.3678	0.285727	0.0111314		0.0385589	0.366713	0.416549	0.941804	0.179333	0.150213	0.0154781
GF	B	m	3	6.72455	0.000263999	0.330093	1.08537	0.00760714	0.406885	0.117481	0.353607	0.174434	0.0258826	0.508432	0.0793911	0.111048	0.00587689	0.0342226	0.00184712	0.100081	0.000489081	0.0137096	0.0010167	0.00124649	0.131712	1.87884	1.54185	0.00900521	0.032065	0.00633299		0.000522259	0.0254805	0.376913	0.0117398	0.00951117	0.00519754	8.48735	19.1833	0.175947	0.00688971		0.0451505	0.0241612	0.411737	3.08085	0.420962	0.201033	0.00522915
GF	C	m	3	3.09907	3.94639e-05	0.30487	0.292714	0.00919501	0.0451769	0.0374184	0.14991	0.0584354	0.0104752	0.200439	0.0241256	0.0427888	0.00242257	0.0417172	0.00167907	0.134069	0.000135203	0.00672761	0.00027745	0.000329641	0.0342695	0.941353	0.485915	0.00396071	0.147504	0.00455795		0.000131631	0.0261777	0.089183	0.00680613	0.00119106	0.0014362	15.7835	0.723928	0.456222	0.00354604		0.00582791	0.0609112	0.356408	0.423232	0.278321	0.168874	0.00613547
GF	D	m	3	0.195912	2.48694e-05	0.0266263	0.0335679	0.00106424	0.0205058	0.0156139	0.049755	0.0250062	0.0535792	0.272401	0.0189863	0.0395124	0.0134974	0.0161691	0.000763273	0.00606143	0.000888463	0.0295664	3.34189e-05	0.00122533	0.42054	1.25866	1.18541	0.000382186	0.000909178	0.00377494			0.00726612	0.149489	0.000831693	0.000229463	0.000816099	15.9219	0.268077	0.494262	0.000590818		0.155461	0.0175	0.0257334	0.128416	0.0666936	0.064588	0.00483963
GF	E	m	3	4.50676	0.000350801	0.757302	0.852041	0.005103	0.272976	0.0915194	0.322721	0.181522	0.0249045	0.756787	0.107667	0.131047	0.00775206	0.0219239	0.00257861	0.136627	0.000277351	0.0102094	8.82218e-05	0.00159486	0.118217	2.50348	2.238	0.00416147	0.260385	0.00559666		2.05775e-05	0.0138454	0.379855	0.00785404	0.00414567	0.00470773	16.1314	0.686807	0.141615	0.00296091		0.00651747	0.150453	0.305095	0.0359419	0.199883	0.103202	0.00496364
GF	A	m	4	3.9017	0.000426002	0.113577	0.126605	0.00130066	0.0611299	0.00571507	0.110771	0.0892024	0.0118449	0.0911977	0.0375731	0.0381429	0.00846169	0.0151234	0.00106242	0.021318	0.00112946	0.00798489	0.000226996	0.00198794	0.363124	4.41375	3.02511	0.00257785	0.539389	0.0137697	0.000159947	0.000685525	0.0142061	0.440632	0.00175847	0.000351543	0.0114432	23.9944	12.0871	0.0824959	0.00647335	0.000158443	0.00908966	0.369377	0.663256	0.40119	0.0596982	0.0596656	0.0207028
GF	B	m	4	1.21067	3.66408e-05	0.161835	0.0738777	0.00878104	0.0499473	0.0160498	0.0430903	0.0155101	0.0922415	0.0907355	0.0611526	0.0137887	0.0297685	0.401312	0.000947586	0.0184565	0.0020794	0.00551594	0.0450532	0.000209279	0.000674136	0.0999633	0.129517	0.00434409	16.1799	0.00170304	0.0329686	0.0001086	0.00640209	0.429637	0.000309795	0.00318461	0.00412179	0.484936	0.781617	0.299478	0.000384754	0.0615091	0.120819	0.017875	0.0516506	0.30828	0.0238874	0.0218238	0.000508349
GF	C	m	4	4.97967		0.373383	0.643239	0.0102934	0.102342	0.0584339	0.21672	0.0805164	0.00972229	0.321355	0.0432009	0.0546949	0.00223105	0.0406676	0.000894772	0.0840596	0.000308546	0.00509056	0.000389737	0.000376828	0.037629	0.633983	0.59265	0.00553039	0.00901816	0.00295987	4.64145e-06	0.000383358	0.0172647	0.0802084	0.00283542	0.000531958	0.000875161	0.0164766	0.0704746	0.0593905	0.000585281		0.0217893	0.0589084	0.323339	0.454273	0.313975	0.224409	0.00398677
GF	D	m	4	5.91542	4.43958e-05	0.526974	0.947382	0.00867252	0.294577	0.0961114	0.3144	0.176312	0.0190736	0.862356	0.0879654	0.139821	0.00140002	0.0216368	0.00125391	0.10725	0.000142353	0.00500642	6.31053e-05	0.000938292	0.0298476	0.630183	0.471269	0.0101497	0.00615963	0.0028891	8.31474e-05	0.000295902	0.0617294	0.109907	0.0040558	0.00171401	0.00814579	3.2956	13.9242	0.31128	0.00913502		0.00536471	0.514419	0.505892	0.0509069	0.0149944	0.0810246	0.00236595
GF	E	m	4	4.31318	0.000136235	0.423428	0.532641	0.0057934	0.238367	0.0626141	0.302164	0.115028	0.0125592	0.656221	0.0951484	0.094226	0.00623787	0.0325878	0.00268386	0.0659301	0.000194699	0.0128477	0.0012806	0.00185059	0.0529715	1.66443	1.3753	0.000344357	0.241574	0.00762798	0.00041177	0.000868932	0.0292706	0.518943	0.00841601	0.00151274	0.00535636	34.9275	8.67385	0.454702	0.00571939		0.100324	0.199913	0.417357	0.898385	0.292903	0.216188	0.00684457
GF	A	m	5	2.69266	3.33259e-05	0.315771	0.368654	0.00368786	0.131077	0.0317422	0.185896	0.0851906	0.00803919	0.198979	0.0445253	0.046968	0.00395042	0.0274224	0.00137803	0.0321529	0.000570857	0.00442696	0.000568185	0.00130171	0.0993685	2.42864	1.78669	0.00601601	0.451396	0.0137824	0.00399094	9.76658e-05	0.0191941	0.825325	0.0016239	0.000144675	0.00461305	11.5095	9.39255	0.176323	0.00175243		0.0372898	0.181053	0.273419	0.77069	0.128031	0.138472	0.0201474
GF	B	m	5	3.82714	5.4474e-05	0.237764	0.466115	0.00412613	0.130336	0.0699857	0.251315	0.147818	0.0119014	0.462865	0.0643278	0.0972086	0.00604059	0.064755	0.00232947	0.0510133	0.000110549	0.00760977	0.000815127	0.000706	0.0623147	0.606519	0.524945	0.0336048	0.465675	0.00812848	0.00141253	0.000977034	0.00731376	0.205358	0.00409585	0.00280596	0.00871412	2.73188	7.68894	0.0954856	0.00618014		0.04912	0.259432	0.299676	1.26737	0.335145	0.165064	0.0106483
GF	C	m	5	4.73451	0.000128627	0.40097	0.663398	0.009659	0.129922	0.0771981	0.282799	0.106173	0.0142305	0.601228	0.0851285	0.106174	0.00369484	0.015308	0.00144963	0.161422	0.000194856	0.00627506	9.22029e-05	0.00060126	0.0576403	0.659772	0.557437	0.00375281		0.00358865			0.0317531	0.0789693	0.00384595	0.000169051		0.014025	0.240467	0.018334	0.000410261		0.0158265	0.0867519	0.307881	0.23705	0.0905905	0.0880343	0.0020079
GF	D	m	5	4.94665	0.000148575	0.496237	0.737905	0.00422197	0.145124	0.0767333	0.338149	0.175141	0.0239988	1.05187	0.157021	0.184949	0.00488748	0.0363848	0.00118807	0.0837748		0.00692396	8.42919e-05	0.00061066	0.0720898	0.765954	0.56697	0.0156145	0.0443197	0.00302211	0.00102917	0.000747636	0.00434522	0.124894	0.00447636	0.0032844	0.00815605	5.32036	11.1129	0.11425	0.00541646		0.0137232	0.196875	0.47824	1.2599	0.00495073	0.00454463	0.00608383
GF	E	m	5	0.0278372	7.44852e-05	0.00977707	0.0130931		0.0127953	0.00573592	0.0161745	0.014717	0.0335517	0.225066	0.0146453	0.0342584	0.0108139	0.00844284	0.000734131	0.00527311	0.00107724	0.0563984	8.06264e-05	0.00159348	0.454849	1.40469	1.16549	2.91837e-05	9.17337e-05	0.00123928		7.34483e-05	0.000210757	0.0968027		0.000787656		11.0463	0.0347186	0.16772	0.000285777		0.11776	0.00226016	0.0047761	0.0105638	0.00753233	0.0102606	0.000943432
GF	A	m	6	0.664606	8.98396e-05	0.112531	0.0835695	0.00155357	0.0511697	0.0292971	0.133703	0.0526914	0.00619555	0.35957	0.0355885	0.0616549	0.000905209	0.0177187	0.00119936	0.0947704		0.00566035	9.11787e-06	0.000724234	0.0727098	0.769407	0.769283	0.00295809	0.00487344	0.00049733	0.000893369	0.000116261	0.00224174	0.221173	0.00143104	0.000726459	0.00143117	4.63344	5.90418	0.173149	0.00150763		0.0487265	0.0252573	0.0790439	0.442185	0.0532471	0.0581231	0.00623227
GF	B	m	6	0.00315562		0.00278901	4.19578e-05		1.20742e-05		0.000454742	8.06992e-05	0.0006613	0.00234437	0.000243933		9.00588e-05	0.000118699				0.001749			0.000168905	0.169358	0.190904	5.21882e-05	16.1047	0.00020287	6.33252e-06			0.0464454				0.340247	0.00593639	0.0495963	0.00011113	0.0806057	0.00262434	0.000332632	0.000636876	0.000890401	0.00264622	0.00689284
GF	C	m	6	7.26032	0.000330407	0.162854	1.54576	0.00431324	0.28285	0.0869802	0.298455	0.171234	0.0379197	0.969565	0.163093	0.160878	0.0036684	0.0211134	0.00187232	0.117586	0.00029048	0.00946445	8.82238e-05	0.000487396	0.121439	1.25736	0.65567	0.00535263		0.00173182	5.35588e-05	0.000437268	0.00829365	0.0705529	0.00124066	0.000249877	0.00627323	0.0362248	0.147827	0.0208417	6.80905e-05	0.02744	0.0130505	0.0345095	0.443322	0.294739	0.00788174	0.00849927	0.00408761
GF	D	m	6	1.33963	0.000123524	0.0728165	0.17071	0.000921921	0.0854475	0.0603377	0.15619	0.0949252	0.0358849	0.762262	0.107998	0.118464	0.00401833	0.0143453	0.00139481	0.0497347	0.000493885	0.0136228	1.84363e-05	0.000672653	0.135078	0.718688	0.644717	0.00334535		0.000961462	0.000188048	0.000240858		0.10885	0.000342637	0.000625003	0.0065305	9.56041	4.5857	0.237016	0.0043494		0.154277	0.0307602	0.112349	0.989139	0.00491468	0.0116333	0.00663286
GF	E	m	6	1.04073		0.115058	0.194497	0.00143159	0.149044	0.0679488	0.211568	0.108994	0.00724419	0.58594	0.0752426	0.0743294	0.00544782	0.0494772	0.00308419	0.229059		0.0040164	0.000343015	0.000298352	0.0213509	0.447956	0.393371	0.0128436	0.260871	0.00445405	0.00189919	0.000661952	0.00511621	0.194761	0.000814317	0.00122399	0.00294403	2.40206	5.12163	0.120028	0.00226599	0.000669743	0.0164962	0.0195553	0.128817	1.28314	0.210537	0.14426	0.00721416
GF	A	m	7	3.68038	0.000127738	0.454065	0.518648	0.00390839	0.113369	0.0499649	0.19499	0.10138	0.0164568	0.604307	0.084273	0.108289	0.00130558	0.0266814	0.000701004	0.0582948	0.000129252	0.00759194	0.000104093	0.000362771	0.0455526	0.913283	0.726167	0.00544281		0.00206741	0.000946612	0.000253061	0.00368544	0.317522	0.00104158	0.000346379	0.00351413	2.22326	1.60105	0.15025	0.0031586	0.000161003	0.00826007	0.0231676	0.277621	0.20644	0.0141269	0.0174575	0.00281402
GF	B	m	7	0.889191	2.73145e-05	0.126043	0.12646	0.00108772	0.102022	0.0385322	0.133305	0.0755448	0.0306889	0.479141	0.048641	0.0706314	0.0161958	0.0177088	0.00104547	0.389551		0.00762128	9.31957e-06	0.000934464	0.0112939	1.78329	1.5564	0.000412209	0.24454		0.000525011	5.36436e-05	0.00108291	0.173972	0.00184032	0.0094642	0.00208515	3.92454	5.21376	0.261728	0.00153004	0.0197545	0.0544105	0.0109436	0.115954	0.872303	0.173893	0.137578	0.0106992
GF	C	m	7	2.82406	0.000102671	0.474863	0.485312	0.00319505	0.283444	0.0747782	0.314603	0.169985	0.0188354	1.02007	0.167132	0.155624	0.0118477	0.0223119	0.00135658	0.0741307		0.0118109	2.26154e-05	0.000869028	0.0696177	1.18766	1.06358	0.00562589	0.000871144	0.00166183	4.4366e-05	0.00190128	0.00275748	0.214996	0.00136486	0.000273756	0.00805077	4.72059	8.72864	0.103531	0.00375039		0.0296596	0.108142	0.338294	1.8959	0.132458	0.0938427	0.00865548
GF	D	m	7	1.13919		0.0984661	0.269254	0.00227312	0.112653	0.0578235	0.193778	0.0963539	0.0133314	0.656026	0.102557	0.108675	0.0055678	0.0525771	0.00129503	0.228958		0.00352618	0.000133553	0.000262208	0.0219744	0.184028	0.120548	0.0193555	0.0434187	0.00208309	0.00114078	0.000205972	0.00838732	0.109091	0.000504327	0.00182933	0.00265916	1.93945	4.88248	0.0728892	0.00185764		0.021803	0.0123416	0.0888387	1.36636	0.0395304	0.0413113	0.00305778
GF	E	m	7	3.44472	9.01784e-05	0.28769	0.522569	0.0025058	0.25395	0.0614386	0.181873	0.118388	0.0121228	0.566643	0.0586625	0.0702132	0.00844875	0.0906953	0.0040547	0.331288	9.53394e-05	0.00452099	0.00142988	0.000495781	0.0144237	0.461058	0.693208	0.0342225	1.0336	0.00339068	0.0028068	0.00728648	0.00175967	0.471279	0.00605067	0.00364388	0.00549722	6.18399	3.5476	0.186438	0.00661478		0.00205313	0.108218	0.302447	0.258389	0.0144025	0.121883	0.00392709
GF	A	m	8	0.387793		0.0826087	0.04563	0.00146013	0.0519502	0.0389352	0.0910402	0.0461442	0.00340964	0.258212	0.0306188	0.0462312	0.000854986	0.0248481	0.00102255	0.0161692		0.00210478	1.14138e-05	0.000417538	0.0146761	0.246948	0.220163	0.00524553	0.0155558		0.00120779	0.000160825	0.0108079	0.136452	0.000474847	0.000503122	0.00193399	0.93434	4.8991	0.0825724	0.00161548		0.0256736	0.0580661	0.0463237	0.381919	0.0353488	0.0353471	0.0040563
GF	B	m	8	0.0407059		0.0262014	0.00222197	0.000180306	0.00160282	0.000419163	0.00748228	0.00288338	0.00324777	0.036064	0.00343884	0.00315292	0.00597186	0.000676549	6.66928e-05	0.0102395	0.00026979	0.0149756		0.000510911	0.00340926	0.355159	0.407772	0.000117622	6.88842	0.000793737	5.9229e-06	3.8432e-06	0.00175617	0.107595	0.000343548			3.54082	0.368652	0.126633	0.00135939	0.613384	0.015995	0.00999045	0.0210797	0.0179988	0.01783	0.0197037	0.0020363
GF	C	m	8	7.94094	0.000359108	0.720927	1.09099	0.00362436	0.458324	0.0705471	0.156841	0.137594	0.200238	0.920384	0.407131	0.152716	0.0316916	0.280264	0.000770781	0.0998598		0.0245972	2.34069	0.000204982	0.0129142	1.08549	0.997862	0.00147462	49.8204	0.0260368	0.00189032	0.00125917	0.0187386	1.29608	0.00348767	0.0032922	0.012113	27.7813	4.72471	0.227682	0.029687	0.0032663	0.0308611	0.0629659	0.184517	0.668507	1.5329	0.648642	0.0130932
GF	D	m	8	0.140727		0.0258043	0.0205288	0.000385602	0.0192823	0.014925	0.0379953	0.031648	0.00914748	0.204106	0.0211296	0.030878	0.000616263	0.00816873	0.000194146	0.00507056		0.00791798	9.858e-06	0.000795436	0.0208511	0.310129	0.307725	0.0011346	0.000964936	0.000312411		8.28387e-05		0.0501925	0.00012749	0.00395779	0.0011721	1.75311	1.11203	0.14367	0.000114283	0.00871294	0.0527594	0.0151896	0.0488634	0.122734	0.0252975	0.0251099
GF	E	m	8	1.24231	7.285e-05	0.211133	0.18946	0.00150271	0.129516	0.0767702	0.24483	0.121911	0.0105038	0.6809	0.0884698	0.11307	0.0031203	0.0327779	0.00192948	0.0593686		0.00549355	3.04715e-05	0.000612179	0.0198364	0.751205	0.725806	0.00595345	0.0282071	0.0076611	0.000391184	0.000108878	0.00456086	0.170508	0.00118265	0.00281197	0.00308328	1.6132	5.5069	0.035462	0.00268619	0.000158093	0.0124062	0.0651776	0.15386	1.34386	0.188304	0.13597	0.0039484
GF	A	m	9	0.0479532		0.00759946	0.00256726		0.0722552	0.0173558	0.0242247	0.0281351	0.0154906	0.0431164	0.0182597	0.00576208	0.000478492	0.00160213	0.00098507	0.0257446	0.000346322	0.000184131	0.00124746	0.000606442	0.00126111	0.0061172	0.00182857	6.68033e-05	0.000149148		0.00416672					0.000249449		0.0124993	0.0908787				0.00121012	0.000325346	0.000256323	0.0314584	0.00197194	0.000878128
GF	B	m	9	0.000805337		0.000116552	1.59577e-05		0.000433335	0.000170188	0.000282979	0.00027035	0.000745071	0.00043187	0.000250042		5.14681e-06	2.71621e-05	5.15663e-05			2.29029e-05				0.000182684					6.17297e-06							0.00179889	7.03302e-05						1.57781e-05	0.000222869
GF	C	m	9	3.50234	4.39367e-05	0.298649	0.590018	0.00298737	0.273793	0.069421	0.272849	0.154048	0.0199196	0.8646	0.0861485	0.145966	0.00618502	0.0875876	0.00246492	0.0802232	0.000399638	0.00588753	0.00110835	0.000262327	0.0110987	1.07242	0.971703	0.033992	0.557057	0.00442203	0.000787825	0.000382992	0.00280438	0.36654	0.00101161	0.00483462	0.00282198	2.35614	6.39593	0.120223	0.00471943	0.00969621	0.0311554	0.0850351	0.352748	0.815601	0.0892176	0.00920826	0.00702478
GF	D	m	9	0.217874		0.0468265	0.0396634	0.000173808	0.0351153	0.0200468	0.0375476	0.0477645	0.00729955	0.310548	0.0303817	0.048724	0.00284175	0.0442001	0.00141103	0.0102011		0.00612886	0.000222109	0.000109775	0.00875593	0.335835	0.27125	0.0222017	0.183444	0.00022165	0.00138263	0.000517291		0.104964	0.000130886	0.012557	0.00230875	1.6383	2.29372	0.0334814	0.00157942	0.00035248	0.0265877	0.00484671	0.0762997	0.250358	0.0453202	0.0479999	0.00235762
GF	E	m	9	4.51005	0.000164555	0.420619	0.931596	0.00243436	0.448513	0.152797	0.437452	0.213186	0.0273727	1.44521	0.219076	0.253155	0.00391217	0.0457467	0.00254754	0.148278	0.000203334	0.00482413	0.000195383	0.000897375	0.0123835	0.963513	0.870206	0.00730821	0.0355707	0.0171633	0.00118726	0.000585509	0.00187713	0.27456	0.00155571	0.00911681	0.00606668	1.95379	10.5379	0.0893111	0.00510266		0.0042163	0.211704	0.471165	1.15287	0.141112	0.0923966	0.00493655
GF	A	m	10	2.75624	9.47214e-05	0.30089	0.489784	0.00117536	0.220564	0.0680716	0.212202	0.126723	0.01836	0.981744	0.149963	0.199283	0.0033835	0.0743382	0.00233427	0.0462629	0.000100843	0.00627175	0.000228195	0.000571388	0.020027	1.16025	0.959917	0.00752732	0.0470438	0.00159137	0.00307457	0.000101618	0.0018279	0.24574	0.000188835	0.00845495	0.00247987	1.60452	6.55315	0.0821602	0.00203696	0.00413649	0.0444216	0.0345806	0.123953	1.92389	0.0487289	0.0607755	0.0101584
GF	B	m	10	0.136542		0.0301985	0.0113378	0.00011649	0.0193271	0.00975391	0.0270201	0.0248163	0.0135187	0.167335	0.0137085	0.0226243	0.000935862	0.0129388	0.000198427	0.00577401	0.000119107	0.0161141		0.000461567	0.0106815	0.507602	0.562235	0.00539658	0.00770719		0.000125364	4.76016e-05		0.0839375		0.00464511	0.0015567	1.78608	1.0224	0.152653	0.00074237	0.00793405	0.0501435	0.0106675	0.034302	0.107075	0.043177	0.0469271	0.00245809
GF	C	m	10	0.270358	9.68971e-05	0.0613923	0.0557273		0.0505252	0.0175307	0.0272012	0.0604824	0.0467407	0.476478	0.0498157	0.0728105	0.00379132	0.0226991	0.000347321	0.0783755	0.000258539	0.044277		0.000832083	0.0102401	1.93221	1.85246	0.00196156	0.000559161	0.000281677	0.000111362	2.68606e-05		0.071019		0.00623829	0.00307884	5.26772	1.46361	0.101479	0.000689116	0.034968	0.0485436	0.0108499	0.0509314	0.135336	0.02598	0.0286271	0.00404175
GF	D	m	10	0.85098	2.19613e-05	0.00404115	0.143855	0.000427788	0.0869315	0.0435644	0.115864	0.0739983	0.0119259	0.56545	0.053791	0.0837572	0.00208148	0.0642836	0.00188597	0.127513	0.000171965	0.00565638	0.000117391	0.000108293	0.00713636	0.519218	0.456851	0.031937	0.143912	0.00545787	0.00202117	0.000990705	0.00181429	0.178981	0.000563347	0.00315263	0.00365299	1.20709	3.16996	0.0494157	0.00242664	0.000392683	0.0281335	0.018202	0.0970412	0.983807	0.0414285	0.0435243	0.00488547
GF	E	m	10	1.31042	3.12421e-05	0.118749	0.28738	0.000445606	0.187909	0.0676681	0.167782	0.121895	0.0159631	0.758439	0.135789	0.133922	0.0059455	0.0802211	0.00304722	0.0452283		0.00980071	0.00067821	0.000118998	0.0567795	0.50915	0.471673	0.0289559	0.108579	0.00636038	0.0044334	0.000926846	0.000705933	0.311681	0.000159288	0.00532108	0.00584744	1.41323	6.56531	0.0489599	0.00249853	0.00293254	0.0379956	0.0114958	0.273933	0.83465	0.0784898	0.0619412	0.00543104
GF	A	m	11	0.562792	0.000104515	0.120277	0.104199	0.000276261	0.0776853	0.0318799	0.0523512	0.0623567	0.0107871	0.510582	0.0545495	0.103897	0.00115592	0.0262888	0.000957501	0.0160269		0.00910069		0.000551694	0.0249419	0.680393	0.443145	0.00330124	0.000837254	0.000613951	0.00102523	0.000131624		0.148699	0.000116934	0.000351965	0.00129354	2.00639	3.17986	0.127104	0.00222196	0.000194411	0.0255363	0.0125066	0.0341275	0.35635	0.0169887	0.030442	0.00480773
GF	B	m	11	0.0873862		0.0285721	0.0143972	0.00015139	0.0142013	0.00671656	0.00951942	0.0222419	0.00332916	0.169553	0.00973703	0.0220279	0.00393611	0.0517095	0.000959937	0.0043111		0.003915	9.09995e-05	0.000105703	0.0145957	0.288905	0.288206	0.0414614	0.300966	0.00433726	0.00134233	0.00065626		0.118083	0.000142295	0.000451871	0.00178248	0.320093	0.788274	0.0296212	0.00166961	0.000275696	0.0134437	0.00547393	0.0118805	0.0909396	0.0261435	0.0255541	0.00207582
GF	C	m	11	0.500228	0.00071453	0.11531	0.00916411	0.000954867	0.0110138	0.00268607	0.0374538	0.0205568	0.0105565	0.264224	0.0209403	0.0443833	0.140904	0.00602359	0.00142966	0.0420992	0.000181478	0.194198	1.33623e-05	0.00417246	0.0226535	0.884544	1.06343	0.000619745	1220.65	0.0171849		0.000152033	0.0177498	0.249983	0.00164223	0.0124895	0.0100079	1.93693	4.06543	1.3399	0.0110901	0.0032533	0.0827683	0.0844283	0.00364543	0.160151	0.594797	0.301445	0.0233207
GF	D	m	11	0.180947		0.0374408	0.0221105	0.000123192	0.0173051	0.0107799	0.0153439	0.0279539	0.00950421	0.262317	0.0206316	0.0398411	0.000599555	0.0164651	0.000446137	0.00869254		0.0119221		0.000269885	0.00512482	0.619696	0.466038	0.00347772	0.000541065		0.000141147	8.42559e-06		0.106543	0.000114738	0.000172168	0.00282392	0.616832	1.24698	0.0585707	0.000779783	0.00140404	0.0169401	0.00645228	0.0348496	0.117937	0.0171625	0.0175357	0.00230586
GF	E	m	11	1.86864	6.48353e-05	0.169446	0.355486	0.00132281	0.240857	0.0857866	0.294598	0.154564	0.0217164	0.916404	0.168287	0.139875	0.00365257	0.0412576	0.00314697	0.277811	0.000287645	0.00447163	0.000114636	0.000547627	0.0246956	0.820029	0.763702	0.00734043	0.0190631	0.000629497	0.000210262	0.000712158	0.0161989	0.27656	0.00256342	0.00293847	0.00275913	2.20214	8.58726	0.104697	0.00360959		0.00875002	0.0400045	0.219145	1.80335	0.121785	0.0945122	0.00524772
GF	A	m	12	0.124183	8.33507e-05	0.015137	0.0149626	0.000345038	0.0126771	0.0183034	0.0445405	0.0392946	0.00132288	0.0680238	0.00419796	0.00854829	0.00255304	0.0898052	0.00106994	0.057186		0.00151304	0.00279554	0.000174755	0.00178016	0.0455142	0.0216455	0.0264268	0.175842	0.00227742	0.00589508	0.00256983	0.000874576	0.201808	0.000406866	0.000797429	0.00142191	0.0662463	0.149075	0.0924092	0.0027941	0.00225253	0.00935095	0.00859353	0.0213207	0.0238738	0.00529286	0.00412939	0.000532972
GF	B	m	12	0.106729	3.18767e-05	0.040613	0.00828074	0.000387317	0.0158842	0.0111091	0.0301516	0.0309135	0.00786839	0.100566	0.00526729	0.0109879	0.00316188	0.0556734	0.000439593	0.00411777	0.000212802	0.00895866	8.83792e-05	0.000486008	0.00515588	0.219539	0.232536	0.0214539	0.571169	0.000621325	0.00165314	0.00124439	0.00890927	0.215948	0.000622286	0.000903989	0.00325427	0.517842	0.447476	0.0553653	0.00332967		0.0150507	0.0442323	0.0324334	0.0586173	0.00128457	0.00799051	0.00117212
GF	C	m	12	0.138489	4.11358e-05	0.000197712	0.0176946	0.000469003	0.017155	0.0123276	0.0346731	0.0294305	0.00482552	0.0703823	0.00508669	0.0132175	0.00432431	0.0627562	0.000891592	0.0460431	0.000100159	0.00547846	0.000202009	0.000440514	0.00547555	0.108699	0.149648	0.0244997	0.351285	0.00309524	0.000822797	0.000719294	0.00369905	0.207755	0.000399975	0.000740331	0.00331946	0.528376	0.525171	0.0364189	0.00281058	0.00377511	0.0181278	0.00799298	0.061169	0.0804958	0.00592915	0.00583347
GF	D	m	12	0.0472776		0.00860843	0.0053933	0.00012178	0.0102422	0.0109436	0.0171418	0.0252692	0.000994937	0.0562053	0.00517076	0.00435698	0.00371487	0.086019	0.000944779	0.0852937		0.00168771	0.000594208		0.000850492	0.0373716	0.0303128	0.047697	1.10691	0.00489198	0.00249309	0.000321789	0.00100756	0.162027	0.000212004	0.0014327	0.00363168	0.0829851	0.0516339	0.0448597	0.00238424	0.00190367	0.00813246	0.00594217	0.0265402	0.0154753		0.00643	0.00171067
GF	E	m	12	0.0425241	8.53663e-05	0.0116981	0.00754912	0.000184397	0.00853877	0.00938659	0.0266648	0.0264623	0.0010224	0.0818189	0.00555263	0.00666386	0.00607796	0.085774	0.00165688	0.0384224	9.56464e-05	0.00176302	0.000727971	0.000188665	0.00064554	0.0287253	0.0320414	0.0392588	0.8044	0.00501212	0.00259324	0.00231563	0.000910213	0.2608	0.0138873	0.00125544	0.00526673	0.062578	0.0648952	0.102721	0.00278443	0.0017034	0.00834649	0.00220269	0.052529	0.0288784	0.00563276	0.00452241	0.00164479
GF	A	m	13	0.0132998		0.00179004	0.000879148		0.0208728	0.00585673	0.00764712	0.00717039	0.0109194	0.013143	0.00614963	0.00132973	0.000133461	0.000320671	0.000427697	0.0105319	0.000125398	0.000104708	9.33088e-05	0.000341568	0.000372448	0.00183585	0.000584485	1.57984e-05	0.000154689		0.00039787							0.00726204	0.00173503				0.000400483	8.72228e-05	4.56193e-05	0.0100274		0.00055904
GF	B	m	13	0.172073	5.08226e-05	0.0650019	0.0100811	0.00052216	0.0224244	0.0105083	0.0299751	0.0281203	0.00686171	0.0760787	0.00729525	0.00946782	0.0068765	0.0650311	0.000859012	0.0775983		0.00701051	0.000487385	0.000475214	0.0189977	0.375488	0.414341	0.0277343	0.690798	0.0222213	0.0019094	0.000199326	0.00269411	0.20949	0.000737751	0.00116048	0.00417199	2.91971	0.643911	0.109332	0.00441619	0.000226569	0.028759	0.0448905	0.0909535	0.109455	0.0213249	0.0258474	0.00321078
GF	C	m	13	0.176116	7.01001e-05	0.0305362	0.0141529	0.000446428	0.0299333	0.0160384	0.03194	0.0407498	0.00230116	0.0795337	0.00573464	0.010919	0.00545549	0.0962081	0.00143145	0.00496456		0.00288709	0.00103901		0.00885458	0.128219	0.13508	0.0404968	0.353208	0.013623	0.00303727	0.00214136	0.00607869	0.181632	0.000956472	0.0012002	0.00350854	0.892999	0.324524	0.0465624	0.00407277	0.0013751	0.0201609	0.0219205	0.0751265	0.0877762	0.0322064	0.0207535	0.00239753
GF	D	m	13	0.118662	7.78389e-05	0.0273995	0.0107942	0.000402904	0.016661	0.00938734	0.0189337	0.0244268	0.0031344	0.115995	0.00854554	0.00917707	0.00268596	0.0873024	0.00102164	0.00105161	0.000112487	0.00265831	0.000179962	0.000133535	0.00747152	0.107406	0.103714	0.041357	0.376285	0.00648483	0.00281329	0.0012528	0.00271327	0.181609	0.000476873	0.00095684	0.0029411	0.34101	0.392267	0.00702921	0.00168516	0.00687499	0.0175538	0.00409918	0.00162222	0.060273	0.0137082	0.0165589	0.00133222
GF	E	m	13	0.313489	0.000118846	0.0319661	0.0173594	0.000337862	0.0152497	0.0123951	0.0306141	0.0354307	0.00431864	0.136651	0.00686447	0.0155591	0.00639137	0.127389	0.00148854	0.0362049		0.00229069	0.00110453	0.000123726	0.0160304	0.103339	0.123703	0.0420393	0.304373	0.0102137	0.00441081	0.00196837	0.000599097	0.289616	0.000532337	0.00500426	0.00206311	0.321427	0.697268	0.045653	0.00235011	0.000995658	0.0205505	0.0133221	0.0429487	0.0989474	0.0146466	0.0156857	0.00258883
GF	A	m	14	0.264814	2.38389e-05	0.092281	0.0159977	0.000538506	0.0173362	0.0133885	0.0514801	0.0322504	0.00655639	0.14301	0.0133537	0.0137517	0.00338891	0.0601145	0.000573242	0.0818374	0.000159126	0.0078329	0.000203245	0.000591474	0.010222	0.310181	0.4108	0.0147871	0.13071	0.00112546	0.00154755	0.000381345		0.198358	0.00087571	0.000673619	0.00407554	1.96899	0.931791	0.0542245	0.00241178	0.000376829	0.0238986	0.0155802	0.0812191	0.112255	0.0500879	0.040297	0.00230032
GF	B	m	14	0.366169		0.135927	0.0224934	0.000847138	0.0154383	0.00946617	0.0515456	0.0299563	0.0101024	0.175756	0.0144604	0.0249146	0.00191461	0.0229945	0.000435681	0.00585036	0.000283673	0.00959958	1.34514e-05	0.00296354	0.051766	0.724869	0.724625	0.00665025	0.0244387	0.000910512	0.000526136	7.1169e-05	0.00376399	0.198537	0.000968783	0.00475219	0.005226	4.1841	1.59297	0.0686725	0.00205712	0.0114617	0.140964	0.0734725	0.123701	0.263062	0.0085448	0.0136551	0.00448238
GF	C	m	14	0.00863786		0.00481103	0.00133855		0.00112086	0.0014669	0.00526441	0.00609645	0.00286604	0.0260272	0.00253811	0.00163706	0.000332223	0.0189951	0.000102537	0.0108897	0.000140674	0.00337752		0.000266417	0.000649289	0.176697	0.315941	0.00536007	0.00216422	0.00062743	0.000172984	1.6652e-05		0.0898073	0.000152607	0.000261389	0.00118928	0.544978	0.0343646	0.0382571	0.000597397	0.131751	0.0102599	0.00365816	0.00966334	0.00310951	0.00571295	0.00951687
GF	D	m	14	0.00145241		0.000154079	4.30502e-05		0.000335783	0.000554351	0.000615814	0.000758985	0.00122475	0.00165238	0.000622456	0.000154414	7.15377e-05	0.000449725				2.00147e-05	2.35355e-05	0.00020479	8.00387e-05	0.000210076	0.000163603	2.09721e-05			0.000604251			0.00295674				0.000583465	0.000503603			8.10433e-05		3.72233e-06	0.000360004	0.000644666		0.000419073
GF	E	m	14	0.000230164		8.7276e-05	9.2048e-05			0.00012994	0.000266103	9.46205e-05	0.000334523	0.00158444	0.000177492	0.000131424	3.06742e-05	0.00631397		0.00136923		0.000557329			7.48016e-05	0.0665389	0.0977302	0.00540112	0.000865912		3.40946e-05	1.22394e-05	0.000123888	0.0331375		0.00011155		0.0396276	0.000488796	0.0073888		0.0179232	0.000495631	0.000268002	0.000413176	8.06033e-05		0.00306566
GF	A	m	15	0.0725783		0.0301108	0.0053331	0.000213225	0.00731857	0.004373	0.0179466	0.017005	0.0042966	0.0805712	0.00603449	0.00642684	0.00274515	0.038971	0.00015776	0.0208846		0.00626833	6.83914e-05	0.000596662	0.00205346	0.292883	0.339583	0.00991336	0.0273648	0.00109678	0.000728947	4.8707e-05		0.123047	0.000552248	0.000382955	0.00153754	3.28141	0.35808	0.0722016	0.00257782	0.00598812	0.0272875	0.0169575	0.0481013	0.0332559	0.00544541	0.0113216	0.00167715
GF	B	m	15	0.0388622		0.0174414	0.00205841	0.000187386	0.0027557	0.00256526	0.00725213	0.00948389	0.00400331	0.0247973	0.00231441	0.00336165	0.00294282	0.0592492	8.64641e-05	0.0245571	0.000211501	0.002934	0.000179022	0.00141361	0.00393916	0.275718	0.326832	0.018254	0.217886	0.00205917	0.00292146	0.000581245	0.000608977	0.226375	0.000461047	0.000723047	0.00139567	2.2528	0.126204	0.0640641	0.00124705	0.0426024	0.0247493	0.00388307	0.025465	0.0145697	0.00177858	0.00457539	0.00277433
GF	C	m	15	0.00203483		0.00110465	0.000502574		6.80371e-05	0.000269833	0.00199517	0.0012022	0.00199973	0.0129236	0.00121028	0.000824769	0.000469876	0.0140416	5.97621e-05	0.00510815	0.000121538	0.00275733		0.000394164	0.000653855	0.20967	0.249092	0.0049957	0.00843748	0.000620292	9.36417e-05	0.000160233	0.00013704	0.0691738		0.000181982		0.934188	0.00776768	0.0408703	0.000542209	0.369014	0.0100924	0.000919295	0.00428795	0.000770727		0.00979507
GF	D	m	15	0.000206884		9.40458e-05	6.11384e-05				0.000204695	0.000259051	0.00122465	0.0031666	0.000286611	0.000264545	1.04898e-05	0.00350179				0.000670047		0.000280921	0.000117677	0.134439	0.14795	0.00194208	0.000470542		1.85529e-05		2.52087e-05	0.0369978				0.637192	0.00049402	0.054557		1.09092	0.00323838	0.000136988	0.000542861	0.000152407	0.00120293	0.0040918
GF	E	m	15	0.00433451		0.00156877	0.000455085		0.000588364	0.000345353	0.00164773	0.00249769	0.000795613	0.0158482	0.000721157	0.0008407	0.000771248	0.0301856	0.000132184	0.0105229		0.00108804		0.000118926	0.000680073	0.0826466	0.0847604	0.0149381	0.071267	0.00206091	0.000531005	0.000428563	0.00101018	0.106693	0.000211879	0.000593267		0.109499	0.0181321	0.0206316	6.45874e-05	0.00134379	0.0027471	0.00310819	0.00508615	0.00454581	0.00232712	0.0052972
SPF	A	c	1	0.0360679		0.0208957	0.00323493	0.000248211	0.0934377	0.0142489	0.0634665	0.0402628	0.283665	0.209957	0.0634006	0.0421904	0.00206756	0.0121363	0.000648464	0.0434063	0.00229529	0.000326033	0.00274543	0.00470435	0.00100263	0.0795237	0.0255372	4.47696e-05	0.000189271	0.00025065	0.000140102	1.59438e-05	0.000395642	0.0771607	0.000617728	0.000270023		2.7708	0.0278159	0.294226	7.44607e-05	150.26	0.00184862	0.00381583	0.00269523	0.0143855	0.0312478	0.0447381	0.000695153
SPF	B	c	1	0.0348825		0.00738644	0.00312222	0.000164553	0.0288872	0.016116	0.118325	0.0209695	0.359523	0.302892	0.0705148	0.044528	0.00201188	0.0221165	0.000178034	0.0386233	0.00131583	0.000452711	0.0243821	0.0109807	0.000752901	0.129767	0.0870848	6.97735e-05	0.00111552	0.000683062	1.0811e-05	3.00259e-05	0.0103652	0.186116	0.00100319	0.000301785		4.53356	0.267844	0.286404	0.00285769	1744.82	0.0130176	0.00445878	0.00198633	0.0432413	0.262937	0.196055	0.00108824
SPF	C	c	1	0.0168458		0.00764288	0.00266861	0.000190041	0.00345565	0.00271462	0.00206253	0.00116597	0.423774	0.0138071	0.012108	0.00278171	0.000342612	0.000456615	0.000170974		0.000254881	0.000706796	0.000247394	0.0130637	0.00109115	0.141442	0.1605	3.79387e-05	3.5136	0.000674187	1.98722e-05	5.17085e-05	0.00214106	0.541403	0.000626864	0.000351432	0.003609	23.0995	0.0392928	0.283622	0.00241116	146.087	0.0290179	0.0133388	0.00426981	0.013814	2.72231	0.419746	0.00580092
SPF	D	c	1	0.077666		0.0643609	0.0126961	0.000696148	0.0231593	0.00886557	0.00284822	0.00854468	0.205011	0.0296254	0.0377731	0.00841861	0.00212967	0.00880436	0.000200362	0.00370186		0.00104576	0.0120496	0.02662	0.000691985	0.122269	0.143942	0.000152646	52.7441	0.00183359	0.000304677	0.000420141	0.0033062	0.463859	0.000711924	0.00069595	0.00398619	132.037	0.101677	0.425223	0.00825442	54.0171	0.0542019	0.00428781	0.000807155	0.0404796	3.03295	1.20389	0.00462642
SPF	E	c	1	0.043969		0.0100878	0.00153682	0.000416228	0.035825	0.0149915	0.0609354	0.0237633	0.337667	0.0980045	0.035447	0.0159495	0.00592406	0.0260643	9.27116e-05	0.0358031	0.00539261	0.000990552	0.0987747	0.00896628	0.00291194	0.20912	0.271807	0.000255787	0.0162053	0.000248298	0.000335725	5.10708e-05	0.000146318	0.668012	0.000764927	0.000429181		3.02067	0.0489359	0.304835	0.00170566	356.976	0.00186687	0.00396533	0.000143568	0.00346107	0.12422	0.11221	0.00178461
SPF	A	c	2	0.0464962		0.00796025	0.00216269	0.000113841	0.0363478	0.00891029	0.0180561	0.01499	0.00975345	0.0247428	0.00901264	0.00349769	0.000464615	0.000972602	0.00151973	0.0104851	0.000157367	0.000152745	0.00147611	0.000154288	0.000500864	0.00323964	0.00106677	6.68385e-05	0.000161601		0.00527355		0.000130995	0.00339081		0.000758653		0.00784536	0.024084				0.000417067	0.000481984	7.44391e-05	0.0303044
SPF	B	c	2	0.252343	3.12235e-05	0.0996014	0.00872069	0.000186828	0.184317	0.0306868	0.0596385	0.0623821	0.057766	0.1001	0.0326484	0.0140573	0.00068682	0.00102249	0.00358959	0.0594838	0.000340385	0.000572682	0.00180635	0.000218164	0.00130384	0.00816711	0.00357414	5.1429e-05		0.000367796	0.00169752	1.17751e-05	0.00082738	0.0059699	0.000467523	0.00129413		0.0694173	0.104241	0.0143432	0.0001129	0.00297249	0.00106955	0.00101515	0.000950717	0.00873895		0.00384753
SPF	C	c	2	7.167		1.27264	0.842338	0.00953965	0.41324	0.0897559	0.197079	0.113674	0.251818	1.22985	0.520271	0.230191	0.00289979	0.0448747	0.000573438	0.120129	0.000244388	0.00797058	0.00019948	0.00787408	0.0494037	3.90546	3.1647		0.262374	0.00780997		0.000384084	0.0179304	0.507105	0.00567908	0.00844556	0.00216291	53.7576	9.03064	0.252788	0.00595979	0.000550151	0.0988789	0.0948523	0.120763	0.666439	1.00971	0.415691	0.00235688
SPF	D	c	2	5.26462	0.000100119	0.793383	0.167101	0.00851532	0.0893168	0.0403184	0.0901121	0.0282277	0.247502	0.388624	0.131762	0.0594998	0.000358206	0.0529064	0.000133284	0.00450572	9.60824e-05	0.00860788	0.00908955	0.0071797	0.014287	0.628386	0.644799		0.234884	0.00389509	0.000166653	0.000710166	0.0105488	0.278323	0.0118963	0.0123705	0.00967625	169.689	4.1272	0.623631	0.00430017	1.80588	0.178916	0.352998	0.0685195	0.62939	4.19194	0.376416	0.00588589
SPF	E	c	2	0.000617153			1.27566e-05		0.000110823		3.30584e-05	0.000195087			0.000194358			1.96765e-05				4.55241e-05	8.03059e-06		6.13954e-06	9.77745e-05	0.000570023		8.15218e-05					0.00256006				0.000436351	6.8511e-05							4.87974e-05
SPF	A	c	3	0.0206984		0.00223	0.00119548		0.00687985	0.00355109	0.00658291	0.00485683	0.00511428	0.00916492	0.00415546	0.00128574	0.00033887	0.000406547	0.000672163	0.00690641	0.000152248	0.000121584	0.000223121	0.000292582	0.000152051	7.43513e-05	0.000366979	2.50215e-05	9.21647e-06		0.00153948	3.07823e-06	2.65769e-05	0.00268482		9.96168e-05		0.00666361	0.00863947	0.00265863			0.00064841	0.000111689	6.99926e-05	0.00832998		0.000626725
SPF	B	c	3	8.86857	9.66618e-05	0.928785	0.61154	0.0120329	0.220657	0.0798348	0.139011	0.0810892	0.117901	0.898494	0.279569	0.160225	0.00509109	0.0449685	0.000927423	0.0728795	0.000335461	0.0106136	0.019951	0.00629042	0.0483219	0.844401	0.790189	0.000111812	0.0491797	0.0074512		0.00106454	0.0297262	0.280922	0.00967773	0.00136162	0.00210651	138.561	5.82405	0.660319	0.00722935	0.412384	0.0707458	0.177787	0.103214	2.3936	2.27861	0.934718	0.00544776
SPF	C	c	3	4.0314		0.992456	0.539172	0.006804	0.292604	0.0683639	0.108322	0.0767764	0.377616	0.903121	0.653473	0.159499	0.00128747	0.0327021	0.000308359	0.140565	0.000287972	0.00580611	0.000662465	0.00586067	0.0377716	1.51599	1.32223	3.50139e-05	2.83095	0.00265302	2.15358e-05	6.96995e-05	0.022269	0.405497	0.00703753	0.0046147	0.00360519	46.4669	7.05435	0.569235	0.00647356	0.00161536	0.108225	0.0475293	0.182739	1.7245	1.63003	0.732986	0.00439128
SPF	D	c	3	1.57682		0.0658752	0.105984	0.00303194	0.490665	0.119999	0.178834	0.157244	0.517345	1.11102	0.344322	0.225094	0.000299534	0.0125268	0.000359062	0.159841	0.000372862	0.00516442	0.0184555	0.0025242	0.00524931	0.191454	0.0547602	5.7438e-05	0.0657985	0.00318881	0.00159782	0.000163365	0.0145034	0.0341926	0.00369477			7.86282	1.26353	0.0358507	0.000140919		0.00859198	0.0299672	0.00263666	0.0639704	0.288634	0.107686
SPF	E	c	3	5.74505	0.000278707	0.869228	0.404882	0.00758441	2.16746	0.214249	0.356264	0.390712	0.239077	2.27609	1.47607	0.477482	0.00050673	0.124063	0.00237077	0.523762	0.000505812	0.00606547	0.0787661	0.00539777	0.00726861	0.540658	0.506472	0.000350909	0.0399489	0.000710007	5.47829e-05	0.000241657	0.00804701	0.193042	0.0049323	0.00550051	0.00167169	37.4567	4.40692	0.728493	0.00290101	0.00221604	0.0948244	0.0248673	0.26855	0.712954	1.27098	0.632363	0.00599336
SPF	A	c	4	2.83879		0.242125	0.180169	0.00298407	0.228194	0.0422649	0.078629	0.0561554	0.0691063	0.402331	0.170137	0.0831417	0.00640253	0.0797467	0.00730957	0.0725073		0.00170021	0.0644357		0.0182103	0.299352	0.328224	0.000565712	0.105938	0.00134934	0.000625949	0.000483584	0.00338449	0.215822	0.00173174	0.0455507	0.00134873	7.54705	1.71566	0.956652	0.00312252	0.19139	0.0783173	0.0448137	0.076053	2.91333	0.351573	0.268033	0.00789141
SPF	B	c	4	16.2151	0.000175536	1.44228	1.86818	0.0145744	0.71343	0.127942	0.299927	0.232764	0.115642	1.72361	0.699318	0.292055	0.0108269	0.0777866	0.00267111	0.246559	0.000452354	0.00705376	0.239517	0.00299631	0.0352351	1.14719	1.01359	0.000499267	0.148644	0.0107152	4.06029e-05	0.000288769	0.0219478	0.394543	0.0088484	0.0117587	0.00425538	31.5449	20.2286	0.286974	0.0115538		0.0306924	0.0618209	0.204327	0.683232	0.767066	0.401364	0.00465561
SPF	C	c	4	5.12651		1.37421	0.977803	0.00876481	0.350824	0.082278	0.166899	0.10584	0.366614	0.964052	0.602354	0.181629	0.00195559	0.0358398	0.000919899	0.113484	0.000195945	0.0084816	0.00133379	0.00402241	0.0528511	1.17569	1.03107	3.65783e-05	10.3713	0.00458833	9.17839e-05	0.000344214	0.021442	0.514805	0.00508427	0.00795261	0.00688959	51.0187	5.83272	0.666311	0.0087357		0.00986501	0.0868919	0.278285	2.43541	2.43204	0.646896	0.00286968
SPF	D	c	4	0.00302971		0.00045928	0.000270576		0.00234994	0.000764719	0.00108261	0.00187007	0.0014728	0.00193968	0.00112972	0.000148602	4.30403e-05	9.7353e-05	0.000214529	0.00194776		5.51135e-05	5.51774e-05		9.50124e-06	0.000148671	0.000391234	1.3534e-05	6.44068e-05		0.000187907			0.00157199				0.0135564					7.1217e-05	2.8532e-05	6.07634e-05	0.00209658		0.000958055
SPF	E	c	4	0.00330181		0.000367445	2.38827e-05		5.32918e-05		8.54616e-05	0.000162974	3.1332e-05	0.000301098	0.000190049			8.62491e-05				9.48249e-05			5.02414e-06	0.000236268	0.000113658	6.23503e-06	0.000166778		3.89571e-06							0.000763779		0.00277838					1.06283e-05		0.00117812
SPF	A	c	5	2.3661	6.95672e-05	0.210579	0.238679	0.00225648	0.565265	0.0494023	0.076382	0.107141	0.0454434	0.493293	0.360246	0.0988344	0.00828022	0.079831	0.00590803	0.110579	0.00041961	0.000809898	0.068923		0.00901103	0.244103	0.173915	0.000752009	0.0583557	0.00152759	0.000401979	0.000459863	0.00950086	0.185734	0.00109621	0.0441907	0.00162317	4.76019	2.14857	0.591833	0.00213779	0.029212	0.0723505	0.0450102	0.0470007	0.988349	0.28104	0.23202	0.00662603
SPF	B	c	5	0.606125	0.00035942	0.095527	0.155147	0.000367511	1.30837	0.31331	0.206825	0.443026	0.00874565	0.406275	0.21522	0.0758523	0.000414468	0.780764	0.00146831	0.428378	0.0107896	0.00284312	0.395575	9.96791e-05	0.000310049	0.0956169	0.0086833	0.0321893	2.01215	0.00426856	0.0325799	0.000866936	0.00081363	0.393503	0.000228476	0.006771	0.0130166	0.114513	0.155129	0.396872	0.00585304	0.00820371	0.0189193	0.00599602	0.0678942	0.532574	0.0230434	0.0125885	0.0047625
SPF	C	c	5	0.0433704		0.00570413	0.00215802		0.0241343	0.00867562	0.0101017	0.00921011	0.00573117	0.0208086	0.00913763	0.00268138	0.00826795	0.0133709	0.00161229	0.00553942	0.000799939	0.000195896	0.275876		4.97976e-05	0.0024151	0.00115343	0.00021539	0.0180979	0.00053113	0.0786044	6.56953e-05	5.12131e-05	0.00655952		0.00839992		0.0130098	0.00335917				0.00105594	0.000161235	0.000346256	0.0195537		0.00107754
SPF	D	c	5	0.0011741			4.11584e-05		0.000560969	0.000323601	0.000560103	0.000662045	0.000837208	0.000608861	0.000579043			7.58908e-05	0.000101414	0.000816219		4.45146e-05	2.27653e-05		8.22526e-06	0.000198861	0.000234295	1.52461e-05			0.000161966			0.00266331				0.020143	0.0010799			2.25135e-05			1.09695e-05	0.000774605		0.000696895
SPF	E	c	5	0.0190941	2.28847e-05	0.00460697	5.92052e-05		0.000181156	0.000633633	0.000634306	0.00124749	0.000609479	0.0320592	0.00199408	0.0046434	1.72061e-05	0.000103391	0.000166334	0.000876062		0.000452739	5.31705e-05	0.00123187	0.000601672	0.000629229	0.000587713	1.20125e-05	0.00241624		0.000121661		7.54129e-05	0.00351977				0.00334381	0.00260434		0.000410119	0.00013708	0.000897249	0.000127531	3.46905e-05	0.000669362	0.00213011	0.00168622
SPF	A	c	6	0.0160182		0.00205387	0.000896188		0.00585039	0.00211468	0.00528085	0.00311041	0.00545387	0.00621495	0.00288107	0.0010353	0.000284874	0.00046383	0.000536889	0.00231805		5.78585e-05	0.000717247	0.000208711	0.000199947	0.00082461	0.000390968	2.88977e-05	4.06076e-05		0.0020115		3.18033e-05	0.00442584		0.000150047		0.00561078	0.00393692	0.00306814		1.76364e-05	0.000300859	0.000138075	5.57943e-05	0.00740263		0.000564845
SPF	B	c	6	0.0103598		0.00055527	0.000375235		0.00375451	0.00197933	0.00372836	0.00237927	0.00315984	0.00261951	0.00193263	0.000332507	7.22939e-05	7.86892e-05	0.000628435	0.00345424		3.67638e-05	0.000322396		2.10959e-05	0.000379649	0.000128577	1.31611e-05			0.000554426					0.000188963		0.00577345	0.00194565				0.000162979	0.000135107	7.9984e-05	0.00500113		0.000731587
SPF	C	c	6	4.02228		1.24011	0.680614	0.00342933	0.315834	0.0744198	0.104689	0.0862622	0.41564	0.770466	0.695582	0.113798	0.0112909	0.101054	0.00125356	0.0993126		0.0119641	0.314488	0.00235196	0.0127072	0.693518	0.399075	0.000602366	17.2531	0.00558141	0.000488979	0.00213155	0.00933721	0.416533	0.0027419	0.00507366	0.0130573	27.1336	7.78108	0.293094	0.0140328	0.00294258	0.0922389	0.0655777	0.101806	2.14603	2.24299	0.959649	0.00513545
SPF	D	c	6	4.56243	2.64427e-05	0.49768	0.563536	0.00971495	0.122429	0.0496888	0.085669	0.0419861	0.222096	0.390117	0.196711	0.0792212	0.00328114	0.117852	0.000881131	0.0530491		0.00804697	1.01171	0.0025741	0.0147575	1.5745	1.27926	0.000737722	27.1447	0.00428957	0.000955699	0.00192532	0.0164052	0.598469	0.00679071	0.00573934	0.00628961	43.8104	3.65231	0.383523	0.00740484		0.0191155	0.057473	0.124903	0.70951	1.5006	0.660164	0.00471573
SPF	E	c	6	9.70399	9.00779e-05	0.336165	0.614179	0.00485026	0.102016	0.0113717	0.0408091	0.0341421	0.0222176	0.35267	0.113245	0.0354847	0.0058722	0.233914	0.00107691	0.0206701		0.00172953	0.180572		0.000164924	0.0633433	0.0861752	0.00287487	0.0466678	0.00340563	0.00160987	0.000453276	0.0030977	0.0760941	0.000631506	0.000928125		5.78962	0.0419887	0.0351928	0.000575778	0.00111083	0.0195128	0.0063603	0.142572	0.221069	0.171899	0.131536	0.0069074
SPF	A	c	7	0.003948		0.000565081	0.000107456		0.000729908	0.00090937	0.00102369	0.000721441	0.000904304	0.0011502	0.000575059		1.89254e-05	9.0449e-05	0.000184003			3.03225e-05	2.13308e-05		4.66086e-05	0.000161475		2.57317e-05	1.42028e-05		0.000466502		1.44468e-05	0.00218487				0.00147678	0.000103583			1.25002e-05		2.98905e-05	3.17309e-05	0.0013368
SPF	B	c	7	0.0109414		0.00116983	0.000352513		0.00318412	0.00226251	0.00378521	0.00346465	0.00397135	0.00402726	0.00200592	0.000392392	6.2456e-05	0.000103799	0.000598133	0.00190756	0.00122645	8.06008e-05	0.000605637	0.000103172	2.81651e-05	0.000230239	0.000243233	1.94277e-05	1.23919e-05		0.000681093	3.22629e-06	7.20685e-05	0.00163552		0.000100136		0.00107938	0.000951102		6.85554e-05		0.000119169	9.43862e-05	9.39777e-05	0.00609175		0.000809826
SPF	C	c	7	4.18381		1.1677	0.976418	0.00902831	0.245935	0.0958973	0.175495	0.11864	0.433297	0.766521	0.310794	0.142727	0.0211671	0.101757	0.00183117	0.1246	0.000248485	0.0246998	1.00196	0.000695827	0.0542871	2.11053	1.86819	0.00120543	618.066	0.00157956	0.0021112	0.00779817	0.0409566	0.719541	0.0183419	0.000183821	0.0233322	41.9975	41.222	0.388158	0.000470001	0.0320501	0.0248384	0.283107	0.427178	0.321533	1.83094	0.812261	0.0173975
SPF	D	c	7	4.30935	3.97404e-05	0.451383	0.605702	0.00759831	0.235812	0.0648229	0.134385	0.0660906	0.261222	0.679647	0.322877	0.109566	0.00651	0.124222	0.000861314	0.0611881		0.00763149	1.24027	0.00299213	0.0124757	1.02375	0.835186	0.000726473	20.1901	0.0141656	0.000101901	0.0018006	0.0144875	0.645334	0.00335828	0.00279961	0.00415877	36.3166	2.66974	0.403948	0.00682183	0.000468341	0.00626462	0.0275017	0.103052	0.619455	1.11757	0.488989	0.00345888
SPF	E	c	7	0.000838237			1.53148e-05		0.000107323		3.0305e-05	0.000189678						4.68955e-05				3.1534e-05	4.53668e-06		1.61328e-05		0.000665076	4.92473e-06	5.52291e-05		5.17478e-06			0.00231918				0.000974569				8.10863e-06	8.63513e-05			0.000129243	0.00140399	0.00135202
SPF	A	c	8	0.0189541		0.00196179	0.000839589		0.00925899	0.00324604	0.00641984	0.00527673	0.00661016	0.008679	0.00472362	0.001039	0.000299082	0.000622035	0.000383998	0.00428266		6.43094e-05	0.000681401	0.000124047	0.000120945	0.000678432	0.000565132	2.79186e-05			0.00322524		9.2474e-05	0.00953626		0.00022986		0.00486596	0.00643987			0.000362575	0.000214033	0.000167042	4.49918e-05	0.0104017		0.000193872
SPF	B	c	8	0.00641342		0.000665208	0.000196213		0.00228322	0.00128002	0.0021816	0.00182787	0.00302785	0.00296009	0.00161334	0.000394865	0.000132305	0.000173127	0.000803698	0.00149317		0.000113277	0.000471737	0.000122085	0.000143275	0.000428557	0.000456694	1.89823e-05	1.83515e-05		0.00064045			0.00348817		8.42551e-05		0.00171887	0.000298266			1.1831e-05	0.000546647	6.20316e-05	3.12509e-05	0.00373419		0.000172174
SPF	C	c	8	0.00182112	1.31888e-05	8.7059e-05	6.5369e-05		0.000321265	0.000402248	0.000566497	0.000440331	0.00080861	0.0011933	0.000369351		3.28986e-05	0.000135877	0.000197953			7.22952e-05	0.000328077		1.55056e-05	0.000159014	0.000579902	2.06896e-05			0.000236066			0.0034607				0.00176001						1.17875e-05	1.21361e-05	0.000936249		0.00125649
SPF	D	c	8	6.66395	1.64762e-05	0.454248	0.554611	0.00596576	0.18146	0.0441981	0.114481	0.0800092	0.158179	0.430927	0.136262	0.0805458	0.00836157	0.229615	0.00114907	0.0756923	0.000118259	0.00962407	8.27654	0.00193221	0.0020499	2.86209	2.22844	0.00278904	23.4616	0.0228465	0.00740441	0.00708715	0.0107719	0.920871	0.00561846	0.00364233	0.00886221	82.0494	2.39453	0.55464	0.00788587		0.0270787	0.0368123	0.171615	2.51927	2.86503	1.13096	0.00600258
SPF	E	c	8	3.21945	5.02151e-05	0.174306	0.147144	0.000979494	0.0201129	0.0138151	0.0189599	0.0487359	0.010771	0.214663	0.279588	0.0674988	0.0144591	0.440388	0.00155872	0.0223423	0.000626855	0.0015957	12.3745	0.000361966	0.000305118	0.183842	0.203599	0.00576194	10.0186	0.00922238	0.0120491	0.00314158	0.00222025	0.662517	0.000871622	0.00252342	0.00177436	3.99234	0.934015	0.117214	0.00142754	0.0028353	0.0192844	0.0040005	0.0884341	0.0865082	0.202055	0.100682	0.0034516
SPF	A	c	9	0.291319		0.0520867	0.0591256	0.000166206	0.598491	0.0483868	0.0847095	0.15244	0.030624	0.361572	0.1968	0.0758418	0.0415992	0.157732	0.0100565	0.208121	0.00448146	0.00332855	0.745363		0.00101685	0.0910019	0.133727	0.00140406	0.920423	0.0055396	0.00917706	0.00198489	0.000489645	0.0981534	0.00019558	0.00308811	0.00308247	1.73432	0.080212	0.110917	0.00216886	0.000443785	0.0279222	0.00308562	0.00978481	0.240705	0.0970262	0.0918696	0.00134803
SPF	B	c	9	0.015318	5.82505e-06	0.00219568	0.000741158		0.00721691	0.00298973	0.00652884	0.00478596	0.00626071	0.00675085	0.00252029	0.000867201	9.78632e-05	5.13534e-05	0.000972088	0.00567837	0.000225162	0.000138574	0.000488923	0.000113538	8.13726e-05	0.000297975	0.000238308	1.51216e-05	0.000241242		0.000812496		6.6474e-05	0.0036472		0.000136909		0.00303523	0.000717176		9.77461e-05		0.000278843	0.000271515	9.89331e-05	0.00954418		0.00109604
SPF	C	c	9	0.00120789		4.43943e-05	3.67692e-05		0.000229433	0.000226386	0.000359168	0.000345262	0.000689316	0.000911116	0.000295337		9.85377e-05	2.96662e-05	0.00012829			6.77614e-05	3.02992e-05		1.6487e-05		0.000318389	7.48494e-06	0.00440959		0.000100708			0.00189949		0.000172404		0.00235292	0.000396631					1.46589e-05	2.86089e-05	0.000660237		0.00141706
SPF	D	c	9	4.13736		0.438836	0.326233	0.00288209	0.293554	0.0624823	0.101	0.0889055	0.293119	0.60619	0.397665	0.108695	0.0110492	0.20264	0.00100188	0.128231	0.000172934	0.00364857	4.77671	0.00255074	0.00162036	0.345311	0.749589	0.00141803	7.197	0.012746	0.00458075	0.00290334	0.0103499	0.496218	0.00318977	0.00361181	0.00549816	19.8093	2.85079	0.255406	0.00469935	0.000991167	0.00875793	0.0181651	0.0815057	0.663603	0.681938	0.38448	0.00558796
SPF	E	c	9	24.3945	0.000424726	0.733117	0.912012	0.00994549	0.35732	0.0729552	0.15361	0.0873492	0.0357404	0.533814	0.196955	0.0981293	0.00677214	0.327618	0.000461872	0.170325	0.000195151	0.00209426	6.71773	0.00116464	0.000605494	0.140128	0.0744455	0.0063024	0.0831225	0.0167285	0.00741447	0.00110035	0.00160904	0.0688879	0.00339932	0.00351084	0.00123779	0.372081	0.00624985	0.0240268	0.000636281	0.00271268	0.0146637	0.00573638	0.151478	0.317328	0.285211	0.167978	0.00653146
SPF	A	c	10	0.934045	6.02134e-05	0.106854	0.138314	0.000555806	0.566656	0.0589854	0.0894269	0.107897	0.0421797	0.461533	0.332668	0.0879624	0.0429037	0.177609	0.00289465	0.122011	0.002072	0.00267254	0.764165	0.00011011	0.000481376	0.210619	0.205703	0.00145246	1.41971	0.00478181	0.00269914	0.00217514	0.00147432	0.160941	0.000370766	0.00328771	0.00126684	2.91856	2.14695	0.0861508	0.00287892	3.27121e-05	0.0437412	0.0112839	0.0196074	0.702121	0.0891024	0.0871157	0.00163842
SPF	B	c	10	7.71508	0.000100826	0.602797	1.09467	0.0019535	0.954561	0.151871	0.261912	0.206876	0.0616961	1.34223	0.839194	0.257241	0.0100024	0.171125	0.00112994	0.270646		0.00453324	5.22437	0.000337944	0.00675239	0.522432	0.586524	0.00185933	2.80864	0.0188602	0.00300239	0.00365998	0.00168447	0.674096	0.000700204	0.0048147	0.0029048	3.91011	17.177	0.199737	0.00672109	1.70507e-05	0.0322536	0.0142733	0.0972029	2.89803	0.298085	0.190338	0.00329961
SPF	C	c	10	7.43069	6.69726e-05	0.919674	1.12005	0.00476689	0.37996	0.0960154	0.13972	0.136486	0.350093	0.829756	0.595496	0.184346	0.0591324	0.252646	0.00231694	0.143607		0.0140759	1.72852		0.00880412	1.16418	1.13507	0.000992157	41.0653	0.0228444	0.00239809	0.000738628	0.0196254	0.85529	0.00412728	0.00578535	0.0110288	25.7731	14.5778	0.23753	0.0247833		0.0144948	0.0615931	0.194165	1.11198	1.19756	0.586846	0.0068486
SPF	D	c	10	7.65403	0.000140395	0.728198	0.783136	0.00464359	0.39238	0.0828235	0.209654	0.112681	0.240369	1.13471	0.546102	0.200084	0.0054005	0.128873	0.00156621	0.10272		0.00656886	2.28491	0.00158432	0.00432894	0.695434	0.590316	0.000809551	8.3468	0.0181805	0.00174161	0.00116305	0.0163672	0.458685	0.00664316	0.00390923	0.00616537	8.7241	3.32762	0.165366	0.00921915		0.0192241	0.0530791	0.261311	0.551729	0.508086	0.297693	0.00378951
SPF	E	c	10	0.00239962		0.000161474	1.18135e-05		0.000385093	0.000322718	0.000449279	0.000287915	0.000283837	0.000816148	0.000495837	0.000119517	4.89357e-05	0.00019917	4.95056e-05			3.16267e-05	7.79466e-05		1.57029e-05	0.000280636	0.000884196		0.000347607		0.000322016			0.00255501		7.48121e-05		0.00123046	0.000118415	0.00250325				7.68643e-06	2.1136e-05	0.000498021		0.00126093
SPF	A	c	11	0.652998	5.95572e-05	0.110577	0.10684	0.00090434	0.256901	0.0432761	0.0495162	0.0579038	0.0212176	0.16011	0.105779	0.0187685	0.0268763	0.596373	0.00215125	0.0633522	0.013353	0.0078939	14.5519		0.000273227	0.112796	0.113648	0.00606518	47.4234	0.0301005	0.0255062	0.00634664	0.000752204	0.457733	0.000135126	0.00587764	0.0104986	0.777282	0.406179	0.138637	0.00629519	0.01396	0.232646	0.00898964	0.000644709	0.392949	0.0919813	0.0660023	0.00815904
SPF	B	c	11	6.63542	0.000292617	0.610797	1.0762	0.00167336	1.20733	0.135629	0.199826	0.162022	0.110285	1.50334	0.867165	0.254571	0.00971675	0.181938	0.000630263	0.306305	0.000464348	0.00837065	4.93406	0.00150817	0.0137777	0.911634	0.857162	0.00177074	1.95542	0.0162936	0.00269179	0.0024408	0.00158694	0.739302	0.000508002	0.00565451	0.00332325	10.8621	11.6865	0.155763	0.00686868	0.00114373	0.152775	0.00735598	0.107375	2.19878	0.451999	0.256759	0.00536158
SPF	C	c	11	0.434601	9.5975e-05	0.106417	0.0625797	0.000198315	0.092164	0.0268329	0.0572401	0.058107	0.0497366	0.522495	0.0597916	0.0745181	0.00720435	0.0142954	0.000685074	0.0163013	0.000395483	0.0237691		0.00110312	0.014422	1.26497	1.33284	0.00215488		0.000508881	0.00010306	0.000148135		0.108343	0.000206598	9.73812e-05	0.00402895	8.44076	2.22292	0.104054	0.00113264	0.00482385	0.0686359	0.0124857	0.0652538	0.240109	0.0362489	0.0361983	0.00589359
SPF	D	c	11	14.8216	0.000470369	1.2717	1.62098	0.00352955	0.514282	0.0901978	0.248811	0.160136	0.244109	1.16146	0.637425	0.272826	0.00741036	0.130581	0.0018704	0.140331		0.0172749	1.14093	0.00172116	0.00425273	1.72217	1.27051	0.00115248	14.128	0.0135849	0.0011537	0.00149378	0.00526663	0.711974	0.0039229	0.00754726	0.0120562	27.1159	10.2285	0.226962	0.0128859		0.026866	0.0493313	0.148692	1.28979	0.591153	0.324326	0.00871101
SPF	E	c	11	5.8128	0.00010431	0.684048	0.89304	0.000359968	2.72898	0.249755	0.114564	0.0793759	0.0584871	0.96481	0.905645	0.167931	0.0101406	0.189442	0.000557588	0.304299		0.00552351	0.0204109	0.00159535	0.0493369	0.222238	0.205035	0.00132609	0.0603458	0.000354279	0.000633143	0.000104727	0.0029888	0.204515	0.000382126	0.000579319	0.0030585	0.838245	2.60053	0.0402158	0.00131554		0.0112206	0.00955408	0.0792046	0.224512	0.109413	0.0830658	0.00249206
SPF	A	c	12	0.193581	0.000118589	0.0572687	0.00268909	0.000500791	0.00680388	0.00292233	0.00521499	0.00651674	0.00942754	0.374309	0.105172	0.0607656	0.000161691	0.0065883	0.000140613		0.000197247	0.0750628	0.00690558	0.391371	0.0591715	0.0644243	0.0564843	0.000373811	290.777	0.0130743	0.000777594	0.000209065	0.000897801	0.293285	0.000271364		0.000800293	0.133174	0.0874359	0.528004	0.0380723		0.028744	0.00189793	0.00542536	0.105223	0.330445	0.207808	0.0162406
SPF	B	c	12	0.666461		0.528517	0.0104426	0.00079086	0.0205868	0.00918107	0.00612984	0.0148463	0.0143447	2.35068	0.183267	0.446463	4.63439e-05	0.0172599	0.000293585	0.0165869	0.00019151	0.184801	0.0693129	0.0770535	0.0698407	0.130799	0.118492	0.000811088	298.826	0.0317772	0.00411262		0.00130044	0.23605	0.000581042	0.000131187	0.00155412	0.125783	0.755043	5.48975	0.381014		0.331974	0.00746055	0.0466713	0.50183	0.70283	0.444474	0.127158
SPF	C	c	12	0.711839	3.35629e-05	0.291863	0.0104073	0.000886574	0.027903	0.0121224	0.0109503	0.0134112	0.0201144	0.599917	0.305949	0.0910935	0.00355192	0.0280848	0.000302804	0.0162005		0.0682482	0.0416846	0.268942	0.0389646	0.171336	0.252461	0.000501378	440.895	0.0386294	0.00445034		0.00234994	0.322002	0.000863735	0.0112222	0.0119139	1.0337	1.20137	1.66917	0.07553	0.00409176	0.239234	0.0159019	0.0298805	0.551726	1.23604	0.545488	0.0355346
SPF	D	c	12	0.507631	8.61551e-05	0.224319	0.00353848	0.000601637	0.00509196	0.00501002	0.00465742	0.0088368	0.199825	0.513522	0.10921	0.0827303	0.00165643	0.0111061	8.04478e-05	0.0198414		0.0866149	0.0180672	0.065834	0.0193638	0.164377	0.176983	0.00147759	275.119	0.0304676	0.00160126	0.000152752	0.00159695	0.142337	0.00042113	0.0043362	0.00173976	0.146384	0.502339	4.77589	0.070616	0.0016447	0.102678	0.00291501	0.023686	0.221414	0.529782	0.305743	0.0396316
SPF	E	c	12	0.50259	3.7215e-05	0.164345	0.0102461	0.000737001	0.011675	0.00676153	0.00507455	0.0060362	0.00446379	1.47716	0.151236	0.307037	0.00411698	0.0113747	0.00017175	0.0052728		0.129152	0.0245632	0.112569	0.110738	0.187064	0.0385314	0.000446737	55.7136	0.0142994	0.000231259	0.000151578	0.00114028	0.198388	0.000786534	0.00359282	0.0035356	0.169871	0.480246	5.98693	0.246213	0.0148662	0.0955777	0.00746805	0.0431477	0.336549	0.952361	0.510015	0.0910809
SPF	A	c	13	0.278496		0.0812131	0.00738901	0.0008966	0.0147413	0.00696434	0.00794635	0.0111903	0.0144915	0.281724	0.127675	0.0308863	0.00407415	0.0106145	0.000101583	0.0119382	0.00195616	0.0788731	0.0176445	0.452594	0.0827537	0.0474232	0.0706017	0.000655726	1948.08	0.0190838	0.00114921	0.000776568	0.000661351	0.244974	0.000326454		0.00501309	0.232757	0.127528	0.51686	0.0152843	0.00401498	0.0364131	0.00188595	0.00286022	0.165379	0.603766	0.182984	0.0190691
SPF	B	c	13	0.684477	0.000309727	0.933373	0.0193798	0.00101295	0.011326	0.00961905	0.0108734	0.0138269	0.0317171	2.87462	0.234639	0.585266	0.00233248	0.0112789	0.000562358	0.0101633		0.124826	0.0717745	0.0385767	0.0575596	0.0531725	0.117953	0.00107444	793.368	0.0665531	0.00449622		0.00140398	0.207382	0.000888193	0.000186335	0.00856821	0.137107	1.36294	4.70176	0.305108	0.0115519	0.40652	0.00972764	0.00541235	0.61248	1.31099	0.37389	0.1369
SPF	C	c	13	0.705168	4.14114e-05	0.829714	0.0230216	0.00100502	0.0314146	0.0190999	0.0171349	0.0256142	0.0328436	0.767457	0.235718	0.131399	0.000121375	0.0281183	0.0013575	0.00916046		0.0825872	0.0441032	0.0398586	0.0700383	0.100622	0.130168	0.000527484	450.872	0.015866	0.00174193		0.00405458	0.449959	0.00115294	0.0104226	0.015163	4.32128	0.868274	1.24646	0.0452567	0.00857373	0.145436	0.0116594	0.0350896	0.161973	1.34791	0.436964	0.0383957
SPF	D	c	13	0.605964	0.000159241	1.09542	0.0728572	0.00258246	0.0143675	0.00614477	0.0119349	0.0204975	0.0304728	0.617049	0.0463738	0.100167	0.00695315	0.0281212	0.000496929	0.154874	0.000235297	0.0752977	0.108204	0.00638387	0.0135734	0.280756	0.290935	0.000792417	3805.15	0.0246887	0.00271068		0.00278118	0.333101	0.000631431	0.000118618	0.00376597	1.59978	0.817883	4.75162	0.0814894	0.145443	0.183385	0.00624804	0.022568	0.0942607	0.934432	0.316337	0.0460162
SPF	E	c	13	0.00188008		0.000297304	2.84088e-05		9.8267e-05			7.86066e-05	4.82428e-05	0.000260415	0.000230363			7.24051e-05				2.73206e-05	8.3066e-06		1.25651e-05	0.000206325	0.000162298	6.31275e-06	6.86595e-05		4.94556e-06			0.00235129				0.00184431	0.000177499			4.49337e-05				4.49786e-05	0.00270359	0.000949352
SPF	A	c	14	0.730184		0.270996	0.0326272	0.00301857	0.560584	0.0697386	0.375804	0.224183	0.343626	1.03958	0.477865	0.218321	0.00165404	0.0805332	0.00630308	0.239026	0.00101253	0.0031451	0.0760344	0.00375448	0.00580259	0.212805	0.0688922	0.000220039	0.0700957	0.00265133	0.000379483	7.82848e-06	0.00811078	0.227244	0.00397518	0.00020455		1.35036	0.748292	0.362846	0.00157611	2.4869	0.0340255	0.010913	0.0181867	1.21704	0.0113773	0.0218486	0.00175973
SPF	B	c	14	1.12151	0.00028032	0.237613	0.0246827	0.000525367	0.00946724	0.0045459	0.0068215	0.00530104	0.0128912	1.76594	0.179943	0.321053	0.00426775	0.00869968		0.00288759		0.134611	0.0278448	0.184064	0.0620651	0.133114	0.0703287	0.000457575	275.825	0.0319119	0.00239065	0.00017252	0.00114188	0.188079	0.000645485	0.00377705	0.000831828	0.0954356	0.309889	6.66706	0.273895		0.213555	0.0036004	0.0425672	0.350616	0.740239	0.215347	0.0986609
SPF	C	c	14	0.316018	7.1843e-05	0.559718	0.0239514	0.00130864	0.0450519	0.0195841	0.0203301	0.0185718	0.0121978	0.563995	0.178314	0.0829041	0.000126735	0.0149546	0.00130047	0.0121552	0.00063292	0.1142	0.0301867	0.0111189	0.0230186	0.247238	0.193505	0.000555631	377.297	0.0120279	0.00566799	0.000796231	0.00382602	0.290735	0.00133212	0.00762298	0.00175624	3.95798	0.639494	1.20867	0.0248596	0.0547105	0.0920347	0.006336	0.0429388	0.128125	0.82545	0.450816	0.0322329
SPF	D	c	14	0.2777	4.70679e-05	0.178919	0.0153211	0.000393619	0.037649	0.00850994	0.00941098	0.00879758	0.239256	0.227075	0.134019	0.0299978	0.00270699	0.0136148	0.000187382	0.00254981	0.000178039	0.095609	0.00996578	0.0053343	0.01072	0.166688	0.266797	0.000240201	884.588	0.0145074	0.00284125	0.000211284	0.00219403	0.126012	0.00093363	0.00375915	0.00455993	6.6012	0.300111	0.567852	0.0165707	0.000541298	0.0519505	0.00279664	0.0412463	0.0678772	0.716313	0.419932	0.0158708
SPF	E	c	14	0.253262		0.657592	0.00683942	0.000133847	0.34804	0.0286059	0.073456	0.0829195	0.0357439	1.6328	0.171553	0.334737	0.000205828	0.0114326	0.0020326	0.0798756	0.00110425	0.0704055	0.0170556	0.0127193	0.00660392	0.0865801	0.0301496	0.000301557	60.1288	0.0440827	0.00214944	4.1203e-06	0.000653833	0.0521155	0.00141294	0.000306129		0.111726	0.270844	0.120693	0.00269548	0.000209913	0.00441547	0.00496326	0.0027076	0.00569684	0.0292923	0.0257079	0.00192514
SPF	A	c	15	0.536697	0.000209765	0.587527	0.0155428	0.00133764	0.0121313	0.00552963	0.0150653	0.0153198	0.0254244	0.343825	0.0831374	0.0488414	0.00589976	0.0129086	0.000513877	0.00691835	0.000622891	0.113459	0.0152525	0.0162516	0.0137051	0.426375	0.30801	0.000798533	7673.57	0.0282798	0.00256369	0.000273411	0.00077104	0.411712	0.000892212	0.00442859	0.00707139	3.86028	0.26214	1.38712	0.0102321	0.00736581	0.050622	0.00698002	0.0340051	0.0446087	1.37104	0.559234	0.0150686
SPF	B	c	15	2.30352	0.000307453	0.498483	0.0205116	0.00125444	0.0217215	0.00778343	0.00851547	0.0122413	0.00711403	2.3642	0.202111	0.424732	0.00521206	0.0107612	0.000210618	0.0205672	0.000719922	0.123422	0.142637	0.0386068	0.0512626	0.274775	0.078682	0.00124565	1762.14	0.0685256	0.00165916	0.000368123	0.00170503	0.185016	0.000506006	0.000152338	0.0067282	0.143726	2.05453	4.3806	0.489297	0.0182754	0.519057	0.00616829	0.0281937	0.572561	0.990028	0.49459	0.135423
SPF	C	c	15	0.478377	0.000228743	1.15712	0.0349108	0.00201184	0.0335257	0.0106335	0.0218854	0.044143	0.0107583	0.324155	0.0349096	0.0461679	0.00523686	0.0120475	0.0012781	0.00868862	0.00236387	0.171846	0.139239	0.00606387	0.0346548	0.663026	0.759073	0.00119893	2210.65	0.165058	0.00870783	0.000184144	0.00544344	0.518132	0.00202283	0.0096498	0.00541907	19.0841	0.907072	2.46438	0.058379	0.187379	0.296117	0.0148175	0.0648539	0.614223	1.51303	0.470767	0.0612018
SPF	D	c	15	0.19838	0.000109943	0.462103	0.018411	0.00158194	0.00719174	0.00681757	0.00661583	0.0082299	0.0858428	0.421306	0.0635226	0.0610418	0.00540022	0.0252916	0.000169333	0.00480036	0.000121152	0.0479163	0.032565	0.10217	0.0257602	0.154609	0.201106	0.00059067	799.687	0.0429937	0.00502048	0.000342779	0.00203801	0.242502	0.000912487	0.00418463	0.00860911	1.60451	0.759863	6.04376	0.0688281	0.0387552	0.306428	0.00655076	0.017817	0.315619	0.612057	0.343128	0.0560612
SPF	E	c	15	1.57942	0.000330769	0.543265	0.0126527	0.00178998	0.0558481	0.0243355	0.0419445	0.0291208	0.0130853	1.7438	0.190736	0.323322	0.00438633	0.0164773		0.0265139		0.0438322	0.0471405	0.0668188	0.049213	0.0552518	0.0522194	0.000465909	258.608	0.00044501	0.000545599	0.000103368	0.00239585	0.182147	0.00120006	0.000749934	0.00604707	0.18932	0.553261	3.73564	0.0942388	0.0271723	0.229359	0.00523404	0.0399884	0.14351	0.4457	0.276039	0.0592747
SPF	A	m	1	0.00503505		0.00428057	0.000102352			0.000441831	0.00835068	0.000598059	0.0161062	0.016297	0.000535559	0.00223439	0.000273849	0.00242398		0.00104059		0.000320174	3.80145e-05	0.00144145	0.00469802	0.212723	0.0873946		0.00427353		5.90428e-05		0.00338525	0.19716	0.000270229	0.000936101		1.96363	0.0557362	0.359386	0.0013135	434.95	0.00490584	0.0381472	0.00632626	0.00666644	0.0947276	0.0494748	0.000729343
SPF	B	m	1	0.0346275	1.79588e-05	0.00965124	0.00515402		0.00650706	0.00502807	0.0138184	0.0127262	0.0013376	0.0254157	0.0027699	0.00278903	0.00357956	0.0744574	0.000665128	0.0302384	0.00012773	0.00153841	0.000129334		0.00507047	0.0568007	0.0486415	0.0282175	0.844929	0.00555629	0.00244274	0.000856578	0.00389902	0.147254	0.000333532	0.00116829	0.00209857	0.134389	0.0457818	0.0464264	0.00207432	0.00024079	0.00245274	0.00274013	0.0324577	0.0231785	0.0101581	0.018875	0.00166356
SPF	C	m	1	0.0784501		0.0950124	0.00367992	0.000502612	0.00114184	0.0044917	0.0354486	0.00485482	0.0357395	0.0387572	0.00227388	0.0066596	0.000157415	0.0050921	4.94012e-05	0.00528411		0.00403343	1.62078e-05	0.00160952	0.0287262	0.908857	1.00683	2.30585e-05	0.22293	0.000247978	3.35188e-05	3.24532e-05	0.00983984	0.125329	0.000964824	0.000215992	0.00351083	13.7006	0.337042	0.400198	0.000923591	142.921	0.0304303	0.110277	0.0200325	0.0472462	0.233368	0.195891	0.000722677
SPF	D	m	1	0.0147779		0.00144593	0.000766626		0.0225162	0.00848849	0.0230165	0.0130404	0.0555698	0.0344297	0.010902	0.00449043	0.000761031	0.000749777	0.00100491	0.0158203	0.000172891	0.000325307	0.00304423	0.00186191	0.0053076	0.00278319	0.00205957	7.11063e-05	3.06429e-05		0.00311063		0.000286013	0.00257957		0.000431443		0.265797	0.0671107	0.00897896	0.000280537	7.91355	0.00224979	0.00230904	0.000481519	0.0291574	0.00466816	0.00664285
SPF	E	m	1	0.00330815		0.00222618	0.000525367	0.000342391	0.000214042	0.00151509	0.0191639	0.00101567	0.0136061	0.0250805	0.00047228	0.00222998	0.000601131	0.00426975		0.00193713		0.000425768	0.00464053	0.00202742	0.012444	0.476488	0.536153	0.000115318	0.0179682	0.0210655	0.000113777	1.44267e-05	0.00777153	0.420976	0.000264811			4.44016	0.12442	0.0639824	0.000825552	484.791	0.0165921	0.0879179	0.014913	0.0326849	0.181173	0.143255	0.000996771
SPF	A	m	2	2.81039	8.5088e-05	0.0465846	0.277757	0.00447938	0.055258	0.0269436	0.134091	0.0491937	0.0209241	0.272238	0.0551065	0.0462591	0.00102806	0.00562883	0.000518436	0.0572538		0.00908903	9.57125e-05	0.000452316	0.0249686	1.45887	1.18271		0.00109764	0.000533794		0.00013242	0.0150607	0.153599	0.00526558	0.000785579		15.6387	2.61481	0.142268	0.00171702	0.0198653	0.0145293	0.0198404	0.101405	0.170174	0.104752	0.0945088	0.00442939
SPF	B	m	2	3.69521	0.000119246	0.668607	0.736925	0.00219749	0.213214	0.101811	0.271063	0.168505	0.0474737	1.09447	0.160382	0.176791	0.00236373	0.0193698	0.0011489	0.478302	9.31857e-05	0.027975	0.000288106	0.00199938	0.192672	2.01515	1.5725	0.00304738	0.00133557	0.0031039	0.000240726	5.09226e-05	0.000836022	0.171588	0.000507707	0.00373099	0.0102197	25.5702	4.77213	0.217797	0.00423367	0.000709874	0.0697592	0.0154822	0.247171	1.95425	0.0460039	0.0387125	0.00728821
SPF	C	m	2	8.66842	0.000542345	0.39557	1.66169	0.00356436	0.438065	0.116816	0.370993	0.191854	0.0693374	1.06265	0.199551	0.180112	0.00271639	0.018798	0.000849689	0.141507	0.000259348	0.0211005	5.2026e-05	0.00212739	0.173739	5.0968	4.0014		0.0677464	0.00152031		0.000360037	0.000911851	0.410074	0.00691056	0.00822089	0.00428482	30.8059	22.1144	0.109561	0.00921583	9.18039e-05	0.211887	0.067818	0.279874	1.2056	0.150333	0.110682	0.00418843
SPF	D	m	2	0.0260614		0.00525009	0.000629202		0.00597427	0.00235791	0.00547265	0.00307786	0.00618949	0.00761336	0.00266143	0.000739791	4.21204e-05	0.00023256	0.00013551	0.00159265		7.03306e-05	1.979e-05	0.00023242	0.000172637	0.000363866	0.000446945	4.70957e-06	1.58668e-05		0.000145415			0.0072067				0.0172787	0.0261149			0.000505128	0.000830759	8.64708e-05	6.8127e-05	0.0075178		0.000804902
SPF	E	m	2	5.40115	0.000192731	0.289316	0.901523	0.00356531	0.210943	0.0670699	0.282085	0.107126	0.0305231	0.648394	0.140508	0.103169	0.0070284	0.0156217	0.00189532	0.0686264		0.0106353	0.00173468	0.00216165	0.0487239	2.45575	1.95947	4.63865e-05	0.00519343	0.000609281		0.000168095	0.0145779	0.349265	0.00814325	0.00606132	0.00219639	35.7372	5.32176	0.160572	0.00440017		0.154702	0.0629622	0.188464	1.68576	0.475984	0.30319	0.00574927
SPF	A	m	3	3.31269	0.000104877	0.371971	0.431424	0.00495227	0.203024	0.0630329	0.231318	0.0997466	0.0376352	0.713373	0.114612	0.146528	0.00284111	0.0101107	0.000620664	0.128402	0.000236171	0.00712037	0.000148359	0.000633312	0.0083855	1.33383	1.02039			0.000386601		0.0006778	0.00619751	0.187422	0.00155521	0.000623693	0.00133259	1.99747	1.28855	0.274911	0.0047044	0.00179168	0.0106178	0.0759168	0.100187	0.219364	0.0259138	0.130081	0.00470393
SPF	B	m	3	4.54097	0.00020774	0.990124	0.706886	0.00312645	0.189635	0.0760344	0.299467	0.131822	0.0479726	0.685439	0.13377	0.106843	0.00158384	0.00946425	0.000710117	0.248739		0.00644421	7.48182e-05	0.000248575	0.111896	1.59056	1.40969	4.33637e-06	0.0002868			0.000214546	0.00186269	0.202662	0.00573518	0.00370088	0.00173092	13.2205	7.02932	0.137838	0.00279927	0.0232311	0.162506	0.0426698	0.117142	1.95673	0.313271	0.192808	0.00893152
SPF	C	m	3	5.78335	0.000352625	0.900232	1.87494	0.00228814	0.520578	0.141862	0.483097	0.253957	0.0847789	1.71315	0.304708	0.309918	0.00198129	0.0174028	0.000584774	0.183905	0.000167385	0.0327283	0.000119422	0.00271839	0.200453	4.83217	3.86333		0.269108	0.00253721		0.000708366	0.000542073	0.455647	0.00159856	0.0140477	0.00555396	29.7069	15.9961	0.544964	0.00642682		0.316555	0.0625145	0.327407	2.48253	0.0149729	0.016757	0.00595396
SPF	D	m	3	0.0253765		0.00733133	0.00130606		0.0249751	0.00805858	0.0128099	0.00950478	0.0148073	0.0216473	0.00856623	0.00265409	0.00035992	0.000407974	0.00110943	0.0139268	0.000174285	0.000240907	0.000217742	0.000389766	0.000859851	0.00248337	0.00152427	2.40216e-05	2.47411e-05		0.000982585		3.99359e-05	0.00216766		0.000134392		0.0465317	0.0282986		0.000113499	1.15616e-05	0.00195508	0.000214968	0.00016406	0.015515		0.0009696
SPF	E	m	3	7.19883	6.4686e-05	0.694504	1.38394	0.00333416	0.512584	0.126724	0.438113	0.238304	0.0418025	1.1528	0.262484	0.193924	0.014873	0.0183079	0.00360199	0.558145		0.0244631	0.00628769	0.00302702	0.118654	2.14003	1.82025	9.55111e-05	0.00207656	0.000889518		0.000382787	0.0013275	0.266741	0.00388846	0.000672698	0.00493003	35.1376	1.4382	0.286383	0.00960998	0.000630279	0.174656	0.0375639	0.342347	1.11199	0.224774	0.163947	0.00595069
SPF	A	m	4	5.56617		0.479438	0.821315	0.00910614	0.235521	0.055528	0.261625	0.116327	0.0261019	0.698242	0.143014	0.14264	0.00115702	0.011462	0.000824564	0.0494273		0.0028441	0.00214703	0.00191015	0.0128472	1.45013	1.01522	7.70455e-05	0.000155283	0.00142052		0.00118546	0.0415174	0.202914	0.00679405	0.0089418	0.00333198	4.99001	8.6354	0.898364	0.0105573		0.0587665	0.34436	0.215472	1.05832	0.325091	0.255716	0.00890211
SPF	B	m	4	0.108662		0.742946	0.000845545	0.000114933	0.000667794	0.000511184	0.00738208	0.00387951	0.00423947	0.12496	0.00414919	0.0168265	0.00125659	0.00206525	0.000205377	0.00350461		0.259993	0.000430775	0.0215546	0.00788556	0.167494	0.185544	0.000130798	466.443	0.00865088	0.000314263	3.92118e-05	0.00247065	0.265286	0.000357029	0.00173531	0.00287478	0.808859	0.209825	1.28086	0.00787662	4.23286e-05	0.0326802	0.0187261	0.0250911	0.134428	0.0219246	0.0297611	0.0185786
SPF	C	m	4	9.62802	0.000127172	1.17642	2.27668	0.00567779	0.678603	0.155395	0.522029	0.259329	0.105393	1.70193	0.32451	0.31353	0.00264728	0.0137418	0.00124184	0.195816	0.000127389	0.0234443	0.00060703	0.00219621	0.102758	4.51114	3.4734	2.06875e-05	1.23895	0.00155046		0.000424201	0.00389603	0.361795	0.0044365	0.0107828	0.00913339	28.6345	11.8376	0.701039	0.0160044		0.210791	0.182356	0.49683	2.09557	0.0491768	0.0374074	0.00320786
SPF	D	m	4	0.0465709		0.0122725	0.0174523	0.000118376	0.0219029	0.00651737	0.0218287	0.0165354	0.0830146	0.28814	0.0274469	0.047761	0.00868228	0.0312132	0.000982871	0.00437744	0.0012295	0.0738938	5.18393e-05	0.00298152	0.26452	2.19571	1.82795		0.00161478	0.00100106		0.00174035	8.43344e-05	0.148956		0.00069246		25.3202	0.041225	0.754772	0.000303939	4.95396e-05	0.029558	0.000955081	0.0138781	0.0244909	0.00559252	0.0172376	0.00252472
SPF	E	m	4	0.0443651		0.00780807	0.0274698	0.00017976	0.0286337	0.00827433	0.0254408	0.0182572	0.0931512	0.402351	0.0332173	0.0730817	0.0110049	0.0313528	0.000963219	0.0100545	0.000907392	0.0583046	2.57034e-05	0.00334309	0.272938	1.34467	1.44618		4.86441e-05	0.000802179		0.00247408	4.47577e-05	0.257745		0.00101497	0.00203282	16.74	0.136982	0.49153	0.000455123	0.000317738	0.0858085	0.000880901	0.0178655	0.0271433	0.0121669	0.0172468	0.00328552
SPF	A	m	5	0.117542		0.0145523	0.0252878	0.000161908	0.0262686	0.0128521	0.0340722	0.0206436	0.0408079	0.300175	0.028685	0.0473783	0.00263879	0.0100891	0.00127068	0.0115284	0.0005144	0.0685412	0.000169574	0.00369511	0.215108	1.46875	1.32094		0.000545583	0.000586483		0.00560047	3.33102e-05	0.163003		8.55259e-05	0.00080527	9.75029	0.431168	0.789186	0.000273438	0.00401667	0.0991475	0.00456891	0.0193882	0.0603124	0.00525425	0.0194107	0.00172822
SPF	B	m	5	11.8737	0.000299356	0.864098	2.02121	0.0095817	0.457225	0.174239	0.525601	0.278759	0.0430519	1.61293	0.338455	0.298961	0.0106051	0.0153244	0.00134062	0.663143		0.00703321	0.0219017	0.00145283	0.027382	1.21013	1.0431	0.000128729	0.00335304	0.00473983	8.95873e-06	0.000918653	0.00858178	0.172392	0.00980115	0.00404326	0.00446572	13.1576	34.1932	0.167427	0.0224673		0.0568883	0.305814	0.383096	1.33007	0.234644	0.154296	0.00524869
SPF	C	m	5	5.88014	0.000102207	0.344768	1.68989	0.00148711	0.642803	0.123173	0.482708	0.260066	0.0970707	1.95961	0.395969	0.369301	0.00400372	0.0148953	0.001125	0.14806	0.000257031	0.0229934	0.000285627	0.00258749	0.131397	2.56126	2.18007	1.07813e-05	1.2007	0.000296243		0.00192259	0.000500717	0.295252	0.002058	0.00179115	0.00814761	21.3079	18.2901	0.665275	0.00732922		0.0252372	0.00160077	0.299847	2.81936	0.0156606	0.00389579	0.00263085
SPF	D	m	5	0.0381425		0.0273723	0.016682		0.0136834	0.00577016	0.0242674	0.0130869	0.0687025	0.360075	0.0283805	0.0634192	0.00752767	0.0286645	0.00034106	0.00435862	0.000333663	0.0527079	9.50165e-05	0.00228866	0.104028	2.49517	2.11304		0.00293104		3.9951e-06	0.00164949	0.000177673	0.146095		0.000871697		21.1736	0.045866	0.577248	0.000330188	0.0084504	0.0726687	0.00178043	0.00667828	0.0214471	0.044487	0.0342717	0.00270002
SPF	E	m	5	0.637817	6.95317e-05	0.0477136	0.160254	0.000163905	0.173691	0.0438862	0.139749	0.10129	0.0427621	0.682094	0.117881	0.102427	0.00490849	0.0130641	0.00104862	0.0698038	0.000958974	0.0227921	0.000736926	0.00262929	0.0318197	0.80638	0.780742	9.02509e-06	0.00136313			0.000644647		0.189685	0.000256818	0.0125101	0.00240989	12.3143	0.771767	0.33998	0.00162824	0.00130477	0.0577931	0.0237066	0.0337207	0.361282	0.0221076	0.0282983	0.00467054
SPF	A	m	6	0.114232		0.0198936	0.0258318	0.000186946	0.0244116	0.0122714	0.0373221	0.0229492	0.0416424	0.31111	0.0288019	0.0524845	0.00265143	0.00830788	0.00113935	0.0135056	0.000468627	0.064057	0.000241831	0.004564	0.204003	1.38682	1.14415			0.000509476		0.00882429		0.191447		0.000146774		10.2889	0.388195	0.536624	0.000346081	0.00422176	0.10239	0.00481941	0.0539059	0.0577863	0.0065467	0.0209845	0.00281126
SPF	B	m	6	4.14551	0.000280982	0.260146	0.0724805	0.00529525	0.00988083	0.00841661	0.0327108	0.00713837	0.102981	0.067144	0.0383897	0.00968457	0.0043584	0.0926356	0.000672505	0.0119872	0.000169844	0.00954028	0.0462985	0.00204267	0.0035437	0.224037	0.245476	0.00158123	20.5354	0.0119869	0.0061808	0.000660485	0.0132369	0.580183	0.0027972	0.00041041	0.00258555	13.8264	1.43868	0.304226	0.00020004	92.1822	0.0450968	0.0748034	0.0482101	0.325697	0.0860138	0.0403468	0.00920738
SPF	C	m	6	4.31198	0.000147081	0.662115	0.885894	0.0014495	0.487765	0.110187	0.412103	0.216483	0.0696937	1.5184	0.199004	0.245565	0.00753865	0.0104288	0.00114137	0.358741		0.0408858	0.00189959	0.00227391	0.0540053	4.81394	3.65311	3.52116e-05	0.170698	0.00117434	4.94057e-06	0.00437192		0.215478	0.00200056	0.0194293	0.0168797	26.2733	10.9545	0.312864	0.00891894		0.101587	0.10681	0.385463	1.67259	0.0303263	0.0230656	0.00558585
SPF	D	m	6	3.44413	7.18974e-05	0.481095	0.476841	0.00242244	0.147377	0.0586003	0.24483	0.101785	0.0474231	0.57704	0.106978	0.0925375	0.00414088	0.0188674	0.000457636	0.288475	9.6801e-05	0.0181081	0.0612734	0.00330044	0.0202484	3.544	2.68557	0.000210359	1.48512	0.00380627	8.62937e-05	0.0011201	0.00214282	0.178945	0.00518255	0.00280137	0.00345024	32.6646	4.98034	0.490179	0.0052643	0.0370857	0.0314328	0.0752491	0.273082	1.36971	0.181091	0.0208532	0.00467445
SPF	E	m	6	2.72144	7.59155e-05	0.194714	0.542065	0.00176916	0.299909	0.0895207	0.30483	0.171008	0.0215234	0.973225	0.184037	0.184113	0.00750522	0.0266949	0.00131233	0.254728		0.00735685	0.140083	0.00180743	0.0212453	0.760351	0.65306	0.000546775	0.166654	0.00234361	0.000443983	0.000601594	0.00197271	0.202312	0.000852959	0.0012744	0.00459172	10.8707	1.67428	0.313667	0.00400061	0.000108155	0.068837	0.0649782	0.16936	1.30796	0.0974475	0.076778	0.00812571
SPF	A	m	7	0.0110002		0.00737099	0.00639141		0.00333779	0.0036162	0.00758928	0.00609433	0.0318677	0.130965	0.0106241	0.0153629	0.000354919	0.00826743		0.00142521	0.000482623	0.0427772	0.00043091	0.00255017	0.0293888	1.42594	1.07871		2.26251e-05	0.000632633	1.07126e-05	0.0213604	8.50622e-06	0.0973053				6.33481	0.102007	2.01973	0.000589209	51.778	0.100887	0.0011106	0.0146989	0.0353836	0.0490173	0.0456391	0.00177293
SPF	B	m	7	7.47787	0.000128253	0.819531	1.36145	0.00593219	0.547125	0.141825	0.487288	0.221101	0.0285406	1.45509	0.276895	0.264516	0.00577629	0.00869575	0.00238731	0.70116	9.02595e-05	0.00574502	0.0082185	0.000985164	0.0125476	1.16394	0.888181	0.000123433	0.00161215	0.0173418	1.62489e-05	0.000241262	0.0133259	0.12866	0.00502218	0.00244724	0.0101066	5.57196	30.2791	0.0687793	0.0165935		0.100029	0.334423	0.310448	1.84116	0.0156982	0.00718773	0.000746159
SPF	C	m	7	1.83863	7.63056e-05	0.305093	0.404407	0.00115266	0.196089	0.072837	0.255583	0.154102	0.0367445	0.580895	0.113102	0.119844	0.0159296	0.00663263	0.00170968	0.0818831		0.0185351	0.00330193	0.00363551	0.0427967	3.99015	3.21396	4.3608e-05	13.6249	0.00580177		0.00278415	0.00441628	0.175779	0.000846829		0.013733	14.3023	14.7904	0.34275	0.00579252	0.000996037	0.112473	0.435371	0.650298	0.872815	0.120536	0.0823479	0.0108228
SPF	D	m	7	1.34831	2.37221e-05	0.142761	0.205821	0.000963288	0.224242	0.0593214	0.181038	0.0813547	0.0328891	0.537088	0.165516	0.0904557	0.00085231	0.0154822	0.000602386	0.164124		0.00366464	0.00120655	0.00242799	0.0127847	0.498353	0.374745	1.11754e-05	0.0418709	0.00541709	1.31668e-05	0.000151277		0.115327	0.000640496	0.00621866	0.00139405	1.54063	4.46243	0.0431957	0.000975919	0.000251181	0.0373508	0.0412812	0.0473615	0.352087	0.0352253	0.0298167
SPF	E	m	7	0.0849285		0.0838119	0.0343783		0.0282005	0.0111368	0.03525	0.0242774	0.0571729	0.425423	0.0468879	0.0605452	0.00985754	0.0201065	0.000633947	0.0072402	0.000362559	0.0543058	0.000854069	0.00424021	0.0425147	1.65929	1.79139	7.71715e-06	0.00130922	0.00058504	1.09517e-05	0.0119668	9.76333e-06	0.252789		0.000124341	0.00119555	17.4832	0.511956	0.549907	0.000549917	0.00051682	0.131354	0.00328879	0.0332875	0.0590944	0.0166391	0.0339336	0.0035826
SPF	A	m	8	0.0200936		0.0102181	0.00932837		0.00514162	0.00328967	0.00874446	0.00974264	0.0353704	0.19651	0.015672	0.0261477	0.00117895	0.0101039	0.00334987	0.00565898	0.000512517	0.0367021	0.000426328	0.00414999	0.0418226	1.86417	1.92004		0.000242806	0.00111353		0.0470664	0.000175358	0.140499		0.00081489		8.0424	0.0350616	0.288198	0.000289401	0.00681077	0.106601	0.00122038	0.00799363	0.0148595	0.0286945	0.0418032	0.00258204
SPF	B	m	8	0.0207355		0.00519108	0.012513		0.00840985	0.00539653	0.0146604	0.0105391	0.0683747	0.283661	0.0184495	0.0442621	0.00413118	0.0164151	0.000141576	0.00322863	0.00027747	0.0599401	6.61596e-05	0.00156934	0.0391729	1.75804	1.49576		8.19904e-06	0.00100282		0.00160323		0.173115				16.9842	0.0679909	1.98167	0.000139263	0.00647681	0.105419	0.000928451	0.0260409	0.014328	0.0196458	0.0202546	0.00326943
SPF	C	m	8	0.0822909		0.0453645	0.0881768		0.0146378	0.00564922	0.00954645	0.00670319	0.0495069	0.0955217	0.0394463	0.0121788	7.65471e-05	0.0104022	7.52956e-05			0.0243949		0.0262155	0.00507488	5.34367	3.97052		0.00124173					0.213002	0.000109133			0.77367	0.00231516	0.216123	7.21738e-05	0.0560938	0.00455508	0.000300985	0.00142329	0.000156099		0.00183943	0.00235557
SPF	D	m	8	1.51783	0.000103164	0.134513	0.286597	0.000295783	0.151908	0.0413943	0.171977	0.0897674	0.0448816	0.721004	0.10045	0.124881	0.00185288	0.0146786	0.000518388	0.129157		0.0184036	0.0089526	0.00299495	0.0133791	2.58936	2.2507	6.44525e-05	0.0163549	0.00109806	2.13577e-05	0.00076461		0.107319	0.000495313	0.000651872	0.00141841	20.9194	7.85032	0.358938	0.0011634	0.0972132	0.0853228	0.0435074	0.115333	0.522278	0.0212833	0.0547206	0.00691608
SPF	E	m	8	1.8544		0.18642	0.34	0.00177425	0.259816	0.0662045	0.313328	0.173366	0.0119907	0.825825	0.138456	0.136521	0.0238854	0.030772	0.00225715	0.0625907	0.000123684	0.00578746	1.0475	0.00154237	0.00366741	1.00524	0.849185	0.00193056	1.3801	0.00106362	0.00185307	0.0012985	0.00346245	0.221841	0.000786124	0.00168058	0.00359816	4.60346	9.52916	0.141864	0.00625265		0.0237533	0.0779356	0.223255	1.92059	0.150989	0.125951	0.00643216
SPF	A	m	9	0.0408633		0.0136883	0.00651396		0.0105215	0.00401211	0.00921216	0.0116463	0.0202708	0.195123	0.019211	0.0311626	0.0038773	0.00820943	0.000101258	0.00252915		0.032941	0.000917162	0.00216287	0.00412847	1.82399	1.60952	0.000130256	0.00522697	0.000321765	3.81037e-05	0.00155191		0.131461		7.8168e-05		6.84778	0.193391	0.447996	0.0005219	42.5929	0.053839	0.0013468	0.011998	0.0208068	0.0512905	0.0566489	0.00377643
SPF	B	m	9	0.359137	2.81232e-05	0.0521716	0.070955		0.0534978	0.0174386	0.0668602	0.0470282	0.0530082	0.503202	0.0630469	0.0714998	0.00234733	0.0139019	0.000367618	0.0373762	0.000699803	0.0403635	0.000228763	0.00194463	0.0794428	1.51564	1.25786		3.44004e-05	0.00037353		0.00266162		0.198206		0.000221472	0.00123046	18.4848	0.783069	0.931911	0.000342557	0.000792186	0.136172	0.0045833	0.0376244	0.220689	0.0192676	0.0242905	0.00646761
SPF	C	m	9	0.77544	5.78498e-05	0.171549	0.100837	0.000365804	0.0429779	0.0380257	0.0963313	0.0800425	0.0544541	0.738908	0.0785422	0.118082	0.0129264	0.0122345	0.00117996	0.0220441		0.0172463	0.00143483	0.00325107	0.00837859	4.03156	3.63642	9.99013e-05	0.113029	0.000877996		0.000642131		0.120618	0.000301238	0.0190883	0.00330572	8.08605	3.57042	0.250634	0.00282279	0.00116312	0.0778394	0.0306621	0.108317	0.369712	0.0393381	0.0468398	0.00948851
SPF	D	m	9	0.865275		0.178446	0.10021	0.00129277	0.0848448	0.0398586	0.172554	0.0745587	0.0226874	0.378951	0.0468113	0.059937	0.00380435	0.0211393	0.000504536	0.0839867		0.00363285	0.0878856	0.0012909	0.00363502	1.16614	1.05945	0.000392926	0.255854		0.000325774	0.000122092	0.00146508	0.0823047	0.001171	0.00298785	0.00141774	4.39901	4.64501	0.125024	0.00187166		0.0362642	0.0215215	0.129555	0.557076	0.105947	0.0795762	0.00723271
SPF	E	m	9	4.19078	0.000120852	0.324402	0.860298	0.00305049	0.392222	0.0906615	0.373054	0.197715	0.0144952	1.23364	0.23878	0.219297	0.0170177	0.0374045	0.00178	0.0905719	0.000288712	0.00473611	1.26085	0.00164933	0.00943311	0.947222	0.710314	0.00280549	0.789424	0.00102058	0.0019069	0.000738386	0.0128923	0.265889	0.00204106	0.00486295	0.00566045	2.75234	7.54333	0.0688787	0.00822741		0.0207178	0.113158	0.338129	1.34856	0.183746	0.15613	0.00619104
SPF	A	m	10	0.646254	5.81588e-05	0.162412	0.0922288	0.000354089	0.0941494	0.0254525	0.124905	0.0796349	0.0149851	0.447824	0.0537588	0.0968879	0.0167963	0.0146241	0.00046957	0.0320079	0.000162544	0.00950219	0.0172191	0.00241892	0.00300789	1.75318	1.12888	0.000516301	0.114397	0.000893663	0.000362686	0.000647743	0.00155029	0.117083	0.000264834	0.00144804	0.00115617	1.8657	2.2319	0.162232	0.00167385	0.0239912	0.0303265	0.0209991	0.0621069	0.437731	0.0106081	0.0161652	0.0119222
SPF	B	m	10	1.83347	3.76654e-05	0.215673	0.370164	0.00146484	0.225143	0.0520371	0.240806	0.126188	0.0157078	0.739413	0.135809	0.136643	0.0051426	0.031034	0.00162011	0.155526	0.000135956	0.00300812	0.35923	0.00057788	0.00532748	0.558563	0.591348	0.000733216	0.247709	0.00312345	0.00114554	0.000600254		0.196133	0.000897436	0.00620446	0.00157428	1.31517	17.0229	0.0400998	0.00326284		0.0689551	0.0349454	0.0946506	0.959987	0.106001	0.0822239	0.00417879
SPF	C	m	10	1.46827		0.316965	0.214411	0.00181912	0.15531	0.0549733	0.263689	0.127684	0.0480129	0.695127	0.0989915	0.103546	0.0320739	0.0231357	0.00136412	0.068448	9.43229e-05	0.00605284	0.0448987	0.0012866	0.00621238	1.6987	1.55374	0.000317506	9.98204	0.00175562	1.26096e-05	0.000257053	0.00340086	0.183459	0.00252256	0.00296916	0.00415414	3.56934	6.12677	0.172819	0.00392188	0.00013676	0.0185333	0.0658815	0.153725	1.26015	0.183907	0.131173	0.0115095
SPF	D	m	10	2.11261	7.22813e-05	4.865	0.348052	0.003518	0.14627	0.0473839	0.256773	0.100941	0.0335463	0.704884	0.130073	0.120044	0.00587255	0.0187867	0.00101489	0.272062		0.00641784	0.184879	0.000889719	0.00936862	0.84204	0.680114	0.000549602	3.41114	0.0131414	6.50456e-05	0.000339652	0.0433522	0.139495	0.00240247	0.00305861	0.00570904	4.05954	7.20628	0.0546889	0.00675635	0.000103822	0.0783288	0.168866	0.162725	1.75351	0.265678	0.0793691	0.00515465
SPF	E	m	10	0.162716		0.0626207	0.0365792		0.0286056	0.0146983	0.0478286	0.038146	0.0446675	0.403485	0.0507331	0.0650687	0.00177514	0.00672347	0.000401842	0.0472124	0.000368115	0.0297268	0.000583437	0.00453572	0.0115067	1.22265	1.11007	7.16439e-05	0.000148664	0.000290479	1.96416e-05	0.000263402		0.279479	0.000107003	0.00378121	0.00119234	4.65696	0.871856	0.420194	0.000343501	0.437457	0.0709288	0.00218998	0.0622066	0.0656829	0.0330582	0.0224981	0.00532989
SPF	A	m	11	0.281201		0.089914	0.024754	0.00012223	0.026138	0.013224	0.0292994	0.0334613	0.019319	0.346908	0.0265195	0.0530148	0.0265784	0.0384429	0.00016839	0.0358652	0.000121001	0.0098187	0.30442	0.0029447	0.00278984	1.29012	1.12502	0.00108362	2.69458	0.00149594	0.00260666	0.000711898		0.266009	0.000140082	0.00249786	0.00477227	1.75577	2.04957	0.31725	0.00137738	16.5048	0.0687302	0.0332632	0.0373467	0.190118	0.0446219	0.0426236	0.00644023
SPF	B	m	11	1.3061	2.7743e-05	0.216135	0.164744	0.000573578	0.17151	0.0593781	0.180447	0.124271	0.0172422	0.717047	0.0934776	0.117871	0.00538989	0.0150384	0.0016867	0.120606	0.00017829	0.0105929	0.0805192	0.000720528	0.00779695	0.966588	0.875756	0.000394522	0.150579	0.00037325	0.000524359	0.000318199		0.137379	0.000538962	0.00173525	0.00195299	4.37603	9.26994	0.131307	0.00225009	0.000139286	0.0637894	0.0127271	0.166862	0.731484	0.0207595	0.0266157	0.00406725
SPF	C	m	11	1.40686	4.15449e-05	0.258056	0.225878	0.000576889	0.183335	0.0686285	0.158577	0.156818	0.0288781	0.992685	0.13275	0.134049	0.00619831	0.0159175	0.00203519	0.0524183		0.0109531	0.0104124	0.00153507	0.00374401	1.62149	1.48965	0.000165903	0.357945	0.00534528	1.02445e-05	3.22645e-05	0.000930709	0.171327	0.00126436	0.0045406	0.00306999	4.89019	8.96674	0.222442	0.00318267	0.000404348	0.0314344	0.0272788	0.123804	1.06608	0.0264028	0.0370231	0.00866521
SPF	D	m	11	1.61581	5.44631e-05	0.28208	0.251743	0.000908623	0.20192	0.0760005	0.252835	0.137063	0.0335977	0.97006	0.110702	0.17985	0.00210041	0.00948186	0.00129759	0.0506578		0.0107108	0.0136696	0.0011331	0.0052743	1.52037	1.15783	0.000151504	0.283049		7.82068e-06	0.000148066	0.0012232	0.125293	0.000417676	0.00398472	0.00338345	4.42032	7.57648	0.0879687	0.00314084	0.000115348	0.0297726	0.0429303	0.105914	1.18128	0.0593759	0.0475498	0.00610575
SPF	E	m	11	1.18864	0.000105313	0.105114	0.271151	0.000441149	0.187807	0.0952627	0.264104	0.15899	0.0141653	0.979035	0.13675	0.158586	0.0430288	0.0170474	0.00260568	0.0595135	0.000226212	0.00792057	0.0393226	0.000227869	0.0542464	0.646572	0.586072	0.000870956	0.0508611	0.00286202	0.000147028	0.000602669	0.000809221	0.187018	0.000460298	0.00276107	0.00784588	1.18753	6.2634	0.0707972	0.00604719	0.000472104	0.0229684	0.00685455	0.169848	1.73027	0.130558	0.115771	0.00415285
SPF	A	m	12	0.0719151		0.683643	0.00109425		0.00136711	0.00178427	0.013363	0.00574892	0.0145097	0.164114	0.00505892	0.0261528	1.26672e-05	0.00465547	0.000197193	0.00191967		0.173374	0.00132341	0.0193023	0.00500173	0.282656	0.276614	0.000100906	91.7323	0.00539441	0.000187541	5.31465e-06		0.327263	0.000333531			0.913595	0.132714	0.705856	0.00673371	0.00221272	0.0422304	0.00520309	0.020267	0.0156435	0.0519402	0.0450318	0.0100626
SPF	B	m	12	0.46288	0.000119857	1.10691	0.0289318	0.000162682	0.0440121	0.0107452	0.0604668	0.0369947	0.0414982	0.772571	0.0404685	0.146807	0.000404167	0.00343968	0.000280404	0.0454954	0.000728854	0.167902	0.000860382	0.00604869	0.00697917	0.891554	0.910847	0.00013061	60.2677	0.012044	0.000206136	3.34981e-05		0.223294	0.000278194	0.00495673	0.000993173	3.1467	2.17013	1.65721	0.04495	0.000682308	0.190293	0.0169101	0.0433861	0.193049	0.0849879	0.0677256	0.0657838
SPF	C	m	12	0.124826		1.67223	0.00637869	0.000341084	0.00834019	0.00566726	0.0288928	0.0156869	0.0168402	0.321334	0.0183732	0.0404819	0.000923034	0.00425103	0.000366572	0.0026639	0.000150755	0.165767	0.000700299	0.0191335	0.00782008	0.4744	0.513828	0.000152589	224.566	0.00806826	0.000474728	1.00787e-05	0.00323005	0.214489	0.000631227	0.000136342	0.00192363	1.91841	0.95702	1.63868	0.0236035		0.122248	0.00466455	0.0489836	0.0791226	0.108946	0.0758868	0.0230548
SPF	D	m	12	0.124591	2.25291e-05	1.80444	0.00533692	0.000236608	0.00659101	0.00367696	0.0202088	0.00849929	0.0232833	0.195711	0.0133797	0.0292519	2.50074e-05	0.00215472	0.000109713	0.000785299		0.132928	0.000237037	0.00668717	0.00525729	0.422676	0.415137	6.22648e-05	9.04946	0.0020326	4.84142e-05	4.2215e-05		0.142138	0.000394932	8.34536e-05	0.00209871	1.2841	0.577926	0.564715	0.0111975	0.00501583	0.0748691	0.0080536	0.0443657	0.065288	0.0114237	0.0128834	0.016236
SPF	E	m	12	0.0465402		0.6708	0.00115975	0.000112713	0.000661948	0.00170098	0.00937126	0.00345237	0.00442038	0.301236	0.00496154	0.045557	0.000654223	0.000815657	0.000417729	0.00368714		0.302305	0.000173859	0.00431354	0.0132755	0.0713234	0.0679102	9.45281e-05	23.3442	0.00310454	8.72458e-05	5.34461e-06	0.00317766	0.111862	0.000389128	0.0011522		0.176761	0.0227587	3.48006	0.0264966	5.89499e-05	0.0498724	0.0198202	0.0024157	0.0165568	0.0675737	0.0565004	0.0251752
SPF	A	m	13	1.11942		0.130856	0.139649	0.0012601	0.0760924	0.0459454	0.128959	0.0612414	0.0204464	0.427472	0.055405	0.0492745	0.014018	0.0209372	0.00122904	0.0188623	0.000156261	0.0124427	6.74503e-05	0.00101564	0.0338212	0.824442	0.759344	0.000455281	0.377885	0.00142186	0.00065881	2.1553e-05	0.00201988	0.168009	0.000598236	0.00562104	0.00106379	5.89341	9.27646	0.280555	0.00200847		0.0873016	0.0244611	0.131244	0.959969	0.145478	0.120329	0.00888013
SPF	B	m	13	0.0246803		0.0316422	0.00248893		0.00218283	0.000990409	0.00868897	0.00761027	0.0157505	0.0825409	0.00611623	0.0111669	0.000210803	0.00299205		0.00281368		0.0270289	2.90222e-05	0.0016819	0.0017577	0.638848	0.717255	3.6518e-05	0.432717	0.0011844	1.40906e-05			0.0800905				2.96959	0.139241	0.839811	0.00645777	6.53525	0.0591031	0.00133619	0.0156386	0.0564504	0.00934815	0.016212	0.00519579
SPF	C	m	13	0.183313	4.49154e-05	0.681035	0.00474978	0.000263129	0.00199557	0.00398121	0.0243235	0.011432	0.0266577	0.284835	0.0159329	0.048636	0.000143964	0.00491153	7.17889e-05	0.0408666	0.000169953	0.141561	0.00460724	0.0155384	0.0116438	0.343781	0.410004	0.000220712	175.219	0.026083	0.000867103	5.38776e-05		0.238956	0.00134698	0.000126552	0.00218951	17.1991	0.476796	1.08285	0.0254727	0.00226848	0.25171	0.0170502	0.0801069	0.0732943	0.284513	0.125279	0.0473637
SPF	D	m	13	0.00330703		0.0131196	0.000323899		0.000300203	0.000279359	0.00227677	0.00129358	0.00776167	0.0208862	0.00106284	0.00219223	0.000104534	0.0017694		0.00155831	9.18833e-05	0.00814926	7.29277e-06	0.000647188	0.000700857	0.237656	0.244958	3.55676e-05	2.64273	0.00150821	9.77768e-06	4.98869e-06		0.0537735		0.00014535		1.66667	0.0155008	0.159883	0.000890044	2.19388	0.0116654	0.000968853	0.0021655	0.00127242		0.00974136	0.0011477
SPF	E	m	13	0.0498344		0.0369193	0.00863484		0.00650185	0.00263833	0.0257222	0.0138781	0.0678998	0.194204	0.0150815	0.0246988	0.000693712	0.005825		0.00562079	0.000329438	0.0313051	0.000204448	0.00903106	0.00867921	1.5908	1.08711		0.000666432		2.13972e-05	7.91685e-06		0.166595	0.000344699	0.00201339		5.50571	0.33534	1.90401	0.00493013	256.411	0.11616	0.00196084	0.0234148	0.0307945	0.00446756	0.0142999	0.00320639
SPF	A	m	14	0.057581		0.268221	0.000956967	0.000171401	9.731e-05	0.000198041	0.00549052	0.00412128	0.00266685	0.0500245	0.0037497	0.0057086	0.000677825	0.000558915	0.000135103	0.016198	0.000273608	0.113145	0.000679249	0.00329681	0.00876755	0.253103	0.21812	0.00036112	1678.46	0.0244866	0.00023728	5.53303e-05	0.000673052	0.151341	0.000582148	0.00142803	0.00132331	1.95914	0.111916	1.4924	0.00823625	0.000845372	0.056594	0.00453937	0.0403072	0.0179486	0.0500492	0.0369425	0.0291216
SPF	B	m	14	0.010225		0.0242173	0.000558185		0.000124311	0.000149802	0.00236833	0.000757979	0.00489248	0.0233092	0.00222177	0.00184145	0.000104453	0.000487066		0.0109206		0.0135011	8.52943e-06	0.000253072	0.00107294	0.45778	0.492666	3.78654e-05	1.6164	0.0344368	5.90747e-06			0.0456563	0.000101702	0.000299833		2.8282	0.0307809	0.293549	0.00448927	0.0341217	0.0552317	0.000690566	0.0163002	0.00479883	0.0463905	0.0428779	0.00392342
SPF	C	m	14	0.151383	3.7876e-05	0.330791	0.00517692	0.000159647	0.0105021	0.00146037	0.0189271	0.0237753	0.0270139	0.13588	0.00603699	0.0120885	0.000736856	0.00136403		0.0407939	0.000412973	0.0320127	0.00161311	0.00532515	0.00735836	0.490061	0.463849	0.000147293	520.577	0.029949	0.000380371	0.000106747	0.00211277	0.115893	0.000845367	0.00306914	0.00299967	21.6616	0.768467	0.69686	0.0141069	0.00161379	0.206378	0.0160606	0.128254	0.0539942	0.0956257	0.0615367	0.0592715
SPF	D	m	14	0.0259014		0.000678662	0.00340715		0.00116438	0.00153163	0.00951602	0.00568732	0.0411971	0.0898584	0.00640346	0.0129044	0.000549901	0.00657998		0.0053153	0.000305268	0.0140828	1.73938e-05	0.00258875	0.00462734	0.661722	1.11176	5.98868e-06	0.191475	0.00087311	1.79177e-05			0.0956773	0.000120383	0.000266675	0.00077377	13.5369	0.161323	1.42185	0.00252545	66.4275	0.0853973	0.00103761	0.0209658	0.00592917	0.00317548	0.00879229	0.00552832
SPF	E	m	14	0.00207852		0.00143433	0.00106039		0.000175697	0.00042569	0.0021648	0.000748523	0.0102502	0.0200895	0.00170171	0.00238131	0.000541271	0.00165817		0.0013138	0.000221658	0.00528887		0.00159768	0.000960954	0.85628	0.804006		0.037914	0.0152197	4.19325e-06			0.0924784	0.000210863			2.11431	0.033255	0.0925436	0.0002744	77.7543	0.0343817	0.000116146	0.00866598	0.00124447	0.00748053	0.0181104	0.000526502
SPF	A	m	15	0.946111	0.000154666	0.333927	0.15488	0.000348013	0.0941752	0.0378353	0.0878673	0.068089	0.0767583	0.593593	0.069362	0.0942277	0.0310584	0.0150039	0.00195884	0.0231194	0.00104578	0.0498947	9.32896e-06	0.00153008	0.672791	1.62789	1.42811	0.000946817	6.93806e-05	0.00127198	0.000104355	7.18709e-05	9.48635e-05	0.166275	0.000211389	0.000247857	0.00174551	26.9446	0.678894	0.357937	0.00106452	0.000129466	0.21496	0.00260269	0.0324669	0.503646	0.0282974	0.025109	0.00296239
SPF	B	m	15	0.00347105		0.0314272	0.000357759		1.54814e-05		0.00258836	0.000980848	0.0031579	0.021054	0.000826186	0.00171152	0.000262159	0.000371427		0.00173289		0.0130942	4.65236e-05	0.000188544	0.000860508	0.21121	0.257097	0.000147757	121.482	0.00374441		2.7641e-05	0.000222182	0.0545017	0.000224563	0.0002236		1.91313	0.00841888	0.543066	0.0085336	0.0126842	0.0418666	0.000481848	0.0052191	0.000609105	0.0184235	0.028182	0.00496299
SPF	C	m	15	0.00496888	1.68272e-05	0.000176685	0.000181855		0.00362502	0.00212646	0.00276331	0.00306092	0.00453428	0.00429926	0.00174885	0.000491575	4.86797e-05	0.000106312	0.000433437	0.00137458	0.000146042	6.84288e-05	8.53071e-05	0.000213459	8.49228e-05	0.000552906		7.45596e-06	1.04219e-05		0.000333625							0.00326014	0.00136486			0.000226137	0.000354467	7.55991e-05	1.24054e-05	0.00286736		0.000978389
SPF	D	m	15	0.00975128		0.0119602	0.00130528		5.72772e-05	0.00042903	0.00391843	0.001261	0.00489442	0.0226346	0.00169804	0.00207556	9.09453e-06	0.000963664		0.00756399		0.0104766	9.3423e-05	0.000464765	0.00103394	0.362393	0.378936	0.000106484	7.6302	0.0010405		3.22785e-05		0.0768447	0.000120285	0.000485525		5.55524	0.0214693	0.0905062	0.000899793	0.839827	0.0185559	0.00024338	0.0096503	0.00555784	0.0101309	0.0140958	0.00139708
SPF	E	m	15	0.000615622		0.00024979	1.31472e-05				0.000403264		0.00044473	0.0025168		0.000196743		9.89557e-05				0.00293365		0.0001131	0.000249647	0.107913	0.123599	3.47754e-05	0.818462	0.000907031				0.0411188				0.0541573	0.000613996	0.116718	0.000199629	0.19827	0.000599176	0.000126306	0.000240857	0.000401095		0.00185202
[truncated: 82 more columns]

## Sheet: intensities
	replicate	habitat	site	Lysine	5-hydroxylysine	Ornithine	Histidine	Carnosine	Serine	Asparagine	Glutamine	Threonine	Taurine	Glutamic acid	Aspartic acid	N-methylalanine et al	Allantoin	Gluconic acid	Methionine sulfoxide	Glycine	Creatinine	Glyceric acid	Cellobiose_Lactose_Maltose	Glucose 6-phosphate	Cytidine 5-Monophosphate	Fumaric acid	Malic acid	Quinic acid	Fucose_Rhamnose	1-Methyladenosine	Maltotriose_Raffinose	2-Deoxycytidine	N-acetylornithine	Citric acid	Ophthalmic acid	Sorbitol	N-acetyl glycine	Hydroxypropionic_lactic acid	Methionine	2-oxoglutaric acid	N-acetylaspartic acid	Glutathione	Uracil	N6-acetyllysine	Hydroxyproline	Leucine_Isoleucine	Propionic acid	Succinic acid	N-acetylglutamic acid
GF	A	c	1	29968		25546.3	50557.6	11288.9	30966.4	86049.7	69318.4	37946.4	405082	198607	111476	35724.9	2891.97	1.30554e+06	1091.79	3227.08	35149.4	3955.36	120644	101618	8713.75	69840	459359	206658	4206.83	3463.07	33100.7	1290.97	5145.62	4.92934e+06	2820.44	15430.3	3275.27	121693	7263.89	9914.65	21781.5	4889.8	12194.3	3341.52	31776.4	131042	7845.47	131996	71316.7
GF	B	c	1	20456.4		18190.7	18858.9	841.762	13959.9	32573.1	45177.8	22602.2	4.10315e+06	94192	34988.8	15319	5973.57	510824	641.968	2233.79	32818.8	22357.6	39685.7	76161.2	1884.7	6392.75	42941.6	149061	533.826	801.116	3752.68	777.438	1599.73	3.38503e+06	12189.7	9991	1094.63	165404	2361.57	6322.64	25242.7	21610.5	147360	6912.05		86193.7	535.773	14561.1	16987.1
GF	C	c	1	25925.4		32549.3	16525.6	10709.3	23529.3	88319.2	56729.5	42391.6	2.52769e+06	291169	190922	52162	2220.27	1.01116e+06	4945.46	4010.02	158788	6268.96	157905	65763.4	11369.5	96701.7	580316	53604.4	2052.37	1415.09	26506.7	559.374	5461.29	5.20856e+06	7626.64	41612.8	3345.23	206041	4770.37	16055.4	9480.37	66094.1	40715	6124.98	19825	491611	14322	209143	66197.8
GF	D	c	1	17913.4		7111.22	5256.2		6632.41	8789.68	21965.7	4920.61	101871	35473.6	12356.9	6074.67	1115.82	5164.37	4774.44	989.501	596.359	783.37	10122.2	6066.67	2425.35	536.719	1724	1882.21	341.956		12776		316.065	1959.54	255.53	4639.52		5760.28	3286.35		705.368	178.52	3795.22	989.542	1776	121137	459.86	1954.11	925.636
GF	E	c	1	23864.6		26841.1	42466.1	35040.8	10477.3	44638.1	13105.1	6469.52	869837	141967	102647	22746.9	1750.54	1.00988e+06	3799.36	329.772	28291.2	10406.1	85749.1	93106	16844.9	131595	866846	149532	6490.48	1377.2	27111.8	657.646	3532.27	9.79381e+06	3371.68	7429.62	6717.95	339648	5476.74	22152.1	32240.9	6667.13	114250	4167.86	43700.2	171310	38598.5	638123	198330
GF	A	c	2	418250	369.813	135194	100213	62127.6	13811.2	41426.2	177279	16424	1.27895e+06	245048	128584	43434.8	3202.13	2.46368e+06	3431.42	3071.98	6894.95	23127.1	50980.4	104192	20649.6	44975.9	243491	381363	14119.3	5223.67	69774.2	928.327	86055.5	2.63455e+06	25760.7	9826.64	5274.28	588661	83499.5	9622.43	4162.25	36386.4	16565.2	150278	2805.52	848621	4511.5	66510.5	248896
GF	B	c	2	249415		148017	100989	53402.5	23894.7	101617	383406	39123.4	1.54401e+06	409337	327438	68098	1982.8	3.35365e+06	14042.8	7381.29	10234.3	17123	83140.3	112968	6487.7	20689.3	35942.3	282829	2077.33	1844.29	6601.23	773.175	78629.6	717038	6655.69	11531.2	1585.4	27276.9	14033.5	916.014	4242.37	2413.47	61328	50110.4	16376.8	390489	416.171	13077	96250
GF	C	c	2	4235.3			1052.35		1595.14	1800.32	5478.02	1878.63	21183.5	6514.8	3051.75	1235.84	425.278	456.408	1721.21		1223.39	376.316	4496.57		864.066		1661.49	289.615			2979.32			2025.86		1329.15		1933.28	292.729	228.557	204.63		974.875	168.382	259.567	31273.6		1649.95
GF	D	c	2	12182.9		4464.67	3050.85		3148.82	3636.17	10963.9	3238.93	53261.5	20113.8	7890.75	3918.31	809.716	1292.82	3355.66			390.966	6415.51	6555.67	1990.01	361.156	773.874	398.1		274.74	7861.88		175.955	334.879	399.501	1792.83		3486.54	1884.94		333.66		2633.44	1005.17	585.16	63580.7	176.569	1438.97	871.918
GF	E	c	2	289465	588.544	153495	63170	22494.9	32073.2	66839	355257	32426.7	2.51325e+06	697954	309869	107511	1452.33	1.4353e+06	5124.75	5274.54	35930.8	16790	81943.5	369062	31336.8	48699.9	304620	182476	7678.3	2717	39095.1	1359.94	25015.8	3.25955e+06	34789.5	51708.5	12113.5	412414	61641.2	14351.5	25863.7	8651.53	26762.1	97076.5	3781.82	3.46198e+06	13742.4	220670	134074
GF	A	c	3	327764	1346.08	174921	153333	42708.5	36527.9	63566.9	213421	31355.4	526687	400567	290384	67969.7	4133.41	5.53404e+06	7176.59	4257.47	16481.7	19118.1	97529.2	44371.2	133674	57416.5	315768	685800	28417.1	11098.8	259483	2748.9	62735.5	230619	7672.06	29669.8	6901.78	219398	166198	10424	8664.89	4199.33	56090.8	118466	5222.86	1.06221e+06	2426.13	31415.6	329658
GF	B	c	3	313770	386.558	98307	127623	64741	26502.7	69099.8	160546	22465.8	549032	209754	221764	34247.9	3275.99	5.2692e+06	6288.63	6742.6	12298.3	11646	81944.7	11487.7	4301.91	3461.37	25967.4	507824	2927.85	5062.83	55805.6	937.221	15010	261801	54960.9	58667.6	1177.34	8174.11	4551.66	1201.24	4874.71	2562.96	44901.2	17675.3	16145	757587	805.661	15320.3	181126
GF	C	c	3	527927	1690.42	220304	139811	71473.7	54289	156345	693303	68014.9	979997	860144	388657	135179	4509.21	5.26626e+06	13432	10128.7	36771.8	12311	80312.8	99049.3	8124.65	23014.6	136063	326063	15574.5	7809.96	64956.5	1148.65	20077.1	1.06052e+06	29084.8	81832.6	6982.73	274770	104579	8842.26	12264.7	3881.51	22794.6	159186	73346.9	3.66971e+06	9417.6	77861.2	248039
GF	D	c	3	21882.7	208.877	4316.04	5531.55	151.586	9031.57	17328.3	40562.5	10752.4	228070	76468.5	33083.9	12246.2	2852.67	18045.5	11278.6	1690.42	2666.56	1114.26	22328.5	12989.1	3286.11	1220.11		6983.73	360.104	478.814	57231.8	225.703	553.855	1908.9	213.628	13476.1	386.393	1550.46	4279.99	367.182	1919.27	260.36	8129.92	1336.59	970.642	208689	747.321	6057.2	2591.5
GF	E	c	3	936213	4543.57	202700	278610	74643	49405.8	79909	361623	47423.3	413837	437637	129992	75455.9	3360.6	5.50966e+06	16001.8	7354.8	80832	29718.4	101996	11503.7	12433.2	25547.5	160194	750606	29248.6	8703.29	90432.1	3294.78	38558.9	2.85782e+06	27894.3	126854	10282.8	177042	176517	14639.9	24691.5	4221.8	160803	108034	82144.6	3.77184e+06	3060.74	27363.7	101177
GF	A	c	4	269094	307.938	156404	140167	48753	59255.2	145745	698359	59287	300504	734462	323068	132392	7147.57	5.57648e+06	21066.2	9603.79	52996.9	4125.48	118065	65623.4	19120.5	11800.9	58256.5	362983	12142.6	6784.52	98780.9	944.716	119141	1.0144e+06	3927.67	37927.3	7165.13	62026.5	58513.1	7994.24	9010.38	1847.07	115939	94084.8	31261.6	1.00852e+07	2705.62	37990.6	150584
GF	B	c	4	262315		87963.4	144674	52249.9	46286.8	116154	209401	33499.4	748235	328469	399985	51074.6	3236.85	4.73877e+06	8648.07	1769.27	10829.3	9986.99	94449.7	7268.46	8675.07	5104.27	25465.7	601341	4468.36	5995.82	72735.7	1719.22	28974	867049	10143.3	9939.92	3994.44	45914.6	21095.2	1491.51	4569.13	1536.26	45438.8	20938.3	18191.9	891697	204.466	16859.2	103847
GF	C	c	4	605183	2718.11	199470	186180	48555	64612.4	157989	715789	72332.2	411461	696751	328952	113069	3844.56	5.94198e+06	12302.2	9121.63	64661.4	9824.81	83630	109652	13633.6	39022.4	240939	465108	23536.9	9616.37	73583.9	426.559	101900	2.46101e+06	12201.1	88427.4	7698.95	153115	144798	9478.8	41114.8	1711.98	52986.1	176088	48237.3	6.54161e+06	7279.78	92988.4	164790
GF	D	c	4	267648		70231.8	115068	14463.5	52606.9	162704	231875	43342.7	470749	448043	439781	71662.1	2181.5	3.20296e+06	13793.6	9055.89	5286.73	1448.98	80932.7	2920.5	14817.3	21774.6	20065.3	491714	2982.99	5495.49	155325	2453.01	76169.7	155970	2247.38	48263.8	2367.15	72740.2	71315.6	1662.8	13269.9	1543.4	29770.2	109942	36222.5	9.92543e+06	1026.86	17127.5	61334.8
GF	E	c	4	416785	1732.12	201049	167804	43716.6	55326.4	126592	622877	59801	679670	823474	353951	135259	3777.36	4.08136e+06	12622.5	9031.56	74200.2	18538	84861.3	78619.3	19772.1	21485.7	126151	521432	16908.6	4800.27	54634.4	1698.66	31920.6	1.43236e+06	22221	37780.5	6756.19	126474	94464.4	13404.3	11330.4	1743.79	72444.1	82958.1	87540.6	2.93742e+06	3599.69	61636.3	174791
GF	A	c	5	266956	762.229	177955	110529	47347.3	41664.6	102184	519586	43557.5	225918	508392	220810	92370.6	2033.78	5.11499e+06	13228.1	5940.37	34052.6	6504.88	118293	100289	22098.8	14861.1	83919.2	391579	11621.9	8623.76	141786	1230.35	10995.7	2.14085e+06	9799.88	82997.7	2789.2	43887.1	48942.6	7754.16	8236.08	1689.78	9015.99	31353.5	29528.6	1.47886e+06	914.356	21000.4	150958
GF	B	c	5	62387.9		46998.4	44373.2	14123.3	8386.98	43042.1	38297	12957	133343	80222.6	103305	24760.5	2067.93	7.2586e+06	5359.01	2169.36	11204.8	1689.14	146789		5563.53	10035.4	28907.3	675278	8934.51	7155.91	304034	2560.96	15598.6	174886	1827.99	80170	1847.17	26711.1	10310.3	2438.09	4288.75	989.064	6506.62	13785.5	10558.3	438649	239.749	10543.4	68884.8
GF	C	c	5	513802	2051.3	135156	201317	9637.08	78114.2	216977	593320	92603.5	485573	1.1302e+06	623640	185944	6042.92	4.22548e+06	26124	12103.9	22449.8	6517.97	48745.8	14404.8	15230.2	32140.8	188456	521466	9301.49	6053.26	80929.3	1493.42	260896	1.24525e+06	8045.96	41291.5	6832.45	211636	164447	6279.11	12875.1	2266.26	23144.4	189510	68092.2	1.5428e+07	4394.74	38257.8	80241.1
GF	D	c	5	192248		42834.1	69437.3	7977.08	26042.5	72038.7	121042	28242.3	210864	221343	173509	29048.1	3412.27	6.32663e+06	14152.2	3737.35	4332.74	2442.52	129577		3243.97	5799.2	32287.9	1.34762e+06	10886.7	12039.9	171138	4859.41	52133	190897	1676.49	68982.1	5700.59	163016	48158.9	3804.2	23016.5	2489.91	30663.6	88648.4	11257	7.80746e+06	1948.11	11578.5	55911.6
GF	E	c	5	88046.5		51611.3	46891.6	9283.83	43134.4	144835	260609	60168.3	349701	536074	271799	90759	3252.86	2.88182e+06	26932.2	7772.99	76857.5	1330.1	223498	3544.15	973.738	18316.2	47943.2	273771	8610.17	9406.59	222339	1178.17	20506.6	130414	1161.61	172544	1892.83	41392.5	18239.1	1356.57	10773.6	1638.03	45212.9	20332.7	22564	3.12815e+06	2393.79	27923.8	28813.2
GF	A	c	6	272108	716.455	134324	149632	37089.3	59038.7	171051	584302	70350.8	290416	1.14935e+06	545102	204814	2512.91	4.19849e+06	27757.1	9106.17	34964.8	1474	99934.2	86406.9	19780.9	22195.6	35395.1	343116	8228.1	7800.94	101938	1725.05	53630.7	310953	9667.86	61704.4	5399.16	30955.6	78143.9	7616.31	15123.1	1416.82	57875.6	171590	37465.2	3.57818e+06	1901.88	18916.3	79213.3
GF	B	c	6	136624		53238.1	95097.7	6013.94	49021	43836.1	154908	52954.5	82289.6	465892	391811	75043.7	2624.4	5.09864e+06	27784.6	5526.63	6527.35	1514.8	70332.7		16206.6	16857.3	22126.1	379805	937.173	6274.34	115533	1546.87	39411.5	148402	16551.8	43970.1	963.316	61348.2	18766.2	813.19	3706.03	1397.58		23903.7	15128	733458	1237.85	16739.3	27650.6
GF	C	c	6	92400.7	408.404	42133.9	59673.8	2210.25	62052.7	150504	247201	70883.4	619290	616741	385597	109892	7965.3	4.35201e+06	33201.3	8152.71	40172.3	4599.42	186601		4545.62	18868	26890.5	493614	5542.51	11765	91215.7	1321.46	10913.8	188376	2868.29	126206	1905.33	138511	22502.3	2356.88	16140.7	1614.38	63661.9	27200.8	19169.3	4.9369e+06	3641.96	38340.8	24858
GF	D	c	6	165577	231.88	47836.3	84511.7	4859.15	68450.2	129725	256089	78833.9	642812	650900	442683	110983	5048.8	3.87478e+06	25352.9	10889.6	11213.4	3938.9	140331	3185.41	4507.05	21642.7	20924.1	610044	4608.05	4935.89	60092	9889.84	17823.5	72016.9	3138.78	101719	2531.54	112121	47277.1	1136.9	14447.9	1739.88	26278.5	52772.8	14340.7	8.12361e+06	957.445	13944.4	20272.5
GF	E	c	6	212607	378.351	69099.5	110722	22270.4	63319.7	173564	390214	74339	298176	758280	422546	124628	2679.44	7.28428e+06	19450	866.34	67483.4	3901.73	179256	5930.09	7405.61	25470.8	65036.2	738175	10490.6	8060.25	186213	2628.52	46703.3	406351	1373.48	127914	3977.5	71952.4	65608.8	6767.8	25284.3	3143.58	102217	74846.4	29866.6	9.61063e+06	3084.32	36795.1	96249
GF	A	c	7	258184	536.032	74324.5	167708	21474.9	42476	88025.3	201131	29555.6	85862	300420	138514	62584.3	2860.84	7.45338e+06	11389.9	3764.46	28025.4	4722.08	73212.8		19708.2	32749.1	166643	1.46189e+06	26525.2	9295.25	554109	4170.3	87754.9	750912	6475.16	65344.6	8937.51	83743.6	139670	9767.87	11875.2	5696.95	20236.1	129218	3844.8	34117.2	1845.46	31057.4	64587.4
GF	B	c	7	107852		46568.6	47588.2	6808.82	55673.9	127209	282550	52266.1	546149	462962	269414	83571.1	3138.85	6.30883e+06	16408.6	7260.8	54512.4	2885.07	361444	7887.03	10860.6	8465.17	15078.3	501077	4958.39	11625.9	215400	930.77	28611.6	148875	3108.69	198117	1757.66	41981.2	22616.1	2694.56	5127.43	2460.87	15433.7	42056.8	16558.2	722289	920.087	10218.4	25611.8
GF	C	c	7	191135	246.29	67634.5	122948	2087.75	87671.4	194511	348032	99493.4	735283	1.10719e+06	695195	165983	8391.09	4.83507e+06	32890	11988.1	20751.4	3278.4	135627	2563.53	7098.28	32080.1	33581.9	535756	4195.42	8864.28	141567	1423.36	12678.9	236497	4775.28	91209.5	2049.03	168898	71537.5	2274.66	17993	2057.58	91690.8	53563.9	41673.8	1.02638e+07	5676.93	61497.4	27089.8
GF	D	c	7	96511.9		30364	44628.7	1662.26	40523	79551.5	155004	54188.9	337449	287247	185149	52973.5	3888.43	4.02682e+06	9579.3	5690.15	14460.1	2561.9	181055		3731.67	9388.16	6225.58	705492	2725.13	6496.65	92035	2028.17	19741.9	104075	2125.37	113840	2659.99	61682.4	28501.9	1210.27	11911.3	1520.6	19409.4	32723.7	9711.57	4.66982e+06	948.655	11347.5	23879.2
GF	E	c	7	164482	263.206	50877.4	70944.3	469.424	68456.6	160804	362932	86272.5	372451	774777	360497	130012	4849.32	4.33173e+06	34824.3	10731.8	74591.3	2139.17	176362	418.989	4577.76	21450.4	31770	356617	4186.04	9935.71	213864	2261.42	13701.4	105273	7017.65	149967	2495.3	66781.5	42338.2	928.278	12620.5	1461.96	35315	17358.8	10618.7	6.11635e+06	2772.3	24477.5	6462.83
GF	A	c	8	206193	370.802	73719.9	162126	7297.98	52666	156013	273235	37643.5	94944.7	675954	549945	122160	3879.8	5.73762e+06	14709.8	7888	19910.3	3220.61	139960	6134.09	32267.7	14200.4	64894.9	852281	2243.57	3881.56	311438	1552.8	33750	74154.6	1289.09	70001.5	4695.29	45208.8	101868	2903.14	5862.13	5169.58	27730.6	56249.4	34532.6	2.42844e+06	616.523	1387.78	8425.65
GF	B	c	8	142796		52800.8	58287.5	6398.95	65360.5	136136	308045	74315.4	374205	528587	324059	97981.8	3535.96	8.09938e+06	15958.2	10094.3	65056	2115.3	351621	2983.43	12026	18099.2	18497.2	647154	8659.69	15660.9	219785	2373.23	18820.6	122685	3718.96	204982	2844.05	55695.5	33816.5	3061.64	17961.9	4061.58	55673.6	86160.1	13921.6	6.17882e+06	1121.8	16874	16796.6
GF	C	c	8	114589		53353.9	102139	5237.67	77220.4	155148	289278	74598.9	555635	700798	445571	111096	5491.4	7.48174e+06	29652.8	10539.8	64710.2	5355.74	302363	1501.61	3269.82	18014.5	58201.4	1.04794e+06	14139.8	7199.85	166178	7480.04	21393.4	313405	4601	176622	4376.54	111556	34081.2	5314.15	28585.2	7775.79	111109	44084.6	17798.7	7.39758e+06	5066.43	60158.8	56422.3
GF	D	c	8	113033		35839.6	68028.7	514.967	60042.2	102421	189284	80197.3	244508	619882	368771	106027	4762.9	3.70123e+06	20337.3	8637.18	15026.5	3120.56	132517		6512.57	20298	25064.4	555379	1744.55	7633.78	83992.4	3858.49	3812.31	135597	1237.66	90149	5340.41	65581.1	34913	1847.95	14003.9	1404.24	34036.7	35378.9	11983	5.91223e+06	2521.55	25384	15490.9
GF	E	c	8	301344	371.309	62535.5	153138	3293.4	69616.6	144885	313022	77486.9	693772	910509	536866	145339	3717.16	6.55692e+06	21644	11252.6	50437.2	5136.6	118367	2167.8	15925.1	20119.9	92528.7	474386	9574.07	7202.16	116006	2573.5	3248.33	492743	2935.4	105757	4115.78	138625	76038.1	6767.46	25141.5	2749.33	70579	42516.1	40373.6	9.42942e+06	4929.76	60507.6	39359.9
GF	A	c	9	158838		64744.4	138178	3435.88	73263.2	179647	314231	54461.3	399050	981993	708432	176951	2096.5	4.35816e+06	21870.2	9927.74	21999	2856.19	125010	2818.23	29390.5	35109	55306.6	322855	4329.52	481.002	105477	1195.65	14076.9	95504.3	1845.96	64316.5	3172.9	51616.5	54316.1	2450.99	12625.4	1687.17	3364.86	21700.3	33343.1	1.40662e+06	789.597	32381.6	22073.5
GF	B	c	9	308167	264.604	72064.3	154535	3281.53	70278	140473	328679	91095.2	724069	887173	499578	149775	4278.94	6.08127e+06	24695	11420.5	41145.4	4957.43	148503		38383.7	10724.5	53105	566124	8618.76	10090.9	19738.2	1273.29	8858.08	178446	6490.58	17052.5	2685.58	90175.2	50820.2	1673.87	7166.61	1493.08	17994.4	16891.4	18818.5	1.76032e+06	2499.92	42665.1	23893.8
GF	C	c	9	151151		51649.6	91720.5	7002.54	59563.1	113437	182525	51640.3	606366	463435	293178	76371.2	6953.62	8.2009e+06	18019.2	11250	44631	3264.64	266204		739.995	13247.3	67420.7	1.33376e+06	18565.7	17647.5	179216	1655.92	22545.6	431699	3685.92	139151	12288.8	123980	40862	4288.71	31619.4	8998.12	143630	48854.2	32518.5	8.47843e+06	6375.3	72151.4	34525.3
GF	D	c	9	94238.2		58937.5	88693.2	1536.21	63197.2	130942	270505	55289.6	587937	649193	459869	113197	2711.28	5.83178e+06	24078.7	8724.98	36057.9	9905.14	193990	3560.61	3853.48	10729.9	71746.7	978079	11212.9	11380	209995	6339.76	13819.6	337593	1590.47	130126	10462.9	171148	27541.6	12441.6	39005.7	2424.75	99997.6	7438.7	30360.1	6.12798e+06	5287.3	61405.8	55722.2
GF	E	c	9	83265.5		42500.2	69954.6		54234.2	107946	197302	55604.8	447663	493695	351494	82272.7	3497.63	6.92942e+06	16011.7	7468.56	25690.7	9511.7	241908		25169.3	11916.8	24154.5	1.08633e+06	3356.94	16146.9	96495.1	1590.93	2414.83	91606.8	2165.75	137943	7379.13	56554.2	24194.1	5496.52	29439.4	5188.55	50870.3	3549.43	23066.9	5.01798e+06	4742.33	39120.5	54669
GF	A	c	10	114785		47802.9	92133.6	1139.05	59040.7	185172	281113	54014.2	252959	637851	511467	123605	2938.25	4.74638e+06	21073	7510.8	30696	2815.59	198935	2513.15	5692.44	19065	35305	420126	2623.61	4067.9	389927	4829.39	13389.4	40759		117338	2600.12	34135.4	44213.1	2388.67	5957.35	1041	30834.1	11318.5	15203.8	1.25551e+06	1351.45	15371.4	27104.4
GF	B	c	10	328059	252.823	90041.2	179567	1273.47	113219	219801	344666	86794.8	1.52707e+06	1.3027e+06	968759	202649	5128.93	5.70014e+06	36060.5	13395.1	27998.9	6638.16	118233	1984.19	14887.5	25696.1	145135	608089	8333.36	8645.74	101228	3341.76	9145.97	271052	2524.56	76823.6	4694.57	172494	104424	3019.27	29027.5	2566.12	103087	55990.5	33833.4	1.31362e+07	5298.21	82322	34263.7
GF	C	c	10	60480.2		42735	82052.8	1154.21	48428	76656.5	149278	32097.4	409938	307736	223151	46891.7	3982.02	6.38943e+06	15200.9	7045.59	6026.51	12164.1	135744		32681.9	20030.5	73672.3	767803	4321.55	13717.4	69940	3943.87	2322.07	483218	6612.05	125582	12790.1	133543	33963.9	13627.1	49905.6	5058.43	111267	7359.37	37378.1	7.42975e+06	10599.2	126466	52758.4
GF	D	c	10	83782.6		40326.2	64097	3985.04	50002.3	98704	179907	41932.6	396648	404271	301448	64685.1	2929.42	6.32518e+06	18999.9	6014.48	44676.4	8772.49	287953	1876.28	3798.95	23194.8	55241.3	1.25082e+06	20713.2	7072.29	153260	12104.5	12003	475552	4989.05	134946	5590.78	64814.6	12400.2	4129.54	36278.2	1759.01	123588	22926.2	21491	4.78238e+06	4131.09	43873.2	60282.1
GF	E	c	10	60752.5		33330.7	50316.6	1225	51345.8	100473	194572	50951.6	248172	483312	315615	84244.9	2977.8	5.07162e+06	17527.4	7735.58	19062.4	8471.1	201089		40611.6	13678.1	28147.6	507897	2246.13	10182.7	135230	2357.38	1989.02	113265	1619.25	44466.4	6414.17	32642.1	12967.4	6814.95	18096	1434.97	36269.2	4595.3	19556.3	3.03029e+06	4231.08	33684.4	28232.7
GF	A	c	11	84250.2		39721.5	68602.9	866.563	52346.4	113335	211497	45237.9	169280	499225	339753	89342.6	2223	5.12253e+06	23964	4279.94	20329.6	4068.36	203332	732.403	12025.1	17813.9	28146.7	370929	4495.72	7584.43	206682	971.314	8555.81	106181	2215	116115	5527.82	29316	15530.6	1167.42	18431.5	848.654	31210.3	7491.04	12470.3	3.4239e+06	1588.02	10737.5	36339.6
GF	B	c	11	83418.8		29193.7	48215.8		32230.4	54030	101592	15046.8	130842	164221	121309	20135	4265.74	6.63057e+06	7894.05	4204.84	36486.4	15823.9	191761		10729.3	15220.4	74911	2.23996e+06	22947.6	11222.6	85926.4	2549.56	4232.74	734131	294.749	79415.3	13668.8	57798.9	14162.3	17141.2	46642.9	2532.31	104335	2790.43	8725.76	4.05797e+06	3578.37	50770.6	112882
GF	C	c	11	144598	316.913	65394.6	121681		86748.8	165547	263890	82010.1	827808	839508	681316	138271	3070.89	5.79918e+06	22251.5	11388.5	10106.7	14689.2	155562		142868	11537.7	58504.7	497189	1978.74	11772	87829.8	1553.97	2313.05	393820	1464.28	83217.4	7792.97	117414	47512.7	8651.17	36467.1	2359.07	124549	2660.05	42160.2	8.19521e+06	8790.58	108345	21222.9
GF	D	c	11	77858.2		32410.7	63795.7	1326.56	55862.1	103393	213103	58990.8	102044	491685	351587	89183.3	2680.96	3.38162e+06	36262.4	9112.29	34263.6	5430.24	132427	2914.7	20653.6	18955.7	47179.5	409532	4587.74	4236.58	52968.8	4220.45	1887.69	330440	4931.94	68613.2	7559.45	30047.8	9530.18	7621.89	24983.9	1149.91	43793.3	7064.91	25060.9	3.97763e+06	3134.66	41203.5	36277.8
GF	E	c	11	235952	2196.04	69412.5	291692	2407.94	111030	397304	599327	163046	168435	990435	500430	172006	2066.48	8.64788e+06	19985.4	16063.6	34140.4	6715.48	140549	1738.81		22017.5	25081.4	780083	16021.7	9281.45	157737	3960.72	5704.59	629502	166942	136475	10238.9	22958.2	28388.9	6284.76	47384.2	4566.81	56114.5	17022.4	54265.6	5.42498e+06	2834.65	10540	51140.3
GF	A	c	12	523438	4048.15	124445	290975	7375.02	74302.9	129272	261889	78449.5	698009	573806	312969	83721.8	2524.52	7.66996e+06	6578.33	8816.47	10502.4	16526	98205.3	38042.8	113068	40761.7	220213	933347	16858.5	10435.3	224062	4059.97	13553.8	960702	192235	16291.8	11634.3	175488	35965.4	6689.73	24964.8	6270.05	61930.9	14471.9	4793.2	3.5335e+06	2020.6	23491.9	94851
GF	B	c	12	254598	3572.83	70889.2	240395	1682.16	125095	365959	512025	171513	183136	975396	472576	160644	3064.43	8.77772e+06	13133.7	17227.4	39137.9	7913.28	150099	3594.59	2100.76	10475.9	43504.4	1.29046e+06	20437.8	5417.65	245945	2740.82	4535.29	709315	4494.37	129869	28780	39780.4	22324.7	12029.9	59409.8	6550.53	77868.7	20869.5	7957.47	4.51933e+06	2883.8	11934.3	3444.76
GF	C	c	12	390118	3599.96	140393	484666	5021.39	153825	509088	701779	203519	233658	1.29917e+06	598729	207823	2632.35	1.02461e+07	14386.6	20591.4	32538.2	8668.27	170389	2778.38	1876.15	12984.2	38172.2	1.03129e+06	20892.1	11100	374200	5178.24	10538.8	908539	2148.46	133700	13148.2	22794.2	37887.4	14679.8	66925.9	9683.07	103956	10713.4	42077.3	6.43434e+06	1688.31	9318.98	158447
GF	D	c	12	281360	3891.78	83115	238272		103943	323149	497530	125650	182763	679301	282295	108563	2716.86	8.70519e+06	11908.4	16887.7	29600.2	4917.12	131960	4976.24	2450.17	10632.5	49743.8	1.03241e+06	19998.6	13706.2	273215	4852.03	6210.38	882739	124919	113093	27069.1	27868	20831.2	13484.5	58330.1	5157.56	83044	37212.3	4724.5	4.15246e+06	1469.63	10035.7	105026
GF	E	c	12	103897	1556.06	45561.2	72141.5	3288.74	62158.8	189599	283344	128446	117969	418449	169981	68171.3	3963.89	7.21586e+06	5987.37	10042	43748.7	5621.33	206471	3428.95	9714.4	10826	8816.33	670298	4350.44	7612.88	59942.8	2331.15	4930.97	203378	4064.28	144041	8300.62	19105.9	5912.7	9467.73	33520.2	5890.98	63743.5	6737.32	73763.1	1.45467e+06	2172.16	16778.9	78137.6
GF	A	c	13	20873.3		11342.8	6250.11	274.452	9491.82	11129.6	38795.5	8618.89	209227	59269.5	20415.5	9771.2	2362.06	11091.8	13448.7	1340.96		1407.48	31127.1	18104.9	9090.58	365.421	2143.79	3255.29	921.727		27508.4	193.693	1156.22		1120.86	8112.08		6522.45	2574.85		366.262	2362.99	4746.08	2836.8	1089.84	241516	429.147	3237.71	1172.34
GF	B	c	13	142404	2123.14	56427.5	94957.4	3652.83	76012.4	226603	307124	144005	350116	567235	292219	97651.2	4828.34	7.28872e+06	8772.23	12521.8	35217.7	7035.54	195919	3112.17	11828.1	18414.3	45074.7	753737	11351	5517.07	68136.4	7779.62	3549.57	346674	529.428	48810.1	7041.94	37452.5	9993.64	7187.18	42629.8	2387.69	95798.5	7251.93	93075.4	892420	4457.04	34764.7	93778.3
GF	C	c	13	249048	2337.18	70822.1	196835	1228.79	119241	367885	545150	191321	244419	710322	333148	122480	3528.01	8.88983e+06	7665.33	22691.7	36168	6177.33	165490	4844.3	7949.52	13282.5	30952.2	950425	14911	7655.86	99289.3	3666.96	9057.45	513061	183030	136720	24582	44638.8	16216.9	14878.3	53445.4	12758.6	105243	7577.51	62796.6	3.28888e+06	3369.77	40650.7	105490
GF	D	c	13	122325	672.445	42289	65302.5	1651.11	52793.2	142969	246734	104242	154168	404018	199582	63610.5	4249.41	6.42093e+06	7093.22	6509.1	41379.4	4781.17	197126	2424.62	7140.82	12495.7	33717	906518	13923.7	2800.08	52314.8	2308.25	5085.56	461303	154366	108367	17293.9	24392.7	8875.91	7998.27	39025.6	4601.99	73632.3	4810.22	27211	693326	2576.98	18671.4	75615
GF	E	c	13	98337.8	1539.73	33204.8	36121.4	2772.23	6504.71	3068.96	5891.17	3567.36	174214	27703.5	10744.8	5875.82	1182.54	6.04024e+06	738.093	11770.5	10763.1	7644.63	48408.1	3106.67	5160.77	10725.6	34315.6	944950	15633.6	12528.3	284925	2467.98	6369.48	495544	4203.55	59310.3	21008.5	36845.5	6401.49	12290.6	47194.9	4820.67	79810.5	3373.63	81167.6	1.65336e+06	4356.97	30901.6	108776
GF	A	c	14	214008	1813.79	77707.1	191870	2653.41	89437.7	281216	438709	140035	196285	686919	426953	121297	3547.75	8.98026e+06	9622.31	13273.2	39943.7	5982.26	154093	3122.36	8117.3	10184.2	55534.7	987613	18594.9	11977	90989.1	3028.63	8115.05	578946	4859.83	123294	9217.37	43030.5	21856.7	6235.98	49851.2	4326.24	104018	15199.8	58922.4	3.93565e+06	6715.01	39771.2	108211
GF	B	c	14	156353	2409.92	45070.4	84084.9	2215.15	59767.3	190929	266384	149322	181645	459094	192553	75579.2	3107.74	9.17883e+06	4548.43	10736.5	49266.1	9159.86	244275	4722.81	4858.67	13180.5	44946.2	1.1424e+06	16062.6	5077.53	204712	2495.7	3473.21	713735	199551	147704	10009.1	62760	8104.07	13521.8	53075.8	5396.47	96320.3	4093.98	46878.4	1.51009e+06	2184.99	27996.4	102689
GF	C	c	14	215532	3180.31	72198.1	147161	4355.31	72616.1	220502	245028	160104	241199	554104	228840	91879.3	3060.33	1.03155e+07	4141.69	22327.7	28180	6339.38	213260	3383.42	5669.29	8886.38	57250.6	1.1192e+06	20257.9	18796.3	331181	21582.6	6468.18	730240	1766.83	131709	9912.02	65227.7	16004	14171	58698.6	11013.6	134944	18097.6	7904.52	2.54814e+06	7599.94	44555.4	10419.6
GF	D	c	14	147155	1947.51	46628.8	68512.4		45173.2	142372	178389	92507.1	224919	403289	198796	66644.6	2418.85	8.31694e+06	2802.34	8715.97	41327.6	8053.56	236506	5031.74	6009.51	8471.09	26443.8	1.1994e+06	18761.1	7331.28	122317	2785.2	3891.82	813053	174311	129800	7595.85	43060.4	8646.25	9635.87	47111.1	3465.62	97654.4	1852.73	35162.6	1.72602e+06	1819.99	33193.1	74718.7
GF	E	c	14	97374.9	1397.43	35070	72123.7	1705.59	3381.73	3532.31	13738.1	10014.5	134440	111319	16240.5	11930.5	2257.75	8.09952e+06	1056.22	3305.49		5855.17	24817	6095.4	3285.3	7033.48	24753	852396	17366.6	12153.8	330556	2426.83	6178.72	711654	39020.7	59919.2	6994.41	52405	7074.26	11025.1	47075.5	2882.77	93567.5	3965.48	55101.1	1.24319e+06	2749.55	16135.4	55419.1
GF	A	c	15	480140	366.789	112621	361422	18250.9	41341.8	112845	544019	66840.8	574790	1.18544e+06	306473	171276	5211.01	93167.8	8471.31	8704.26	2993.32	27406.7	10982.7	26233.2	496013	152246	857719	474.351	1157.42	5074.14		1996.11	14668.2	176623	35881.8	43999	5231.75	958366	151734	8230.35	21945.6	4342.13	253433	73673.4	140003	8.72283e+06	12398.5	193221	116353
GF	B	c	15	162603	2171.46	64675.8	97239.9	1840.92	61119.6	194378	230930	146944	188654	475292	161446	80035	4053.38	9.44988e+06	4074.49	9896.95	54690	5728.38	255536	8728.99	3931.35	19676.1	66305.5	1.1179e+06	19809.8	9758.25	130103	3519.29	8198.18	966891	11863.2	46968.7	9064.65	77984.2	11838.8	11807.4	52774.5	4272	117399	14175.6	4651.47	1.36094e+06	1857.69	22781.2	119744
GF	C	c	15	249786	2308.94	82382	193395	19848.4	73300.8	235800	324115	159718	300988	605615	251742	104706	3132.04	1.0919e+07	5834.19	12650.3	38141.6	9982.16	217416	5841.16	8821.02	16572.8	40120.4	1.42921e+06	22318.4	9294.56	178042	4215.84	7799.09	829431	1433.58	133855	12311.6	140382	15387.7	14844.4	61652.5	4690.45	149212	4989.24	3831.16	3.00866e+06	4479.91	49572	20328.5
GF	D	c	15	92095.6	1626.89	48268.8	72033.4	4412.74	46089.2	156544	210941	124575	173712	551672	169992	86770.5	3435.31	8.14855e+06	5483.6	8173.44	40422.2	5646.28	279723	3837.87	2200.96	20015.8	26130.3	1.03618e+06	17009.3	6765.21	157952	4647.78	9561.24	613014	4426.05	181867	7573.55	52641.2	6652.36	7484.06	36056.5	1685.34	81184.4	7789.8	52533.7	1.09789e+06	763.156	13497.4	21007.4
GF	E	c	15	6392.83		2136.93	730.739		708.75	139.255	689.5	631.817	2293.38	2387.46	1450.81	799.31		273.796	224.744		1077.3	893.324	1779.43	1560.53	929.121	452.135	2552.23	1292.33	656.171		300.423			1091.86		1141.81		3626.89		114.666	210.953	229.531	2737.68		490.129	11358.7	220.732	1067.22
GF	A	m	1	35107.6		25505.3	12986.5	3249.63	4361.03	10694.2	59592.8	5305.13	155634	123475	14614.6	18148.8	1625.69	162462	1406.3	394.659	359.413	6389.48	9464.95	16427.2	73428	62829.4	367439	42598.3	1699.72	1723.8	8070.56	533.966	45088.4	775166	10451.1	42411	1609.88	138997	30582	9464.9	4953.25	102075	193329	14073.1	41105.8	610074	6497.69	112253	38003.7
GF	B	m	1	2492.12		2816.22	1397.57	348.783	546.21	1384.67	16678.7	2446.42	150303	32897.3	3169.4	3338.02	1567.76	130497	473.046	363.596	2067.81	18359.6	1251.68	13741.5	16191.7	17252.7	93694.8	103374	1363.93	184.749	2743.11	414.857	8598.06	1.25578e+06	2712.53	5269.85	747.311	70971.9	2535.73	3656.31	11439.1	84353.7	46966.3	22479.4	6757.94	47717.8	2691.95	34185	4568.29
GF	C	m	1	7765.06		17434.5	1882.83	1063.31		3312.66	20317.9	1251.99	91069.6	29772.7	7225.18	5653.28	1541.29	223540	769.629		365.633	3496.92	29561.8	4926.86	29866.4	80316.6	501551	46127.2	1736.15	14807.8	6377.07		23110.1	2.24696e+06	9849.3	4714.03	477.506	85812.2	5096.39	3701.93	4218.02	79892.5	86509.6	49245.3	14967.5	65544.1	8221.8	160737	41768.1
GF	D	m	1	3276.74		5854.99	2050.33	971.026	688.175	3467.3	27614	2822.37	147626	51425.4	3648.11	6228.9	2928.09	221865	788.522	913.128	574.932	3132.73	3429.12	12054.1	76289.5	34399.3	201826	219691	2535.52	1667.89	965.785	855.078	32222	288278	2645.33	4524.51	1439.23	111329	5036.87	2191.67	7351.9	156397	6866.32	82866.7	9698.85	61419	3969.32	54361.4	6184.58
GF	E	m	1	14962.3		17936.1	3235.05	1505.58	729.228	2768.09	15546.5	1096.74	78541.2	36375.5	6356.23	4949.04	1493.82	185908	1460.09	457.376	1415.54	6089.93	40863.2	6808.74	30877.4	79409.9	480671	75136.4	4270.49	8126.95	8666.54	243.239	20763.3	2.50759e+06	2937.87	25650.1	4518.08	155102	8493.41	9917.04	12887.2	27339.2	54605.1	58405.9	29272.4	231734	22289.9	306152	88575
GF	A	m	2	348547	1012.91	155255	144370	43851.8	14521.6	43251.1	250266	21280.4	230606	290188	47199.8	47769.2	3391.59	175437	4443.62	3635.12	1674.71	10489.3	5577.71	10916.3	248925	83607.2	444635	42646.1	1306.95	40054	7115.9	735.981	53889.5	130908	69657.4	7768.08	2629.59	358046	25390	10778.5	7106.46	38717.1	79282.8	90580.6	149850	1.04533e+06	4406.27	144014	124218
GF	B	m	2	910919	3058.97	127001	493830	65602	45964.1	94674.2	478750	69889.6	480011	792084	153493	96862.2	9635.52	268553	28762.9	6961.12	4595.11	26970.5	6046.51	28934.2	631229	272455	1.68586e+06	93839.2	1010.11	7840.67	1315.28	1297.92	221509	1.05482e+06	124592	80445.3	10487.4	617524	235420	4978.84	40800.9	803.186	62774.8	316775	298738	513980	6650.51	368196	158441
GF	C	m	2	816418	4134.28	317264	470438	57521.1	27830.4	76030.8	434214	47211.2	465147	633789	144141	113977	5394.02	143078	10125.9	4493.32	2351.36	16467.2	2895.84	3696.11	213040	123418	690760	3780.34		2688.08	13350.1	599.799	72258.7	84265.6	74581.8	752.247	3296.14	24191.2	13278.2	441.658	3436.06	11453	36906.3	93891.5	241913	2.4385e+06	4288.78	53082.7	86979.5
GF	D	m	2	604874	915.496	114455	313981	57611.2	30310.4	82808.2	430936	41654.9	511930	632427	123301	118076	10963.9	272474	13496.5	5151.98	2402.2	19260.3	3485.1	34884.9	405879	116149	707472	105404	1364.54	26873.8			441273	424260	118223	40328.2	9503.97	628561	155294	9275.44	26239		223038	322185	192983	4.92785e+06	24827.2	391207	262749
GF	E	m	2	441509	2693.62	119372	263471	33163.7	28721.9	80821.8	442828	46155.1	536022	778543	166450	115313	10239.1	178218	15537.6	5028.2	1937.11	24676	4143.98	14779.7	540257	171810	988549	36464.5	2228.96	2187		757.247	103754	753226	65459.4	43517.9	7600.92	1.37177e+06	90822.9	8033.15	24202.9	571.788	337672	162795	193041	7.04147e+06	28272.5	464457	187640
GF	A	m	3	536513	1673.99	144766	391390	58376.6	28531.3	78390.3	403015	57230.2	207584	448827	146232	104654	6834.88	405319	11152.9	4849.13	5849.42	15448.7	11768.2	33721.8	116366	213046	1.07591e+06	145985	12818.7	15444.9	25523.2	1648.81	377702	620038	51826.3	32985.7	11772.3	681679	236545	10516.9	72872.5		153704	393081	304282	5.4339e+06	14496.6	265795	292742
GF	B	m	3	745913	1372.76	136105	523308	45677.4	55502.5	145653	604718	79622.8	488313	932783	202057	170216	7152.66	426926	13705.1	6711.02	3658.76	29465.6	16170	25993.9	558963	190284	1.08386e+06	225359	3367.55	6322.56		2021.23	153164	440674	99816.9	91744.7	10511.4	468641	285541	6830.79	47374.5		172143	60204.4	301860	1.2459e+07	26114	349166	103072
GF	C	m	3	472589	332.326	130232	240791	53315.6	19444.4	64169.6	329404	38542.6	221145	473034	82911.4	92098.2	4501.09	513798	12779.4	7919.81	1551.92	17157.2	9482.67	7778.25	210510	115934	425869	113214	5820	5240.52		1092.69	156792	77331.8	63749	23247.3	4486.14	664440	51750.2	15950.2	26098.6		39587.2	113935	273341	3.10379e+06	19630.4	296590	120203
GF	D	m	3	92897.4	235.45	33665.8	66763.7	9183.13	13338.2	34307.2	150888	21947.4	923450	591666	69312.2	87492.2	11045.8	211732	7169.54	1370.81	5448.37	52829.8	3973.6	25593.2	1.29742e+06	142779	876209	15950.8	938.785	4706.07			51583.9	144279	11313.6	7830.37	3085.81	667712	30835.9	17128.7	5223.98		418198	48194.3	44844.3	1.34662e+06	7327.7	120607	95675.7
GF	E	m	3	589246	1697.21	215768	453412	32981.6	45876.5	121792	566832	81755	472114	1.24678e+06	253760	189374	8266.58	281491	17502.8	8005.05	2506.17	23553.6	5921.56	32506	516813	233764	1.46516e+06	118004	7135.22	5891.93		477.304	90236.8	444830	71717.7	53000.9	9844.69	672641	50349.8	5630.71	22198.2		42896.5	212599	245626	552143	15623	187037	98032.7
GF	A	m	4	541266	1961.96	75294.5	146567	10815.7	22463.1	16697.9	265894	51028.5	246271	266326	115478	85526.9	8653.8	198897	9136.56	2794.83	6394.29	19542.2	8731.89	39696.8	1.16637e+06	351028	1.86969e+06	78990.5	9263.99	9849.12	4188.69	2282.12	92272.2	532130	20943.4	10380	17724	841042	224450	3480.89	44796.5	535.585	54467.6	395048	418992	2.98972e+06	6788.52	111980	387245
GF	B	m	4	271639	314.417	91642.5	106529	51349.5	20398.6	34990.7	136282	15987	1.48601e+06	265341	166226	44412.4	16700.4	4.26944e+06	8401.6	2575.71	9607.25	14754.7	76799.8	5151.04	12182.9	23224.3	146124	122329	31357.4	2987.98	128159	1002.8	46219.5	516141	5021.64	44524.7	9015.44	93611.1	53860	10966.2	3554.67	9796.69	348962	48904.2	72409.6	2.48616e+06	3609.1	43672.9	10949.9
GF	C	m	4	624925		145737	383863	58455.8	28725.5	88312	427602	47675.5	207162	667476	128183	107874	4311.46	501696	8055.68	6079.55	2690.84	13882	10903.9	8781.85	225285	87322.5	500084	149765	2137.02	4096.1	431.632	1760.7	109276	68037	31024	13648	3231.9	13957	15369.3	2598.17	5180.01		102030	111337	255636	3.26148e+06	21332.3	387041	79399
GF	D	m	4	691650	362.856	176442	482813	50831.3	47574.5	126140	556447	80190.6	373765	1.37139e+06	218164	197446	3379.53	278043	10316.8	6979.24	1606.19	13707.3	5159.86	20089.9	190438	86946.9	415455	249128	1864.03	4039.92	2752.12	1568.54	329971	99522.2	41644.7	29568.4	14152.7	275203	241626	11350	61025.6		37302.2	496459	347788	704525	2617.61	149127	48064.9
GF	E	m	4	574201	837.838	156272	343275	36578.1	43002.5	92793.6	541028	60405	259229	1.12362e+06	231354	153129	7379.01	407821	18023.7	5297.96	1979.3	28047.3	17778.6	37200.7	288707	174451	988124	14616.5	6945.96	7030.81	7686.6	2536.83	172740	648325	75912.1	27225.8	10722.9	1.0389e+06	188804	15902.9	40083.9		305367	258653	304688	5.25727e+06	20334.2	373752	133538
GF	A	m	5	435027	292.934	132795	276044	25306	32326.2	57034.9	383595	49494.2	175394	470517	131111	97795.1	5811.79	347030	11056.1	3527.39	4056.23	12484.4	12731	27036.3	455638	228732	1.22112e+06	160712	8691	9854.31	33038.4	956.418	119793	1.13523e+06	19615.9	5773.22	9713.17	556264	196802	6843.78	13862.8	0	150055	241563	227791	4.72217e+06	11490.1	246294	377247
GF	B	m	5	535147	422.712	113450	317191	27733.3	32238.9	100496	474866	71340.3	247300	871031	172639	156233	7256.11	775175	16246.3	4581.48	1356.91	18840.7	14766.4	15521	324808	84593.4	453337	679524	8788.58	7290.49	16960	2673.12	51877.1	211690	41982.7	40952	14798.9	247632	177309	3964.73	42970.9		182879	309597	242618	6.68944e+06	22314.3	290321	204282
GF	C	m	5	606612	802.665	151617	390944	55500	32190	107812	516247	57278.7	289201	1.05412e+06	212880	165367	5612.14	201167	11474.4	8798.12	1980.36	16273.1	6029.95	13417	306948	89854.9	475907	108211		4572.09	293.931		185378	66769.9	39864.2	6398.86	2296.02	12747.4	29137.7	912.715	3765.5		81103.5	145414	247167	2.06842e+06	9051.13	161173	41046.5
GF	D	m	5	622480	893.853	170655	416386	28257.6	33935.4	107347	585882	79837	457045	1.58525e+06	336494	236420	6495.67	452104	9916.85	6067.87	1128.85	17536.3	5811.7	13607.2	361017	100002	482480	357451	3781.88	4145.04	13840.3	2372.19	33024.4	116131	45165	45441.8	14164.5	360332	214831	4651.18	38173		73211.6	255935	334600	6.66181e+06	1218.87	10052	119229
GF	E	m	5	29427	533.897	19308.7	38224.8		10650.1	16741.5	68107.9	15439.9	612910	514759	57081.5	79810.5	9837.41	115303	6967.82	1266.78	6195.55	86287.6	5706.48	32480.3	1.37336e+06	154470	864281	1847.07	412.524	2492.23	202.809	842.197	2392.75	85378.2	1368.71	17689	2205.3	543553	10626.9	6545.78	2721.86		342598	11743.3	14082.9	234275	1628.06	21545.7	19848.8
GF	A	m	6	190785	614.055	74908.8	114598	12502.4	20635.3	53851.7	303777	35985.6	139618	724489	110886	116526	2690.76	230654	9985.88	6506.91		15047.2	2330.05	15884.2	363267	100325	617580	88645.3	1713.9	1480.11	12638.3	1033.78	18600.6	231527	17678.7	16768.5	4475.74	333364	154507	6734.02	12111.4		181826	62075.6	97024.6	3.20047e+06	6273.62	109268	122026
GF	B	m	6	8160		9626.47	1273.3		383.461		5435.17	488.285	19680.1	18432.6	2669.88	1507.12	805.511	2135.91			796.634	6165.58	975.817	2496.05	4464.3	33892.6	200000	3006.45	31305.1	887.258	526.908			35177.5	909.489	2243.3	818.211	76688.4	4232.95	2213.12	1165.9	11177.1	22325.6	3131.23	3523.11	41457.6	791.256	14846	6634.59
GF	C	m	6	780374	1623.02	91962	645236	28754.9	46661	117433	536318	78650.9	682246	1.49377e+06	346178	216115	5591.11	271747	13841.9	7352.61	2584.7	22236.1	5921.61	11090.4	526991	142673	542685	145720		3016.69	2075.07	1867.19	57854.8	58275.8	15720.1	8283.98	11905.3	21743	22611.5	1023.03	751.097	6609.57	70616.9	76989.4	317601	2.40919e+06	1679.79	18063	81330.1
GF	D	m	6	288331	778.78	58834.8	174955	8168.44	26355.9	90364	339113	53177.5	650077	1.25335e+06	254343	177454	5863.79	189309	11154.6	4516.08	3682.69	29323.7	3111.91	14854.5	569288	95537.7	535339	98273.6		2156.14	4647.36	1430.88		98367.2	5455.54	15181.9	12226.3	501113	135440	8905.12	31349.1		415910	71116.9	123566	5.6237e+06	1212.74	24233.4	129562
GF	E	m	6	248482		75837.8	189010	11695.8	34369.8	98391.8	420381	58283.8	160108	1.0345e+06	194108	131436	6874.8	602685	19957.8	10727.1	892.009	11594.7	10346.4	7105.47	149356	68073.2	358959	303465	7139.98	5172.02	20510.1	2246.76	38050.9	198573	11118.8	23670.2	7215.04	230336	143471	4859.98	17459.9	1081.53	83552.9	52031.2	135753	6.74761e+06	16192.7	255920	140467
GF	A	m	7	522961	798.52	162449	337904	26533.7	30163	78940.7	396787	55549.7	328457	1.05806e+06	211278	167480	3258.39	338251	6735.9	4941.16	1506.01	18807.2	6338.12	8484.16	258777	113445	589424	147775		3337.57	13116.8	1462.79	28628.5	358268	13613.8	10279	8112.05	220526	78264.9	5935.31	23524.1	539.786	50850.9	58485.5	230192	1.87758e+06	2512.2	35436.3	56791.4
GF	B	m	7	226480	252.519	79773.7	146467	9348.06	28682.7	65532.4	303136	45701.6	566863	893269	140073	127186	12149.6	230533	9029.44	14491.6	627.507	18862.4	2351.1	20015.6	94106.2	183295	1.09213e+06	16994.6	6976.41	744.989	8984.1	731.999	9895.58	173273	21741.9	91445.1	5742.05	303625	144810	9726.94	12272.9	5631.1	196814	34861.9	126279	5.14993e+06	14191.8	244806	205221
GF	C	m	7	447411	678.391	166536	324865	22511.9	46707.8	105380	556701	78269.7	369676	1.55014e+06	352571	211542	10318.2	286148	10929.6	5661.73	1041.77	26310.6	3384.48	18739.9	351995	136957	802613	151930	924.512	2946.5	1838.78	3597.98	22260.2	223743	17003.4	8798.93	14043.2	336878	189425	4260.71	27444.8		127313	169291	263709	8.86858e+06	11762.7	171109	167366
GF	D	m	7	262073		69559.7	229166	17053.5	30072.1	87650.1	395038	53707.2	273135	1.12337e+06	244698	167865	6953.51	637932	10563.8	10724.4	827.973	10502.9	7021.66	6320.02	152508	35972.7	137882	427949	3754.14	3351.99	14786	1334.37	58421.1	98630	7497.46	30868.3	6744.97	204212	139939	3117.7	14607.6		102076	37876.3	105141	7.05113e+06	5108.46	79372.7	61515.9
GF	E	m	7	502965	615.783	126107	339415	18464.4	44321.8	91542.2	377701	61569.8	251323	1.00953e+06	161138	126700	8646.88	1.0623e+06	24390.6	13220.9	1229.34	12685.4	18602.7	11263.3	112376	69494.9	567686	689978	11696.6	4426.39	26356	6553.3	15077.1	577132	57869.2	48669.9	10908.8	392161	118481	7192.14	45674.1		18718.4	169373	244158	2.19709e+06	2545.9	218560	78255.5
GF	A	m	8	138901		63101.6	80078.1	11885.6	20784.9	66022.8	231420	32953.4	82757.6	569023	99088.8	96804.2	2611.67	316464	8883.91	2389.73	573.576	7096.84	2555.34	9638.31	113798	44416.6	224456	143273	2598.32		15337.9	1194.87	72792.4	129227	7135.09	13154.6	5462.99	135395	140187	3483.77	12886.3		114782	110237	67187.2	2.88843e+06	4729.31	68592.5	80730.7
GF	B	m	8	36810.6		33366.7	13368.1	2158.26	3952.18	2568.92	39463.8	5235.93	79306.6	135364	19314.4	17170.9	7212.84	10878	1200.57	1844.85	2460.39	31510.6		11574.7	39474.4	57636.3	369554	5940.75	23088	1932.7	504.765	225.725	15051.1	96999.8	5467.46	1547.47	2796.64	286545	36405.4	5097.31	11036.8	30062.3	81722.5	32737.8	39095.7	340217	2949.77	39688.3	41604.9
GF	C	m	8	822677	1727.12	209954	524913	24950	58746.8	101073	340114	68027.3	2.92957e+06	1.43811e+06	686153	208989	17255.8	3.05169e+06	7221.18	6702.61		45937.9	389404	5055.01	103717	128403	762249	49461.2	46929.5	14167.3	20448.6	2993.57	117324	1.95765e+06	36783.5	45513	18404.1	913338	137564	8592.28	175780	2341.71	130995	116573	173811	4.27456e+06	63681	1.04548e+06	249218
GF	D	m	8	76445.8		33085	49893.2	4012.1	12952.3	33215.7	124668	25659.7	196396	479330	75083.9	74645.3	2200.91	111798	2627.86	1238.98	704.28	19417.7	2406	17294.5	146812	52297.5	294289	39705.9	959.032	1135.17		888.655		38632.2	2419.35	51401.4	3921.49	192929	64724.7	5703.4	1195.55	3778.12	192508	43709.4	69699.3	1.30462e+06	3754.74	49801.3	3706.87
GF	E	m	8	275799	525.124	106213	186094	12167.6	32141.9	107384	466159	62779.4	221674	1.15429e+06	219099	172206	5137.68	410045	14150.5	4992.52	673.424	14709.2	3825.65	13637.9	141595	98617.4	589187	159310	3216.29	7048.22	7437.64	1003.95	34441.4	169116	15113.1	41009.9	7439.2	184107	148998	1641.87	20340.3	535.009	68096	119382	153395	6.96961e+06	14993	242125	78664
GF	A	m	9	40541.1		16789.3	14562.2	718.056	24328.9	37007.9	90652.9	23733	311507	154201	67318.6	25319.1	1928.27	24363.1	8643.99	3110.07	2906.34	1114.95	17588.1	13521.9	19188.5	3133.63	4654.8	3697.62	491.05		33965.4				273.471	8274.61		11947.5	17547.2		653.271	0	12806.9	3083.76	1884.06	502965	645.973	2157.02	627.587
GF	B	m	9	3649.78		1653.11	718.2		2117.17	1346.77	3884.9	1088.95	21846.9	5366.17	2719.73	1388.52	180.483	537.679	994.232	334.311	545.013	228.852	1312.03		279.239	252.795					518.346			257.356		580.826		4013.56	419.426				1187.15		276.981	15719.5	223.993		158.277
GF	C	m	9	507905	360.051	128750	364720	21311	45942	99914.5	503322	73321.3	388244	1.37399e+06	214785	202992	7346.27	1.02822e+06	16933.6	5920.79	3197.61	15503.8	16753.9	6322.63	92923.9	127292	746043	686080	9371.65	5150.76	11658.3	1759.95	22588.2	426073	13290.8	58668	7015.62	227848	161085	4867	33732.9	3980.29	131890	143422	271408	4.9132e+06	8956.3	19470	136918
GF	D	m	9	98898.4		46051	73699.4	2094.61	17241.7	41033.9	123626	33716.7	161179	651025	98514.4	100134	4892.62	542346	11249.6	1840.92	461.924	15984.3	8654.15	2868.8	78242	55370.2	265733	480097	6293.23	933.239	16728.6	2012.62		94143	2472.23	110231	6142.63	185714	94393.4	1560	12627.8	790.914	117702	19876.6	94695.4	2.14906e+06	5613.5	91345.2	47902.1
GF	E	m	9	589499	964.667	155696	478031	18033.9	58143.3	175833	703022	90958	512846	1.99867e+06	431662	289395	5782.31	560076	17347.9	8384.86	2037.43	13326.5	8210	19293.6	100608	117885	682344	189178	3495.18	11168.6	15170	2127.03	15946.3	300594	18935.9	89213.1	11644.4	205061	208965	3735.71	36181.8		31378.3	269083	331188	6.26034e+06	12287.6	168639	97518
GF	A	m	10	441050	638.79	129286	326636	9957.96	41438.7	98519.2	421272	64412.6	361491	1.50743e+06	325117	248064	5359.79	881986	16270.8	4334.7	1276.23	16266.6	8750.82	12810.9	142580	134683	738713	193921	3863.63	2874.54	27943.8	973.501	15582.9	262924	3342.09	84879.1	6440.36	183549	163137	3468.29	15867.3	2627.5	170144	77098.8	132207	8.96007e+06	5901.43	113929	195233
GF	B	m	10	75098.3		36101.8	35100.8	1511.32	12966.6	24490.1	97939.1	21836.7	276492	414672	54328.2	61095.3	2738	171891	2670.22	1333.6	1426.1	33314.3	1219.35	10555.9	90376.8	74456	479218	146723	2019.99	675.381	3582.22	693.983		71874.3	1624.36	57138.2	4731.91	194962	61951.2	6019.72	6412.34	3609.5	185606	34252.8	54644.9	1.18572e+06	5429.03	89432.6	49864.2
GF	C	m	10	112308	649.71	53519	90144.4		20510.8	37274.6	98403.3	39433.1	819374	889645	142595	129699	5688.26	290791	4025.27	5843.15	2391.47	71798.2	1534.42	18015.8	87652.4	194144	1.25736e+06	62824.1	788.644	1070.02	3319.93	537.579		58741	771.858	69430.4	7432.1	358321	74688	4185.48	5997.88	7438.81	181335	34655.5	71714.7	1.39703e+06	3824.32	56304.4	80452
GF	D	m	10	220695	214.58	11825.9	158087	4366.66	26573.3	71556.4	274491	45078.8	247746	1.00799e+06	151022	141943	4157.9	769896	13915.8	7698.05	1821.97	15039.2	6659.15	2833.65	67454.7	75673.7	405142	651143	5768.78	5808.1	21346.4	2689.75	15482.2	179314	8211.94	44228.7	8322.87	156385	111731	2205.95	18567.1	833.677	122575	49519.7	111725	5.60246e+06	5276.41	83346.8	96547.2
GF	E	m	10	284610	279.152	77178.1	238182	4514.45	38388.3	98100.5	356743	62773.8	319812	1.24877e+06	301850	192039	7196.19	947107	19782.1	4279.52	1098.08	22833.7	13691.6	3086.62	303616	74618.7	415743	599802	5214.6	6338.15	35345.4	2610.94	6827.42	350326	2905.61	62504.9	11364	170894	163294	2187.83	19060.1	2221.83	152089	36066.1	228085	4.99326e+06	8198.85	115974	106897
GF	A	m	11	172981	687.462	77727.7	130596	3056.68	25184.9	57212	156419	40239.7	226900	935659	152612	163073	3057.51	333594	8465.96	2377.8		21583.8	580.087	12409.7	167183	91859.6	395280	97186.5	911.453	1669.19	13806.2	1092.66		143358	2253.33	10388.3	4185.95	208149	111913	5114.2	17155.1	591.758	114341	38225	54453.6	2.75163e+06	2853.05	59639.5	95068.9
GF	B	m	11	57735.2		35009.6	40436.2	1871.48	11193.3	18745.8	46798	20306.3	81044.4	418675	42065	60053.1	5800.78	628081	8481.74	1130.18	1108.46	11371.6	5997.48	2772.11	113346	49705.7	279093	810360	7515.5	5094.18	16413.9	2238.12		108528	2648.14	12253.1	5175.79	74098.2	54098.6	1398.86	13273.3	701.629	72137.8	21617.3	26355.2	1.05759e+06	3840.9	50625.6	42381.4
GF	C	m	11	161379	2886.19	75929.8	30943	8405.75	9914.7	9721.54	123407	19272.2	222648	578656	74580.4	94294.2	37635.3	84079.6	11358.2	4109.21	1888.6	220742	2726.34	77774.1	155912	110874	802521	23918.7	147734	11176.7		1165.26	111935	268416	19797.9	109839	16219.3	204063	127200	41611.8	72629.7	2337.16	265979	142715	11695.2	1.5718e+06	33145.4	510211	434240
GF	D	m	11	88648.9		40675.5	52135.7	1581.88	12300.5	26309.4	65613.1	23631.4	203087	575608	73756.6	87960.2	2169.52	215354	4836.31	1681.38		26498.6	1394.26	6487.64	53053.2	85907	411720	101523	779.397	316.95	3865.57	320.424		95856.1	2218.48	6476.56	7018.81	107182	68706.1	2566.23	6701.68	1551.55	85160.7	24214	55243.5	1.26871e+06	2873.15	35585	46890.1
GF	E	m	11	350789	481.376	94009.4	270160	10965.7	43216.2	116276	531403	73484	418746	1.43357e+06	354391	197494	5578.49	508501	20254.9	11966.1	2567.84	12580	6594.48	12326.7	165984	105015	613952	189877	2794.79	1693.18	4992.72	2321.28	103400	303238	28554.6	42219.9	6911.79	219344	187819	4303.41	26518.1		52998.7	85250.8	195636	8.56322e+06	11100.5	172251	103424
GF	A	m	12	71015.7	580.641	24608.7	41369.5	3664.36	10603	38444.4	139514	29621.3	36118	215048	22421.5	32641.7	4626.2	1.05255e+06	9183.92	4887.71	1072.86	5522.8	24503.7	4373.92	24639.3	13211.7	34368.7	555574	6198.46	3527.03	42440.8	4115.85	8221.53	207280	6283.61	17833.7	4456.55	30538	22710.7	3850.84	21072.3	1953.68	55587.1	29506.9	39402.5	414619	1276.36	9189.51	11459.6
GF	B	m	12	64953.4	283.373	42553.2	29139.9	4026.65	11807.8	26882.5	105845	25263.1	172126	286018	26568.3	38370.5	5173.35	673006	4784.21	1101.19	2100.23	21327.4	5925.9	11061.7	53286.2	40823.7	234607	466507	9456.09	1680.61	18762.1	2977.84	61561.9	224940	8912.27	19374.6	7709.82	97134.2	40274	2440.84	24664.6		78229.2	91368.6	52579.9	777641	480.648	17048.8	24457.3
GF	C	m	12	75727.2	342.779	2216.45	45690.1	4706.86	12249.5	28963.6	116849	24452.4	112175	220462	25884.1	43218.6	6093.06	752773	8034.68	4323.03	1270.45	14678.4	8323.29	10118.2	55662.7	24662.1	164241	521412	7943.81	4201.99	11987.9	2331.63	28720.1	214676	6195.94	16979.4	7811.71	98241.2	43778.7	1681.24	21183.8	2512.97	89406.1	28068.5	81341.7	971009	1380.32	12698.8	4702.56
GF	D	m	12	40203.7		17991.8	22604	1567.07	9576.94	26595.1	70966.8	22100.3	28143.4	187100	26203.4	21147.8	5628.02	1.01099e+06	8383.34	6129.95	889.731	6000.74	12967.5		14419.5	11470.5	45132.2	911329	11987.5	5456.37	24425	1628.37	9295.51	159014	3675.86	26265.2	8290.7	34665.5	13069.1	2023.98	18275.6	1799.81	50285.7	22876.6	45806.6	306073	260.579	13910.7	35184.5
GF	E	m	12	37770.5	591.089	21329.6	27586.2	2198.11	8780.7	23825.8	97025.8	22787.2	28822.6	246056	27637.5	27804.6	7279.53	1.00829e+06	12655.4	3901.9	1231.98	6203.08	14095.8	4688.59	11805.8	9498.33	47203.2	774120	10691.1	5532.44	25050.4	3928.91	8511.33	282501	114607	24070.2	10603.8	29574.6	14722.7	4231.05	21006.8	1704.86	51232.3	11536.5	73254.3	473716	1332.35	10005.9	33880.1
GF	A	m	13	19044.2		7526.64	7718.82		13451.6	16993.4	40077.2	9582.36	229337	64821.2	29830.9	9847.1	989.357	5411.03	4688.94	1874.51	1475.91	726.133	6059.56	8033.1	7922.21	1322.13	1850	1104.33	497.515		7519					3426.93		8801.77	2229.57				5789.89	1243.61	574.846	225882		1413.35	459.563
GF	B	m	13	86060.9	401.38	55242.8	32741.3	5137.64	13919.8	25832.7	105406	23724.7	152680	233340	33896.2	34861.8	7764.66	778266	7818.37	5810.26	1022.06	17702.6	11953.2	10838.6	137227	59982.9	374362	578521	10123.2	12942.4	20580.9	1314.98	21815.8	216843	10251.5	22851.3	9087.98	257073	48685.5	4472.58	31780.8	637.611	124526	92304.4	106856	1.20411e+06	3337.39	51169.4	64474
GF	C	m	13	87246.8	510.258	36325.2	40028.3	4521.23	15976.8	34972.8	110251	30344.6	58650.2	241024	28312.3	38215.2	6879.85	1.12258e+06	11368.7	1224.24		9022.68	16314.9	1927.39	78880.4	27762.4	151182	794528	7959.37	9789.09	27725.7	3794.08	44187.4	182526	12692	23365.1	8103.52	131990	34065	2092.21	29553.3	1535.88	96496.2	56295	93691.6	1.03169e+06	4435.16	41664.6	48681.8
GF	D	m	13	69138.2	551.737	34204.8	34093.9	4158.34	12079.9	23827.1	76141.4	21608.7	76877.1	317403	38152.9	34168.4	4750.56	1.02509e+06	8878.13	508.235	1372.73	8474.19	7937.23	3426.8	69738.1	24451.4	122085	808649	8142.04	6408.63	26395.1	2986.8	21950.3	182498	7160.12	20115.9	7210.28	76785.1	37602.7	388.834	13384.1	3365.98	87364.5	17707.4	6701.6	792956	2460.59	33725.7	27662.8
GF	E	m	13	122542	756.659	37259.4	45175.4	3602.08	11580.3	29077.1	106991	27655.5	101786	357708	32387.9	48005.6	7473.36	1.45967e+06	11699.4	3772.7	138.414	7568.17	16730.1	3197.66	121323	23784	140795	819816	7545.89	8305.3	35229.7	3654.1	5921.63	320607	7838.3	60020.3	5701.79	74271.8	50748	2055.81	18040.6	1312.18	97831.2	39927.3	63781.2	1.12196e+06	2575.58	32057.9	52412.7
GF	A	m	14	110946	228.129	67100.2	43041.6	5268.45	12311.1	30728.4	154572	25982.7	146714	369777	53273	44335.6	5364.27	723094	5812.08	5987.98	1730.07	19259	8344.18	13218.8	87540.1	52303.7	371772	341505	5573.18	2358.91	17983.7	1756.57		203009	11803.8	15952.3	8948.34	205957	59026.3	2396.03	18465	817.095	109028	44481.7	98853.1	1.2256e+06	6014.46	77546.9	46781.6
GF	B	m	14	134285		83186.6	52668.6	7623.81	11648.4	23970.3	154711	24741.3	214237	429792	56541.6	65010	3980.21	294329	4752.96	1343.56	2544.13	22476.9	2733.79	57023.7	283926	96126.1	588411	174796	3055.11	2090.17	8996.45	830.431	29157	203231	12826.2	58005.1	10549.4	314767	78058.8	2956.64	16008.2	4318.5	389817	129667	132022	2.22483e+06	1776.03	28155.7	88872.2
GF	C	m	14	14768.4		13027.5	9901.34	1036.64	3332.04	6302.48	30769.1	8604.46	71081.3	106703	15390	11258.2	1593.52	246160	1645.66	1910.31	1593.53	10164.8	1481.51	6411.99	11855.5	34939.3	300629	145890	1281.15	1690.01	4404.79	434.279		77986	2804.99	8534.23	3959.45	99966.4	10570.3	1756.57	5276.17	14202.4	59415.4	16370.2	22865.1	99508.1	1345.41	20080.3	4313.41
GF	D	m	14	5165.97		1930.05	1292.83		1874.55	3138.55	6736.44	2159.87	33760.7	14281.3	5379.56	2460.8	714.187	7424.49	301.478	344.586		206.577	3440.4	5050.71	2597.16	279.429	660.404	1400.28		226.634	9832.59			1265.05	168.32	3492.1		2129.93	1170.13			386.261	1375.13	141.163	2379.83	33068		1079.14
GF	E	m	14	1745.06		1407.97	2027.85	252.349		1110.03	3719.42	542.658	10835.3	13850.5	2104.84	2218.12	458.78	87864.8		590.192	333.196	2586.14	627.699	1538.68	2472.76	17346.3	116355	146826	922.518	339.344	1552.77	378.526	1509.2	23401.2	1155.51	4861.85	886.007	22869.8	1152.07	406.49		5370.26	6747.31	2697.68	2616.32	7712.36	0	6953.18	723.302
GF	A	m	15	51752.9		36043.5	22454.3	2474.6	8157.76	13784.1	73309.4	16993.4	101331	243313	29412.2	27163.6	4804.99	482093	2256.96	2762.5	561.836	16259.9	5333.29	13323.9	27328.6	50195.5	318702	244257	3181.52	2324.42	11091.2	701.13		114060	8078.64	10984	4693.27	274535	35857.5	3091.51	19602.1	3146.8	119917	47158.4	68949.8	522918	1301.63	23625	34521.1
GF	B	m	15	35819		26621.8	12776.1	2227.14	5118.52	9406.23	38600.5	11535.6	95247.6	103001	14363.9	17894.7	4982.81	713353	1452.3	3027.98	2091.66	9133.84	7920.17	29136.4	43835.4	48068.4	308985	407442	6693.66	3329.97	27042.3	2120.1	6006.24	238117	6964.09	16716.4	4401.94	222170	20822.6	2779.38	10214.5	8190.59	111800	17058	44522.2	293418	601.589	10115.6	56020.7
GF	C	m	15	6301.23		5758.02	5542.37		875.078	1873.71	15482.1	2930.5	51864.7	64030.1	8845.27	7239.59	1910.05	185558	1107.78	1244.18	1445.45	8712.92	1275.58	9147.57	11915.9	39499.4	248030	137531	2086.63	1679.01	2970.35	1192.9	1647.23	56903.3	1240.85	6718.22	1777.56	135382	4869.69	1862.97	4836.51	23465.5	58717.2	6313.6	13076.5	37472.7		20629.3	4843.16
GF	D	m	15	1638.8		1467.56	1591.4		216.414	501.17	3088.99	1058.54	33758.2	22952.6	3012.02	3480.67	261.849	50624.5	279.708		971.706	2974.56		6727.85	3434.89	28721.5	162732	62300.7	741.336	654.613	1050.61		379.289	26731.2	352.293	2327.18	476.135	109159	1158.48	2409.1	377.563	39804.8	25963	1697.97	3156.61	12047.2	459.365	9111.18	267.337
GF	E	m	15	9837.98		6995.26	5225.91		2449.84	2236.06	13521	4760.15	23139.3	74304.4	6005.52	7329.34	2474.7	379634	1982.46	1873.59		4299	662.925	3084.93	12260.6	20263.3	103695	344427	4484	3331.58	9049.82	1850.51	9316.49	96018.6	3674.07	14668	2880.46	40518.5	7574.89	1013.85	716.317	1518.73	23070.5	14629.9	14705.5	129815	724.141	11602.5	873.305
SPF	A	c	1	34278.5		29429.6	16699.2	2801.07	27504.5	32130.7	179260	30103.5	3.97432e+06	489315	170775	91266.5	4143.34	161900	6361.94	4181	10261.6	1720.91	24322.3	86716.6	16247.7	19711.3	39287.5	2643.89	534.835	1001.08	3847.18	425.937	4131.84	64928.1	8858.55	8719.48	343.676	249611	9467.49	10794.9	813.88	439329	17360.2	16853.7	9501.91	290816	4343.68	85521	14796.3
SPF	B	c	1	33610.2		16526.5	16352	2003.17	15707.9	35093.9	278605	19528.1	4.89095e+06	639278	184912	94492.1	4084.65	283803	2466.14	3913.44	7080.02	2208.31	59672.9	187084	13199.5	28002.2	105990	3834.93	1010.21	1773.96	742.79	564.981	70199.1	187981	13199.7	9384.32	329.673	329301	30821.9	10539.1	21502.2	1.452e+06	70489.1	18765	7702.96	628450	18875.4	341066	22771.3
SPF	C	c	1	21889.4		16842.4	14900	2252.84	5702.33	9795.45	15850.4	2871.61	5.6484e+06	67194.6	49511	15840.1	1619.38	7530.84	2394.06	310.893	2368.84	3097.7	9046.2	219011	17275.9	29786.4	173812	2301.35	18137.2	1760.77	1097.99	720.094	17873.8	682355	8966.17	10377.9	8256.39	823245	11335	10447.9	18460.7	433337	125329	39961.9	13038.4	282678	94634.3	695595	113891
SPF	D	c	1	53860.4		54939.8	37534.1	6495.86	14135.6	22870.6	19918.9	10764.5	2.99063e+06	117273	115937	32321.9	4207.94	119914	2689.28	1036.74	548.062	4171.49	44666.9	417726	12416	26832.5	159157	7391.22	47898.9	3116.61	6335.06	1834.19	26055.1	566180	9955.37	16299.8	8818	2.19564e+06	18604.7	14981.9	55718	266792	196272	18265.6	4146.62	600072	101957	1.86536e+06	91617.6
SPF	E	c	1	38521.4		19646.8	10745.5	4270.17	17407.1	33321.7	174169	21217.5	4.62956e+06	280685	110556	48778.1	7182.61	330929	1528.51	3748.92	18140.8	4003.1	106038	155667	35208.5	39425.1	266175	11392.5	2636.71	995.706	6742.29	716.117	1743.54	879423	10561.1	11843	703.35	262038	12708.6	11140.6	13530.2	669887	17483.1	17306.5	1264.66	107258	11253.1	202279	36646
SPF	A	c	2	39810.8		17227	13155.7	1483.23	17527.9	22953.2	73625.8	15629.3	207743	102836	39702	18357.8	1898.84	15275.3	11878.6	1869.78	1717.29	967.381	18847.6	3906.61	9821.16	1986.66	3009.96	3699.26	505.373		39511.1		1584.01	1492.56	669.913	17255.9		9192.88	8782.69		234.519		5961.03	4044.16	805.003	489975	194.749		780.725
SPF	B	c	2	107837	279.028	70003.6	30047.2	2221.72	38036.3	55669.8	171537	40250.5	986343	285051	103961	44967.7	2329.2	16007	22306.4	4998.01	2873.01	2640.09	20478.1	5349.03	19657.9	3855.13	8005.11	2969.75	107.31	1245.98	19083.9	372.049	7835.28	2954.86	7044.44	24557.9	442.191	31352.2	18847.7	733.578	1182.56	2236.54	11720.4	6760.73	4640.73	205145		8600.97	2345.85
SPF	C	c	2	774449		287793	450347	54940	55914.4	120106	399791	59932.4	3.58073e+06	1.77672e+06	824260	272203	4944.6	550084	5813.54	7442.28	2303.34	19515.6	8280.31	138364	274468	321547	1.93918e+06		7154.71	7126.05		1762.19	112922	630512	54929.8	84816.8	5882.93	1.32421e+06	192813	9430.63	41593.1	982.635	302203	154650	129858	4.2653e+06	47747	689300	47887.6
SPF	D	c	2	645751	665.767	221413	172754	50078.5	26918.8	67694.9	229748	23784.7	3.52694e+06	766742	295130	113886	1657.49	641669	1994.55	1158.81	1235.72	20690	39780.7	127249	111602	86769.1	535394		6876.38	4790.97	4300.61	2318.38	71276.1	305575	100910	109146	15861.4	2.52857e+06	128204	21066.5	31030.3	50892.5	462588	382879	87944	4.09786e+06	127456	628139	115496
SPF	E	c	2	3120.12			628.999		1104.48	243.35	849.749	877.006	581.469	1074.26	2252.7			397.707	149.051		628.833	385.664	2211.58		403.312	161.484	1812.88	163.754	395.434					1063.09		2037.67		1808.68	413.736				454.113			5427.33	167.635
SPF	A	c	3	24713.3		8502.78	9260.12	751.559	7920.63	11874.1	36043.6	7399.93	118032	49832	22251.5	9636.04	1610.11	6755.63	6531.58	1475.98	1679.83	813.426	8670.33	6980.69	4136.56	132.695	1269.54	1623.58	180.997		17923.4	204.437	397.081	1125.95	213.77	4511.64		8385.96	5147.27	163.66	207.138		8182.86	1474.89	771.616	198375	92.7695	1572.96	341.441
SPF	B	c	3	878006	648.532	241644	372543	66395.3	41447.1	110438	312266	47900.2	1.84232e+06	1.41308e+06	518010	215549	6635.72	551159	8270.16	5607.4	2845.22	24258.7	54951.7	112866	270095	107243	631122	5693.84	3925.62	6937.35		2777.43	175070	309023	85154.7	25396.7	5780.92	2.25605e+06	153410	22166	49465.7	24771.8	237635	238548	116565	1.04408e+07	83705.3	1.47187e+06	107214
SPF	C	c	3	551794		250700	345762	41704	47422.1	98822.2	261719	46194.6	5.10583e+06	1.41838e+06	977462	214920	3234.69	409158	3689.02	8134.93	2569.79	15340.7	13560.1	105848	225903	163149	957165	2151.69	16785.5	3848.08	1156.15	822.734	136272	481334	65526.3	56890.7	8250.62	1.21994e+06	169525	19422.9	44797.8	1661.32	322447	96014.2	172658	8.2993e+06	66437.4	1.17225e+06	87134.1
SPF	D	c	3	317395		55653.4	131917	21570	60689.7	147883	373222	74326.9	6.72671e+06	1.64979e+06	605342	268306	1509.55	166767	4124.59	8749.2	3053.07	14034.7	53220	49299.4	53984.9	37007.6	72823	3257.94	4357.47	4274.02	18356.6	1203.26	93945.1	24303.8	38570.8	3602.87	2451.2	448912	69179.9	1657.88	1442.91		52309.7	69847.2	9359.4	826709	20129.3	194634	6623.6
SPF	E	c	3	679844	1429.44	232919	291804	45566.1	123308	224016	607931	135952	3.42157e+06	2.78378e+06	1.79784e+06	435483	1986.93	1.42399e+06	16457	17137.4	3741.78	15858.5	96619.2	98235.9	68359.2	77901.1	440387	14849.3	3643.7	1813.57	2105.4	1433	56359.5	196459	48915.8	63889.7	4960.52	1.08059e+06	132662	24191.8	21794.6	1938.19	293254	61412.8	224993	4.47162e+06	55960.4	1.0209e+06	117523
SPF	A	c	4	448785		114600	180634	21291.8	42116.7	70020.6	208614	37538.3	1.15398e+06	786377	357299	141270	7480.18	941868	37571.4	5591.16	886.681	6034.47	88965.7		133077	50987.9	310050	22158.1	5168.77	2616.24	10057.8	1953	26589.4	224782	20681.2	258269	4303.35	438676	81136.4	30830.8	23282.7	17038.1	255630	92195.5	94484.7	1.19807e+07	23063.1	457071	153130
SPF	B	c	4	1.25283e+06	1012.32	308487	721862	77627.5	72559.2	154833	538188	96417.2	1.81137e+06	2.27275e+06	1.0283e+06	317301	9843.62	920197	17960.9	11183.9	3473.12	17785.5	152599	57595.4	214796	133594	771957	19955.1	5836.08	8535.6	1737.07	1551.55	134566	465679	79105.6	105549	9207.84	981026	293546	10557.7	75350.1		130480	115106	186439	4.34027e+06	39501.6	667035	92173.6
SPF	C	c	4	635717		300321	491937	51272.1	51711.7	112849	355412	57159.3	4.97532e+06	1.48757e+06	919695	233678	4024.52	445767	8220.92	7206.19	1987.74	20459	18078.4	75232.7	288230	135966	782707	2231.98	26736	5260.43	2932.39	1678.07	131872	642090	50152	81512.4	12667.4	1.28581e+06	153529	22345	58625.6		57764.3	145575	230571	1.05682e+07	87553.5	1.04285e+06	57871.5
SPF	D	c	4	7966.58		3538.14	3840.7		4743.88	3952.11	10043.4	3928.63	39678.3	16052.9	8401.15	2400.74	547.629	1774.41	2827.41	720.599	343.779	445.939	4882.9	1136.25	553.599	218.081	1337.01	970.039	363.399		4645.12			589.996		3042.7		12505.9					1675.84	575.312	700.113	75510.3		2340.31
SPF	E	c	4	8380.63		3126.18	911.949		778.794	510.393	1664.52	778.365	1362.15	4124.73	2215.24	455.731		1584.38	295.849		665.605	673.453	1502.49	546.03	348.726	303.989	491.853	506.626	511.119		385.726			195.248		1207.77	229.541	2478.43		170.206					211.077	2217.26	452.807		184.641
SPF	A	c	5	403122	507.361	106058	213375	16951.6	64930.3	78302.9	204376	57624.6	799424	912440	626157	157911	8556.3	942799	32142.5	7101.11	3303.34	3435.3	91461.5		79888.9	44049.2	185474	28128.6	4173.93	2808.21	7568.76	1909.65	65092.3	187514	14198.5	253148	4864.72	338465	91231.5	20107.7	16570.6	6814.32	241493	92474.2	67860.9	5.62056e+06	19762.5	399317	129434
SPF	B	c	5	180708	1728.24	68399.8	165323	3857.89	96912	294126	413688	147772	188820	791993	425968	133164	1788.81	7.95637e+06	11582.6	15292.9	28811.7	8918.09	187541	2628.42	6935.61	22495.8	16415.2	655452	14851.7	5047.97	127187	2534.23	7722.22	464197	3909.18	73293.4	19301.9	41552.4	23186.9	14089.5	40923.7	3668.8	92191.8	23019.4	87391.3	3.6456e+06	3520.66	26091.5	94208.4
SPF	C	c	5	38211.6		14318.4	13138.8	315.553	14416.6	22518.5	48806.7	11313.6	130410	90632.1	40113.1	15469.7	8549.67	177255	12404.8	1302.63	5079.98	1168.66	161725		1840.83	1609.4	3206.3	9863.9	2743.22	1536.71	223876	801.294	701.417	3310.73	979.549	84513.7	418.887	12219.6	3146.02				11613.2	1900.01	2316.95	360538	36.809	2612.52	728.006
SPF	D	c	5	4557.48			1258.88		2394.73	2134.23	6299.1	1972.68	24195.3	6894.07	5096.43	1284.3		1405.69	1632.43	440.279		379.149	3393.68		498.617	268.651	883.062	1071.89			4222.57			1115.07		2998.24		15627.6	1741.4			206.862			215.715	37604.6	27.492	1737.27
SPF	E	c	5	23566.1	221.279	12717.9	1561.4		1396.38	3453.99	6879.02	3003.29	18322.8	124226	12849.5	22032.9	339.137	1877.13	2346.25	458.283		2208.41	4809.11	25717.2	11218.3	613.566	1858.27	877.769	1332.75	806.204	3513.92		981.189	1561.37	94.7707	2406.25		5689	2755.2		3764.33	499.072	10331.8	1616.22	476.163	33949.9	681.28	3973.15	5203.43
SPF	A	c	6	21249.3		8123.33	7807.09		7331.07	8190.58	30837.1	5505.94	124868	37536.4	16920.1	8381.16	1470.48	7642.08	5539.51	795.262	1123.45	462.713	14010.1	5138.35	5045.44	744.839	1336.27	1831.89	308.011		21280.8		463.989	2058.8	364.19	5914		7612.46	3417.3	185.917		183.647	4715.08	1707.25	660.218	182641	94.598	1427.08	689.837
SPF	B	c	6	16437.8		3931.1	4661.55	358.537	5932.57	7811.5	24101.8	4609.2	77423.1	19986.8	12552.2	4032.9	718.124	1454.11	6217.28	996.865	1140.68	327.864	10086.2	2162.43	987.327	427.109	543.459	947.592			9304.1			285.869	434.307	6887.41		7735.88	2366.76				3036.4	1681.85	845.776	138788	33.8893	1818.11	385.123
SPF	C	c	6	551059		283688	396922	23849.4	49182.9	105018	255475	49906.3	5.55334e+06	1.26318e+06	1.02419e+06	172920	10061.9	1.17538e+06	10314.8	6681.78	636.377	26569.6	170669	46238	102509	93126.6	363164	23355.3	32087.7	5882.76	8583.23	3786.32	64118.7	497194	30179.9	60569	19341.9	901294	178413	10757.9	89714.2	2225.54	287491	119887	115469	9.67246e+06	82800.6	1.50859e+06	101295
SPF	D	c	6	593524	246.479	170930	354933	55762.1	31290.3	78628	221670	30952.3	3.20779e+06	768890	398263	136943	5274.43	1.3572e+06	7965.46	4684.17	803.712	19657.5	275864	50182.6	114256	167640	931922	27680.1	37748.5	5062.13	13197.5	3618.22	104541	770114	63630.2	65709.5	11925.9	1.18019e+06	120291	13666.9	50542.2		92877.2	109459	132903	4.45648e+06	62752.3	1.06286e+06	93318.4
SPF	E	c	6	925830	615.271	137488	373494	31643.1	28681.9	27336.3	131135	26984	427197	714322	263528	81638.9	7149.68	2.57695e+06	9227.78	2746.4	516.482	6113.38	135873	1246.77	4387.71	16744.9	105093	86550.4	3852.53	4437.52	18445.3	1897.39	24623.8	63846	9020.74	19714.9	2029.93	377885	11733.9	1630.77	5104.45	1384.11	94258.9	23975.3	145564	1.96977e+06	14079.4	234726	134717
SPF	A	c	7	9311.26		3969.49	2222.55		2715.28	4474.39	9653.28	2088.38	25885.2	10964.7	5070.18	1736.13	356.445	1656.43	2526.48	404.822	441.339	283.232	3304.11	2105.06	1754.56	231.389	312.613	1662.12	211.35		8327.8		234.021	877.96		1762.12		3591.8	513.204			155.276	741.775	594.071	447.839	55101.9	169.131		263.519
SPF	B	c	7	16975.3		5944.14	4492.23	162.185	5483.94	8596.88	24361.4	5914.35	94581.5	27352.7	12906.5	4486.8	665.268	1884.07	5996.05	712.136	6755.5	595.232	13069.4	2711.84	1217.58	298.407	910.219	1313.32	201.264		10618.1	208.769	943.333	618.907	334.183	4527.18		3010.94	1629.87		755.698		2425.18	1313.2	944.954	159344		1999.54	808.413
SPF	C	c	7	563991		274374	491524	52525.9	43648.7	125938	368275	61656.8	5.75939e+06	1.25846e+06	560695	200079	13974.1	1.18303e+06	13618.2	7597.93	2329.02	46083.4	274769	15318	293890	206829	1.26598e+06	41773.1	115750	2862.34	21952.1	6754.83	231173	961969	144075	6762.99	28404.8	1.15245e+06	425408	13813.8	4254.2	7129.42	112089	328821	309601	2.56052e+06	71983.1	1.29055e+06	327582
SPF	D	c	7	573901	334.062	161915	370432	45634.2	42781.9	95127.4	304872	41822.5	3.69757e+06	1.15274e+06	576918	168751	7545.54	1.42569e+06	7833.72	5078.62	200.186	18881.6	299949	57522.6	101150	123123	660042	27325.9	33948.1	10009.8	3136	3511.66	93855.7	843505	35657.4	40890.8	9068.91	1.06195e+06	102165	14312.9	46955.4	908.457	41695.1	65830.4	116439	4.05247e+06	51209.2	802487	69259.4
SPF	E	c	7	3736.9			700.917		1087.7	343.153	799.016	860.799	656.628	2034.96	1367.27	522.618		896.09		181.936		291.787	1748.97		812.771		2053.79	415.735	343.913		462.851			943.531		1291.71		2842.75				125.737	1924.47			10733.9	511.041	3230.9
SPF	A	c	8	23464.2		7919.17	7511.16	541.21	9126.65	11134.1	35409.3	7818.42	147767	47890.5	24489.6	8400.43	1508.36	10056	4332.7	1125.95	898.502	501.404	13718	3205.2	3503.82	647.597	1800.29	1779.73			28815.4		1171.06	5201.49		7839.31		7026.16	4416.41			801.878	3692.52	1946.96	569.397	231752	325.645	524.397	285.607
SPF	B	c	8	12392.2		4345.57	3175		4679.12	5716.22	16492.8	3869.59	74583.6	21850.7	10966.6	4505	984.871	3040.18	7446.01	619.884	596.855	770.848	11794	3159.16	3961.98	465.876	1515.27	1288.04	231.688	246.688	10206.8			1544.46	287.079	4038.99		3912.1	890.585		166.453	151.166	7238.97	983.048	443.169	113116	167.829	469.246
SPF	C	c	8	5902.49	146.66	1406.02	1655.73		1835.43	2494.22	6349.92	1505.07	23470	11262.9	3641.09	1687.58	475.878	2423.73	2665.54		570.307	548.032	10158.8		789.73	228.855	1838.26	1384.45			5377.9			1529.79	179.735	2585.58		3964.51			398.102		1023.61	312.654	231.242	42940.9	275.271	3016.67	202.589
SPF	D	c	8	741946	173.159	162485	351593	37463.3	37753.8	72300.7	272168	47476	2.38305e+06	826767	302637	138414	8600.13	2.53263e+06	9677.09	5728.98	1419.32	22520.4	654350	38686	27294.2	257313	1.4601e+06	84379.5	35825.9	13148.9	49129.4	6472.67	72581.6	1.29575e+06	54447.1	48656.3	14965	1.67993e+06	96533.3	18979	53479.8		119258	80497.8	165359	1.08217e+07	98029.2	1.75937e+06	117697
SPF	E	c	8	483319	397.793	95496.3	160218	8582.16	13215.6	31426.8	76215.9	34170	226604	497292	518036	123524	11450.3	4.65709e+06	12101.2	2870.13	4317.48	5750.54	771961	8467.09	6855.43	35946.6	210692	155003	26406.5	7835.19	67158.8	4501.91	18445.8	870697	11758.4	38178.5	5160.16	306566	59099.6	4758.46	11532.3	2185.61	93465.6	17412.2	104812	1.02124e+06	15739.9	182757	69119.2
SPF	A	c	9	117359		48853.4	93361.1	2019.58	66724.4	77146.3	219909	72812.6	565811	727429	398397	133152	19892.1	1.78254e+06	47472	10160.2	16034	10052.6	243313	2387.4	16414.5	21711.9	149955	47469.7	11220.2	5857.58	56387.7	3667.75	4971.01	86818.6	3439.97	43628.5	7437.9	191762	16441.8	4530.21	16786.6	884.914	121914	14556.6	23062.3	2.0907e+06	9489.9	167738	27978.4
SPF	B	c	9	20697.1	79.6949	8429.92	6976.36		8103.49	10496.9	35833.8	7328.11	140903	39870.9	15309.1	7477.32	841.27	975.527	8560.33	1321.04	2180.83	898.41	11968.7	2957.87	2628.48	359.014	895.28	1064.55	583.439		11891.4		879.479	1629.87	603.865	5566.54		5387.33	1406.88		1039.05		4464.74	2722.02	978.945	218204		2654.49	2055.47
SPF	C	c	9	4634.3		967.593	1177.53		1563.03	1652.26	4599.14	1280.8	20408.4	9250.68	3080.34	1268.62	844.296	583.908	1939.47	380.561	164.728	521.721	3816.75	2160.34	825.675	78.2455	1131.74	590.463	1653.53		3112.38			741.449		6482.44		4668.15	1033.21				833.614	363.393	417.05	33625.2		3376.18	237.106
SPF	D	c	9	560293		159402	256762	20696.4	47495.5	92653.7	249069	50915.7	4.09008e+06	1.06046e+06	674187	167885	9948.74	2.25324e+06	8751.89	7722.56	1828.82	10778.7	522044	49769.3	23014.4	56486	604758	47865.4	23453.5	9424.31	36095.2	4346.22	70108.9	614204	34179.1	48386.5	10910	755052	105719	9517.52	33604.1	1309.29	53033.1	49450.5	99092.8	4.25258e+06	36423.2	640729	109867
SPF	E	c	9	1.59363e+06	1957.57	211917	472053	56839.1	52166.4	103533	335139	50322.7	647785	966527	398633	157184	7702.84	3.53148e+06	4960.79	9069.78	1982.36	7069.89	600575	24440.8	11270	29587.7	93361.5	167100	4738.32	11006.3	49172.3	2818.75	13951.1	56619.5	36015.4	47488.3	4065.63	80646.9	4348.01	1161.08	5583.43	2139	76779.6	22327.1	151758	2.53703e+06	19964.3	295116	127656
SPF	A	c	10	233143	455.525	72787.9	154451	5406.1	65006.5	88908.3	228510	57893.8	748916	869202	589952	146493	20215.7	1.99182e+06	19051	7508.1	9584.42	8508.6	245817	2876.74	9542.48	39627.5	212452	48837.4	13106.2	5385.9	25702.4	3820.68	12932.1	157728	5821.3	45472	4128.55	257016	91195.7	3617.83	21645.6	248.193	168269	35606	37196.6	4.42393e+06	8948.31	159599	33753.9
SPF	B	c	10	808810	669.272	190107	525959	15070.8	83375	175070	488955	89162.8	1.04487e+06	1.89374e+06	1.17854e+06	292395	9444.43	1.92372e+06	9558.72	11790.3	881.525	12711.5	541621	7955.76	64802.4	76009.2	495898	60068.1	16738	11786	27520.9	4819.47	14516.7	889102	9820.38	58508.2	7151.25	302996	269565	7647.02	46332.5	180.648	135212	41872.9	111853	1.19367e+07	20581.6	331746	66188.8
SPF	C	c	10	791110	493.17	240326	533148	31198.7	53718.4	126049	313392	67663.7	4.77841e+06	1.33337e+06	911853	235924	23906.1	2.76949e+06	16182.2	8234.2	992.216	30061.8	343787	1830.32	78554.1	135010	845985	35483.3	43788.1	13148.2	23823.3	2359.39	122124	1.18518e+06	42247.4	66057.1	17296.4	875577	247472	8922.3	149482		76143.9	114813	180011	6.10403e+06	53710.2	951940	133613
SPF	D	c	10	805033	856.862	211126	431320	30538.9	54549.3	113385	417685	59584.3	3.43776e+06	1.67537e+06	854676	248706	6843.52	1.47556e+06	12143.8	6810.69	969.625	16848.8	385563	32311	46940.5	93311.1	498491	29921.7	24733.5	11541.7	19400.7	2889.33	104331	558564	62490.8	50983.7	11769.4	475953	114594	6463.94	61529.9		93255.8	103615	220804	3.73691e+06	29731.9	504262	75616.6
SPF	E	c	10	6944.1		1980.91	601.023		2001.22	2130.06	5388.86	1135.39	9383.22	8536.93	4538.18	2086.52	585.631	3465.94	964.945		559.528	292.439	5627.76		797.003	343.909	2585.89		665.071		6564.22			1060.56		3733.89		3241.27	550.275	155.119				232.788	338.663	27601.3	99.7298	3026.66
SPF	A	c	11	188815	451.816	74184.2	132547	8041.15	44566.8	71216.8	150374	38309.6	410311	401533	250425	54168.5	15831.7	6.18415e+06	15325.4	5179.6	33213.7	19372.8	825131		6327.89	25325.1	131461	161812	46107.2	15389.8	108692	6161.6	7213.93	557164	2537.91	66751.5	16741.4	122075	38292	5525.19	43688.3	4754.25	558561	30438.6	3552.85	2.94658e+06	9146.75	123078	158122
SPF	B	c	11	740073	1482.36	191503	520684	13283.3	93265.6	161442	403728	75817.6	1.73767e+06	2.05699e+06	1.20779e+06	290436	9302.48	2.0372e+06	6230.53	12646.5	3534.28	20255.3	529044	30899	108702	113298	674058	57659.8	14700.3	10842	25657.5	4022.31	13784.7	993956	7542.37	65066.1	7817.61	538433	220541	6128.75	47244.7	1403.94	412998	26505.6	119777	9.83832e+06	27427.3	439048	105582
SPF	C	c	11	148547	645.09	72622.4	96554.3	2332.52	27324.9	50566.4	166624	38398.8	865188	951534	163452	131650	7955.98	188693	6623.33	2400.77	3175.4	44758.1	1071.99	23266.7	112366	143291	963373	67973.5		1499.63	3158.84	1151.83		97813.9	3598.58	4444.48	8880.5	467192	92863.4	4279.88	9369.26	2831.99	232526	38180.8	85039.5	2.08708e+06	4812.05	70137.7	115641
SPF	D	c	11	1.18823e+06	2112.53	287676	663655	24416.4	62066.6	120529	471512	75231	3.48456e+06	1.70409e+06	959454	303684	8074.09	1.49385e+06	13831.5	8127.25	487.831	35122.1	289833	34832.7	46339.6	178769	926758	40229.5	29869.4	9773.46	14893.3	3230.76	39019.4	949768	40519	78742.8	18347	900962	205745	8568.09	83104.2		118585	98511	149832	6.77209e+06	33005.2	546381	168399
SPF	E	c	11	684556	686.456	203925	466211	3793.19	137637	250029	272307	47226.4	997117	1.48842e+06	1.24765e+06	222171	9512.39	2.11568e+06	5695.29	12599.6	1181.61	14770.1	55468.8	32514.9	274199	41182.9	211894	45250.3	4224.41	1219.64	10131.9	986.681	23871.2	210641	5967.61	14439.3	7399.56	127373	100776	1836.39	10716.7		63358.4	31744.5	97160.3	1.9912e+06	10309.9	152642	50526.9
SPF	A	c	12	92244.7	755.436	51493.4	14967.7	4965.49	7878.77	10326.8	30564.3	8993.57	201651	746035	249350	115440	1093.72	91430.6	2074.38		1996.54	107218	35532.7	4.78447e+06	312841	16949.3	74672.4	15657.4	88332	9562.12	11560.9	1343.28	8410.57	325517	4503.34	1790.15	3046.11	45236.7	17197.6	18165.6	219762		124479	10410.2	15373.1	1.17132e+06	22097.9	360171	306601
SPF	B	c	12	191099		176728	33431.8	7208.11	13363.3	23450.8	34269.4	15529.8	291231	2.85003e+06	377727	417045	569.21	225063	3558.59	2424.51	1957.62	212579	91673.7	1.09547e+06	352812	28161.7	135977	29969.3	89200.9	15873.4	33681.6		11598.3	250458	8423.51	5411.71	4726.73	43806.4	52897.8	145999	1.73732e+06		720979	26765	67533.5	3.49694e+06	37189.2	733889	2.21968e+06
SPF	C	c	12	198660	294.487	127119	33364.8	7912.07	15450.2	28617.3	51674.8	14516.9	391567	1.05244e+06	554145	149830	5497.61	354865	3640.18	2392.35		99739.9	74385.9	3.40439e+06	231057	34175.9	250740	20025.8	102548	17744.6	35432.1		19376.8	364380	11670.8	102341	18203.3	143318	67384.6	50600.1	406449	2613.61	569871	45113.3	49697.5	3.7369e+06	54894.6	888987	651143
SPF	D	c	12	162782	595.16	109844	17610.3	5767.02	6861.07	15194.7	28213.2	11007.3	2.92428e+06	939586	256475	140820	3690.01	149009	1377.5	2683.47		119536	52756.9	949743	139140	33174.9	188116	49544.7	86596.4	15496.7	18382	1167.72	13860.1	135986	6464.24	54598.2	5093.32	47709.5	42776.2	128975	382631	1675.96	310495	13996.5	42359	1.97192e+06	30601.9	517018	723206
SPF	E	c	12	161828	318.087	92428.3	33057.7	6805.14	10194.4	18835.6	29979.3	8547.94	104776	2.0308e+06	327178	327691	5938.6	152377	2402.02	1266.74	1103.01	161924	59854.8	1.54501e+06	492884	36397.2	54799.3	18179.8	48848.8	10063.6	5307.34	1163.71	10348.7	203046	10805.8	48218.2	8144.84	51876.4	41785.1	157711	1.17398e+06	4902.29	294925	26783.5	63984.3	2.64367e+06	45859.6	834748	1.61024e+06
SPF	A	c	13	114288		62507.8	27238.1	7984.97	11394.5	19238.7	41181.1	12874	293839	606370	288257	74658.1	5906.23	142830	1634.42	2012.42	9223.61	111328	52246.1	5.45873e+06	399011	13606.7	89442	25077.2	174688	11865.6	14856	2412.73	6451.82	261935	5242.7	3085.49	10262.9	61935.8	20936.1	17824	96864.7	2589.58	147514	10364.8	9898.2	1.60755e+06	33489.3	319731	357806
SPF	B	c	13	194125	1546.58	242306	48219.6	8820.51	10047.9	24247	51417.6	14813.9	583459	3.30063e+06	454396	496481	4412.82	151176	5730.97	1837.05	510.019	157787	92998	584847	306636	14770.1	135476	37933.6	126589	24204.3	35666.2		12395.2	214212	11942	6823.98	14634.4	45983.7	71965.2	127191	1.42321e+06	4335.02	833842	32141.2	15347.8	4.02046e+06	57169.7	624192	2.38303e+06
SPF	C	c	13	197561	344.491	226983	53397.7	8764.18	16349.3	39635.9	70946.6	22300	601566	1.25958e+06	455957	189701	941.474	355260	10935.1	1732.07	688.3	115289	76130.1	602450	353536	23333.9	146718	20896.1	103374	10678.7	19403		31099.8	545760	14800.1	97463.4	21354.3	320533	56893.8	39018.7	256650	3748.56	398655	36419.4	55504.7	1.58429e+06	58275.4	722273	701499
SPF	D	c	13	180680	941.32	264816	105655	18923.8	11255.6	17588.1	54922.2	19235.3	563365	1.07428e+06	135161	159279	7809.77	355295	5234.14	8594.13	2245.83	107473	110087	114386	107530	48696.4	281230	29390	222077	13743.9	25772.9		22426	379598	9019.86	5063.28	8492.4	183244	55148.3	128391	435122	14903.8	470854	23682.6	40973.7	1.08448e+06	45262.3	533771	834953
SPF	E	c	13	6014.34		2779.51	1010.68		1042.89	664.28	553.836	479.848	1987.79	3710.3	2558.01	324.918		1345.21	207.416	267.447	229.187	261.665	2242.51		678.016	275.842	656.141	511.914	371.826		449.582			959.324		1402.72		4070.28	679.513		202.769	289.736				5126.34	803.048	2320.4
SPF	A	c	14	201661		121992	65649	21492.4	64673.2	100242	631349	94044.2	4.70103e+06	1.57171e+06	773482	263078	3687.23	950553	33704.5	10989	5944.74	9628.91	95227.8	70672.7	58054.8	39921.9	87685.9	10042	4457.43	3846.69	7294.03	310.083	56746.7	239222	40962.7	7257.74	1366.32	166574	52650.7	13009.1	12604.1	59484.7	140504	34794.5	35321.4	6.50233e+06	2163.77	43719.5	36154.5
SPF	B	c	14	259668	1435.61	113410	55647.4	5163.36	9224.04	14172.5	36963.6	7842.29	265221	2.31332e+06	372591	337248	6051.28	118580		900.651	580.073	167098	63020	2.4135e+06	323864	28518.3	89162.2	18548.7	86676	15911.7	23775.8	1232.89	10361.3	190377	9184.66	49838.1	3125.05	37502.5	33255.5	173562	1.29181e+06		525260	16191.4	63391	2.72056e+06	38543.5	372389	1.73894e+06
SPF	C	c	14	123123	519.697	182444	54664.9	10869.8	19418.7	40353.2	80075.1	18016.6	252685	1.00609e+06	370066	141010	962.977	196820	10596.3	2033.06	4345.3	147474	65146.6	189218	157730	44454	202201	21826.7	96978.1	9117.53	41383.8	2439.81	29573.4	322103	16667.2	79263.9	5125.22	305078	48511.2	37964.2	149895	9252.93	287034	23912.1	63771.1	1.34449e+06	41551.7	743687	592840
SPF	D	c	14	114095	379.034	96890.4	41953.7	4080.01	17824.6	22209.5	46420	10974.8	3.42382e+06	518107	298903	73267.7	4769.96	180277	2560.43	839.368	1864.66	128853	41314	97187.5	90613.2	33508.7	262198	10807.7	131626	10146.9	26563.2	1349.62	18256.8	117387	12442.2	49681.9	9638.97	406836	32704.4	19380.9	104152	974.894	190384	13601.9	62031.5	861742	37679.9	695883	299882
SPF	E	c	14	108068		199510	26019.2	1692.61	51515.4	52938.3	198802	48614.8	647840	2.18476e+06	359521	346437	1240.76	153102	14701	5906.24	6298.72	102126	51522.3	213767	63765.8	20950.2	44935.5	13077.8	50202.8	19133.5	22206.6	232.849	6388.15	40426.2	17494.6	9473.37	2265.88	40980.3	31001.4	4883.95	20403.4	614.311	32435.5	20205.1	9531.87	152039	4154.32	50910.9	39418
SPF	A	c	15	168210	1156.27	187419	42312.4	11065.8	10382.7	16307.9	64767.6	15856.6	480734	701209	209146	100290	7167.2	171516	5364.42	1477.43	4299.25	146747	49210	266986	108286	65705.5	294509	29580	285571	14851.5	24866.8	1514.17	7370.35	490254	11986.4	55364.1	12887.7	300817	30478.1	42914.3	67565.8	3481.07	186876	25563.5	54319.3	642299	58963.3	909942	285287
SPF	B	c	15	396806	1538.1	171083	49868.3	10501.2	13709.8	20834	43247.8	13664	157586	2.86198e+06	406411	403856	6717.66	144676	2789.53	2738.64	4735.12	156436	123323	585261	281921	47950.5	97636.8	42938.1	168517	24611.1	18806	1729.12	14670.2	186640	7517.98	5973.5	12470.1	47220	89128.2	119429	2.17465e+06	5421.44	993751	23473.7	47750.6	3.83515e+06	47103.1	811090	2.35828e+06
SPF	C	c	15	157188	1233.48	272992	68333	15436.9	16864.7	26052.9	84364.8	31998.3	226371	671713	109300	96718.8	6734.35	160791	10462.4	1680.95	10465.1	201160	122107	109172	212224	90172.4	610940	41584.2	182788	40645.7	54519.4	1269.3	40153.1	647103	23500.3	92626.1	10805.9	739371	58204.9	71573.6	322549	16863.1	664178	42967.8	84680.7	4.02847e+06	63110.3	774458	1.0985e+06
SPF	D	c	15	93585.2	713.941	164038	46776.9	12688.3	8089.99	18947.3	36171.1	10499.8	1.39534e+06	813261	171021	115778	6843.33	321743	2377.19	1201.14	1442.39	76238.6	67208.8	1.41497e+06	171144	31749.2	208603	22974.6	126950	18862.3	38283.1	1674.94	17125.2	258748	12210	53329.6	14680.6	183548	53073.5	159043	373924	7821.25	680702	24468.4	34826.1	2.52745e+06	33805.8	575982	1.0096e+06
SPF	E	c	15	317703	1624.34	179448	37458	14033.6	21515	47148.2	133707	24281.3	268715	2.29213e+06	389180	338782	6138.58	215504	351.071	3162.38	598.841	71249.5	78242.6	962620	273699	15181.9	70077.1	18831.5	84696	1389.13	9208.73	980.947	19704.8	183150	15295.8	17124.6	11619.4	55139.4	44983.8	103644	495767	6578.05	552884	20959.3	60724.3	1.45558e+06	27163.1	469841	1.06521e+06
SPF	A	m	1	10745.8		12209.7	2159.4	1268.07	250.411	2667.71	42653.7	1844.04	322321	75833.2	4807.41	13755.4	1440.45	35886.6	430.161	505.212	620.935	1697.37	4189.67	29656.5	49810.5	39911	106295	178.153	1635.06	533.154	2209.09		26594.6	201529	4487.84	19826.7	775.421	205642	13600.3	12898.7	10701.8	737618	34982.9	82500.4	17086.2	169726	9334.26	93970.4	15495.7
SPF	B	m	1	33465.2	184.661	19170.4	22004.6		7712.83	15234	60925.3	14020.7	36469.7	104868	16429.4	15866.9	5519.93	883309	6481.39	3406.83	1494.16	5593.01	6929.63		52644.6	15485.9	66166.6	586956	10881.2	5867.64	24107.1	2520.67	30062.2	141679	5336.02	22952.7	5766.48	45468.5	12274.9	2086.77	16128.3	656.817	21267.6	13411.7	52607.1	406127	2001.05	38123.4	34251.9
SPF	C	m	1	54180.1		68195.1	18023.9	4980.21	3361.65	14051.2	118693	7397.89	647769	142666	14175.3	27793.2	1078.51	71854	963.453	1268.28	841.074	11632	2951.45	32776.8	185221	113051	767788	1516.13	6748.8	994.974	1535.89	584.927	67102.1	116619	12783.1	7523.51	8107.01	613576	34743.6	14194.6	7801.27	428732	129679	171589	37749.4	668659	17384.4	340799	15359.5
SPF	D	m	1	20264		6685.79	7117.38	838.281	13947	22169.4	87428.5	14249.4	953426	130861	45774.6	21562.7	2457.51	11975.5	8771.28	2360.39	1828.51	1718	25377.1	37407	54419.1	1781.7	5125.03	3896.23	278.438	515.463	28153.8		3118.28	1072.88	661.658	11884.2	490.033	66739.3	14982.5	483.497	2677.02	104591	19988.9	11917.9	2906.75	476915	1170.45	14341.3	2968.28
SPF	E	m	1	8390.1		8494.7	5689.91	3641.42	1512.09	6450.15	76795.6	2620.37	278056	103858	4375.95	13737.9	2172.5	60940.1	326.854	718.368	635.924	2107.73	30177.5	40411.4	100964	71154.6	461152	5843.06	2736.15	12553.8	3365.98	407.347	54682.1	503605	4413.7	3126.12	424.574	325466	20668.7	2776.23	7053.73	777681	83901.2	146759	30815.2	516615	14599.1	254251	20927.2
SPF	A	m	2	446134	589.65	45918.9	233426	29655.1	21406.2	50715.7	304400	34382.6	405336	591408	153775	96841.8	2875.82	78914.5	5399.27	4890.99	512.29	21562.8	6123.23	10363.8	167313	158719	874594	187.913	1004.38	1541.1		1095.6	97068.2	149081	51618.4	17658.1	2906.7	661001	101064	5653.82	13611.1	5646.47	76273.8	52553.2	115157	1.64004e+06	10004.9	172246	87861.3
SPF	B	m	2	524201	758.561	201358	416058	16589.3	40773.9	131455	500987	77816.9	830617	1.63182e+06	341866	229650	4443.62	250698	9676.08	16278.2	1210.75	50655.4	9630.67	39904.1	736550	200084	1.10126e+06	90882.5	1077.56	4208.7	5445.82	715.189	7906.22	170411	7538.76	49435.6	16445.7	871692	138282	8259.45	30599.2	1112.66	235252	44288.4	212516	9.05882e+06	5671.77	74688.6	141854
SPF	C	m	2	866278	2349.39	150481	673478	24612.6	57492.9	145062	625617	84813.2	1.15736e+06	1.59708e+06	402556	232419	4778.61	243770	7756.06	8165.78	2396.45	40886.6	4766.3	42214.9	683314	389175	2.34443e+06	257.143	4403.29	2800.56		1712.07	8524.61	487901	64552.5	83319.1	9249.96	968025	307504	4480.89	61510	410.466	522310	122698	231475	6.45948e+06	12835.9	199699	83258.7
SPF	D	m	2	28306.1		13674.3	6331.43	230.391	7404.74	8855.05	31625.8	5467.65	139499	43525.9	15945.8	6749.94	541.48	4006.64	2018.91	642.949	336.143	536.681	3203.86	5665.14	4535.62	414.301	1489.05	400.457	219.914		3940.23			3709.04	298.234	1264.23		14335.3	9161.2			942.572	9776.23	1236.2	757.413	184626		1988.16	215.724
SPF	E	m	2	655565	1085.44	126502	468830	24618	40566.1	97478.4	515323	57619.2	564180	1.11383e+06	309663	162338	7853.83	205020	13966.4	5419.62	696.366	24296.2	20140.2	42831.1	271723	230560	1.3158e+06	2723.7	1753.42	1661.94		1218.68	94363.2	401947	73882.7	68122.6	5943.06	1.05239e+06	146366	6296.89	31677.3		416731	116568	176360	8.16833e+06	28423.1	512975	112916
SPF	A	m	3	491517	689.242	145431	302988	32184.8	39832.1	93237.9	447796	54954.5	677762	1.19419e+06	265904	203494	4892.05	136480	6160.82	7728.41	2251.39	17912.9	7331.69	14064.2	75826.9	148842	776143			1281.95		2270.61	44935.6	189574	18930.9	15160.9	4269.2	207628	69890.4	10161.8	33636.5	1747.38	60895.9	132628	114203	1.95913e+06	3817.6	232295	93093.6
SPF	B	m	3	591877	1147.93	250374	405927	22116.8	38556.2	106645	537604	66120.7	838255	1.1599e+06	298488	166037	3604.6	128301	6799.98	11239.8	1180.77	16605.3	5533.81	6021.23	496619	168864	1.00807e+06	373.684	620.767	199.235		1358.88	15839.8	208338	55375.7	49171.7	5076.18	601383	169211	5496.87	21107.2	6094.21	431718	89129.8	127167	9.06689e+06	21299.2	335775	172498
SPF	C	m	3	682510	1703.79	237493	723408	17145.4	62428.1	166724	754191	102156	1.38018e+06	2.26268e+06	552464	329668	4052.07	226806	5897.57	9472.59	1789.46	57069	6706.26	52727.8	758007	374579	2.27877e+06		7220	3751.31		2315.75	5429.54	554100	19363.9	118712	10983.2	948438	259742	18684	44507.4		696777	115995	257843	1.07109e+07	2615.02	34103.4	116780
SPF	D	m	3	27865.4		16457.9	9758.28	131.09	14654.1	21359.1	57742.9	11552.5	299440	93282.8	38222	15368.1	1661.63	6777.81	9431.24	2195.94	1838.34	1367.5	8583.82	9054.93	14534.5	1641.89	4017.44	1569.03	257.881	262.793	13434.7		565.306	869.614		5498.7	637.73	25033	9552.76		1188.19	149.478	18072.3	2317.01	1386.19	306622	168.846	2366.7	1567.35
SPF	E	m	3	776473	480.548	205649	604327	23308.2	61968.8	153775	703773	97933.8	743048	1.69481e+06	494148	243747	11620.5	237820	22362.9	17765.8	1068.2	45747.4	34189.9	58130.7	518198	208897	1.23964e+06	4989.38	1262.3	2062.53		1759.53	11807.4	290288	40226.3	15937.8	10150	1.04241e+06	74009.6	10538.4	63866.3	1049.98	454653	81628	265878	6.10407e+06	16940.3	288482	116718
SPF	A	m	4	667293		167425	443655	52894.9	42756.7	85142.9	488575	60856.8	491934	1.17566e+06	313783	200000	3059.04	153470	7587.25	4500.24		8920.44	21985	38285.2	103327	158036	772962	4167.2	498.199	2694.13		2914.04	233916	208652	63656	88077.8	7831.21	347566	188367	29153.1	69490.1		208002	376392	193374	5.89628e+06	21850.4	437379	171951
SPF	B	m	4	65643.9		213489	7542.68	1494.83	2602.45	2961.45	39088.9	6375.19	100150	335117	22226.4	50489	3193.91	30894.1	2738.47	1005.07	615.289	275518	11361.9	344936	72520.3	33624.7	195444	6493.68	104640	7554.3	6462.32	636.457	20237.3	288377	5643.32	29810.6	7102.25	124841	27139.5	39975.6	53423.5	281.421	136493	50499	44071.6	1.39046e+06	3401.85	58389.8	348947
SPF	C	m	4	921552	795.878	275509	811568	35981.6	70846.8	177970	796727	103584	1.66998e+06	2.25186e+06	579099	332138	4714.68	181850	10244	9815.37	1491.5	44292.7	13081.7	43451.8	466858	356564	2.09083e+06	1384.34	12481.7	2832.13		1842.08	30042.2	419423	44833.9	99675.9	15266.6	929016	222023	23378.6	100951		520369	242760	343491	9.51267e+06	5938.79	72328.6	64417.5
SPF	D	m	4	39848.5		21904.5	45318.5	1531.25	13764.4	18345.8	84210	16680.6	1.35499e+06	616412	91307.2	98855.3	8770.98	391709	8629.84	1140	6766.69	105948	4759.26	57337.5	926906	212781	1.24388e+06	185.351	1153.46	2206.38		3458.73	1081.12	143658		16245.7	2339.49	866885	11622.2	24967	2876.64	303.853	127000	6482.15	29328	422094	1325.78	35018.3	51163.7
SPF	E	m	4	38725.5		17043.5	59288	2152.92	15641.9	21767.2	93851.3	17813.6	1.49883e+06	786405	105313	130010	9927.83	393346	8502.99	1825.89	5525.53	88494.3	3567.26	63610.8	948210	149709	1.02913e+06		328.61	1944.4	191.863	4046.69	624.055	278510	398.229	20915.3	5646.25	686806	21731.2	17044.4	4133.12	751.898	272957	6130.5	34891.2	453604	2266.27	35035.7	65917
SPF	A	m	5	68753.1		24076.6	56451.5	1976.88	15011.5	29841.3	115412	19326.2	727542	635091	94370.1	98344.4	4706.77	136207	10417.8	1973	3784.04	100065	7745.65	69658.1	797813	159488	956408		781.724	1626.16		5827.08	482.999	160171	1262.8	4079.14	3058.64	506689	39502.2	25977.7	2616.13	2590.12	302792	19083.5	36910.1	793319	1269.94	39135.4	35531.5
SPF	B	m	5	1.0427e+06	1507.77	232156	756323	55137.5	58679.5	193179	800582	108670	762459	2.16534e+06	597610	322113	9737.67	201368	10835.2	19588	1134.65	17746.1	57099.2	29868.8	178893	138809	790087	6407.45	1498.87	5358.87	658.363	2600.62	59594.2	171375	86047	52132.1	9506.67	599770	385915	6535.6	136881		203208	346796	287258	6.91946e+06	17449.9	272552	103442
SPF	C	m	5	689217	676.103	139430	680223	12064.5	69037.9	150675	753762	103779	1.55392e+06	2.49576e+06	672035	369071	5852.64	196089	9528.12	8377.87	2382.15	43644	9596.53	50419.4	557994	237620	1.4344e+06	801.718	12342.2	1101.26		3615.92	5068.36	328154	23835.9	30441.1	14154.8	786680	278532	22314.1	50078.7		113378	9256.42	242713	1.17089e+07	2697.29	8701.93	53231
SPF	D	m	5	35426.7		34186	44122.8	1296.75	10996.6	16813.1	90766	14283	1.14807e+06	725232	93620.1	118662	8140.64	361711	3971.95	1137.22	2835.04	81963.5	6104.89	45107.7	471038	233207	1.39862e+06	287.463	1428.31	195.388	392.015	3376.94	2063.35	140333	871.356	18914.5	1013.73	783887	12286.7	19666.1	3098.68	3722.18	242255	9961.21	17734.5	384641	5542.1	66636.8	54576.5
SPF	E	m	5	186216	507.167	46533.1	168526	1996.74	36973.7	71934.8	313437	55517	757964	1.15576e+06	271556	161584	6510.25	173447	9049.38	5472.1	5733.11	43353.4	14166.8	51157.7	199484	103758	625012	690.719	1085.48	226.826	133.734	2220.36		192341	4303.84	109959	6319.46	577826	53505.2	12276.9	12977.6	1497.07	205523	59420.7	54006.4	2.77824e+06	3421.41	55698.6	92458.1
SPF	A	m	6	67605.7		28637.9	57167.7	2222.86	14495.4	28869	123100	20732.5	740555	651884	94657.7	105046	4718.54	113578	9617.07	2158.08	3555.97	95051.5	8962.06	84366.5	767720	153058	851455	122.813		1500.63		7137.97		194500	1724.96	5828.44	2228.12	522253	37398.7	18429.3	3232.24	2653.77	309868	19799.3	74569.5	769907	1477.95	42098.5	56737.8
SPF	B	m	6	560943	1438.15	119258	105331	33991.6	9414.19	22034.8	112128	9553.95	1.63647e+06	213015	117350	35373.7	6118.13	1.08354e+06	6534.02	2017.1	1806.95	22371.3	77665.2	40686.9	40597.5	41421.6	245114	52441	34155.1	9099.8	43750.1	2244.54	86786.5	741796	30679.6	11498.2	6620.78	616740	74022.5	11120.8	1976.12	346208	171996	131283	69057	2.58369e+06	8733.2	77636.6	177620
SPF	C	m	6	574106	887.135	200270	463998	11815	60518.3	139116	673933	91888.8	1.16257e+06	2.07201e+06	401731	283777	8146.84	140492	9629.53	13830.7	701.071	67580.9	20906	44843.9	292782	373565	2.17792e+06	2161.87	6132.83	2416.85	449.29	5217.36		224349	23287.4	147084	22925.6	885100	213230	11401.4	59728.3		308122	167850	288477	8.12359e+06	4254.92	45995.3	109827
SPF	D	m	6	502914	519.991	167745	321495	17961.8	34185.8	88492.1	466159	55697	829840	1.02301e+06	252544	151356	5956.59	244611	4927.4	12224.1	1241.88	36401.7	87144.8	62874.3	143722	299919	1.698e+06	9670.43	13319.6	4728.32	2818.54	2841.22	17886.6	179271	50948	40907.7	8014.12	1.00047e+06	141394	17002.6	37209	7655.13	132732	131822	227597	7.06324e+06	14594.5	41851.9	92532.4
SPF	E	m	6	437760	541.529	101547	346860	13900.4	47983.5	119880	544403	78581.9	415486	1.49788e+06	378914	235732	8127.94	338412	10667.1	11392.3	826.614	18363.1	122411	36412.8	148820	99476.7	540936	21534.8	6080.34	3585.17	8067.43	2152.91	16648.2	207905	11550.9	24309.8	9683.42	538673	80110.5	11427.4	29082.9	444.614	233015	119130	163862	6.83873e+06	9518.3	141798	157501
SPF	A	m	7	17029		16507.3	24995.8		5608.67	12029.7	39862.4	8602.47	585885	346789	44899.1	47614.9	1649.52	113061	237.406	603.741	3626.46	69943	11363.3	49759.3	188310	156141	811836	233.307	249.746	1697.99	738.438	10590.6	147.818	85913.7	395.21	2075.12	1069.43	397514	18636.1	59957.1	5211.21	261342	306596	7193.1	30510.2	546123	5925.49	87132.4	36415.3
SPF	B	m	7	794066	800.925	225433	598491	37291.2	63927.5	166692	758817	93184.5	531956	2.00862e+06	514300	297694	7088.41	118530	16541.1	20216.4	1185.25	15217.9	38167.4	20998.2	101573	134990	693724	6185.77	1152.78	11234.8	964.878	1431.95	87292.5	120372	49647.7	37413.1	16324.9	369824	362223	2960.74	104281		304723	368865	248582	8.68852e+06	2701.75	15439.8	15839.2
SPF	C	m	7	347458	543.605	130285	291601	9800.84	39176.9	103413	480560	73338.3	663694	1.028e+06	263280	178782	12044.8	92005.8	12949.8	5989.87		37052	26238.9	68638.2	247325	326532	1.96356e+06	2586.28	29483.6	6014.21		4265.66	33492.4	175449	11482.6	1783.99	19998.8	628597	249347	12365.9	40543.7	1312.43	331484	442485	413345	5.15205e+06	11021.9	151406	207502
SPF	D	m	7	289430	227.294	85482	195453	8466.17	41767	89270.9	376472	48004.2	602296	970848	350018	149154	2607.4	203307	6027.28	8881.23	322.57	10814.8	17348.7	47591.9	102961	73480.7	345145	826.206	3705.6	5783.29	843.003	1162.67		105477	9126.23	69286	4398.55	179400	133530	1957.02	8196.88	670.486	150231	87118.5	68218.8	2.72855e+06	4717.91	58492	3213.17
SPF	E	m	7	56772.9		63610	67713.7	992.362	15528.6	26930.6	118222	21521	977469	819052	136280	115170	9372.68	259606	6257.21	1515.98	2996.53	83844.4	15052.3	78918.9	246142	174065	1.22371e+06	605.778	1069.89	1623.87	748.978	8177.46	166.59	272057	643.09	5223.42	3973.25	703801	43201	18834.8	4898.18	953.146	370549	15211.2	53528.3	782068	2812.43	66021.2	71640.7
SPF	A	m	8	24285.2		19787.2	31270.4	789.777	6892.92	11241.1	44067.9	11743.5	641908	466251	60048.2	67064.3	3089.19	136394	21204.3	1318.48	3774.79	62259.9	11313.5	77394.2	243229	189218	1.29434e+06		584.792	2344.61		15067.7	2040	133869	1077.23	18090.8	1089.82	454653	10681.5	10597.8	2752.82	3350.62	318966	7676.36	20068.5	297493	4095.65	80257.2	52280.6
SPF	B	m	8	24739.3		13588.8	37212.4		8717.18	16025.7	63530.5	12371.9	1.14327e+06	609409	67841.3	94128.3	5949.29	214743	2084.78	959.444	2506.89	90373.8	5261.06	32033.7	231952	181430	1.05758e+06		173.564	2208.59		3334.35		172243	1158.46	2230.58	1239.4	692425	15084.6	58950.3	1427.69	3269.48	316422	6356.92	45212.2	290003	3153.84	40726.2	65606.4
SPF	C	m	8	55727.5		45247.6	118299		11356.2	16559.8	46892	9163.46	861687	275480	119757	40999.5	739.903	140157	1312.26		371.32	45650.6	138.975	411964	52677.8	402600	2.32978e+06	324.563	1049.78					221239	2128.95	215.91	2193.94	121755	2591.27	8202.93	791.406	9366.26	33168.5	2922.56	6124.98	12250.8	250.308	4310.16	47862
SPF	D	m	8	310345	680.819	82705.2	237798	3231.75	34683.3	68984.3	363034	51242.7	790762	1.2035e+06	240929	183586	3912.61	193420	5398.91	7754.13	142.946	36852.1	39533.3	57571.7	106412	239486	1.47189e+06	3588.25	2645.41	2325.97	1150	2396.08		96699.7	7387.07	15610.1	4449.28	778578	179239	12884.3	9597.36	12246	271847	90333.1	125814	3.59611e+06	3332.9	103268	134880
SPF	E	m	8	349211		99123.9	263126	13933	44807.5	96575.6	555103	79299.2	248924	1.32876e+06	306273	194432	14885	386528	15875	5144.24	1462.42	15303.2	279833	31533.9	41620.6	121523	668978	61991	12973.9	2284.04	20189	3034.94	27119.8	232371	10801.2	29186	8239.96	332148	198289	5639.54	43423.2		108551	135051	198151	8.94929e+06	12874.5	225382	125789
SPF	A	m	9	36894.4		23272.6	25278.6		9700.72	12959.3	45723.6	13219.6	394233	463848	69924.7	75087.6	5755.32	112319	1630.59	835.508	720.274	57350.6	15499.7	42852.9	45353.5	186285	1.12219e+06	6471.09	1757.47	1154.44	1667.65	3286.28		123542	1880.8	3843.74	1462.96	415319	26010.1	15694	4673.58	237609	195328	8216.49	26534.2	376564	6113.69	106671	75365.4
SPF	B	m	9	132759	258.078	48897.6	104012		21078.1	37134.2	185993	33370.9	914826	925774	170062	128191	4427.49	183830	4196.42	3841.36	4646.44	66924.1	8759.77	38911.4	387367	163122	919288		290.227	1257.03		4180.83		202821	1313.56	7649.11	4049.69	726214	53912.1	30120.1	3202.68	1173.79	380257	19124.9	58232.1	1.9674e+06	3111.84	48278.3	126456
SPF	C	m	9	208933	442.112	94655.2	128084	3843.27	18986.9	64914.1	240862	47489.2	936641	1.22522e+06	200439	177085	10799	163124	9867.16	2848.37		35077.9	18629.1	62020.5	75781.6	328957	2.16987e+06	5180.89	5290.23	2047.24	346.903	2216.48		111348	4907.29	145373	7790.29	456040	118878	9359.09	21266.4	1415.5	254509	70960.4	120498	2.82348e+06	5091.3	89276.7	182833
SPF	D	m	9	222871		96748.3	127612	10762.1	26267	67140.8	363895	45305	435097	752773	136113	114424	5698.47	272058	5292.76	6076.56	1112.11	10743.4	101068	26832.7	41353.6	135173	800090	16325.7	7090.46	215.711	6613.31	1056.61	12861.8	70189.6	14990.5	42687.4	4447.88	323765	136350	5039.62	14706.5		147081	55586.2	136288	3.76223e+06	10083.5	146630	140814
SPF	E	m	9	564544	766.172	134798	456010	21677.6	54538.8	120973	628076	86523.5	293905	1.78072e+06	460380	263835	12468	463945	13338.2	6342.02	2574.19	13141.3	301985	33511.3	82586	116452	578992	84796.4	10619.4	2230.84	20563.6	2359.05	84823.4	289170	23674.4	58894.9	11122.1	248674	175551	2964.55	55554.4		98402.3	174670	263621	6.98668e+06	14741.8	275584	121250
SPF	A	m	10	187664	443.874	91823.4	121490	3742.58	27604.3	48688.8	289487	47328.6	302585	850292	150954	155901	12383	192748	5021.28	3518.36	1754.77	22303.4	51724.8	47430.5	36046.2	181071	842250	20524.2	5313.09	2068.01	7085.09	2225.11	13508.2	107420	4414.02	26450.7	3886.12	199806	93058.9	6354.79	13303.5	6190.61	129362	54651.8	82197.5	3.17786e+06	2061.78	32974.6	227740
SPF	B	m	10	346884	320.956	107474	276713	11916.9	41847	81272.9	460722	64232	315327	1.22584e+06	301884	194543	6670.72	389605	12448.8	8614.63	1557.68	9308.62	180258	12942.9	54566.8	79742.3	499195	27538.3	7008.69	4223.8	14825.6	2150.77		200263	12044.1	69181.4	4767.21	164117	268302	1831.68	24219.8		233302	77659	109825	5.50714e+06	10087	151193	83074.4
SPF	C	m	10	304334		133074	200244	14219.7	35051.9	84532.6	491301	64736.4	838871	1.17183e+06	238307	162719	17364.3	296018	10974.1	5411.64	1220.58	15833.4	76691.5	26751.5	61000.6	177019	1.09062e+06	13655.1	26371.9	3040.27	819.922	1473.05	26700.9	184745	28179.7	42510.7	9062.22	287841	157516	6722.61	28568.6	498.503	90837.6	120270	153302	6.66274e+06	14750.6	234120	220151
SPF	D	m	10	377088	522.062	605677	266799	24351.2	34063	75997.3	482144	55390.3	612824	1.18381e+06	292297	178975	7149.9	243632	8835.04	11825.2	1009.58	16553.7	137196	19144.2	82176.1	107028	558995	21628.1	17945.8	9590.06	2350.77	1668.11	242856	132715	27071.5	43352.8	11185.3	309459	171418	2414.28	46550.6	435.839	255657	230225	159419	8.3968e+06	19010.9	146273	101659
SPF	E	m	10	83272.4		54110.6	70249		15634.6	32853.5	146728	29044	787459	788021	144554	120641	3825.95	93183.9	4479.41	4384.88	3027.08	53047.4	12870.3	83892.1	95388.9	139838	830875	3920.9	490.478	1088.98	1089.79	1489.18		307107	2094.71	49874.3	3966.19	334315	57016	14824.1	3210.6	25495	238077	11490.5	82288.2	842142	4515.75	44935	104981
SPF	A	m	11	114940		66139.6	55742.6	1571.8	14975.8	30457.4	103718	26625.8	377974	705789	88990	105728	15739.7	475981	2367.47	3752.61	1441.19	22865.6	168402	56694.7	34131.4	145328	839919	38205	16491	2774.85	25133.6	2320.9		289327	2614.22	37922.6	9933.82	193093	89015.9	11543.6	11167.9	149669	232755	75060.4	57936.1	1.77236e+06	5553.7	81730.9	125941
SPF	B	m	11	284057	255.47	107602	171307	5546.68	36751.4	89332	375602	63583.1	342145	1.19867e+06	228309	176880	6836.49	197851	12822	7459.01	1866.41	24222.6	97497.2	15810.5	71928.4	118154	685863	16381.2	5863.22	1256.49	8976.94	1620.24		130288	7918.44	29810	5498.47	322812	195459	5264.45	17349.9	502.972	220617	38688.6	162196	4.55267e+06	3276.11	52592	80940.4
SPF	C	m	11	296769	345.32	118725	206520	5572.78	37939.5	99096	342774	74193.3	537461	1.51967e+06	296784	192156	7354.52	208649	14714.8	4652.53	432.13	24845.9	42065	31398.5	42249.3	171212	1.05408e+06	7925.53	7997.48	5739.42	717.558	583.406	8677.32	170097	15966.7	56285.4	7417.95	343636	192100	8416.05	23684.9	845.661	132737	65461.9	132098	5.92651e+06	3867.14	71632.7	167547
SPF	D	m	11	321996	422.648	124736	220217	8072.2	39728.5	106611	476898	67853.1	613646	1.49432e+06	259091	232202	4177.62	128524	10579.1	4563.37	904.987	24427.2	47043.4	23839.6	54171.2	163487	859682	7344.85	7351.93		603.373	1151.59	10998.4	116579	6420.59	51632.2	7911.09	324646	175952	3685.69	23405.3	458.791	127661	89504.7	118654	6.36798e+06	6763.22	90543.1	119643
SPF	E	m	11	268716	691.38	72127.7	230121	4477.58	38378.4	125341	491847	74873.3	288039	1.5044e+06	303447	214126	20246.5	222470	17637.3	4999.42	2187.61	19422.5	72624	5564.43	293730	88562.2	495589	31812.6	3973.22	4018.26	3968.23	2154.62	7685.91	189080	6954.79	40518	13805.6	154954	159337	3037.93	42140.2	912.008	105964	25245.6	164186	8.31876e+06	11646.1	208283	82578.3
SPF	A	m	12	51473.7		203858	8787.27	1290.47	3663.28	7251.91	59497.1	8275.84	294163	408834	25778.4	67072.8	288.976	66074.7	2658.03	714.692	986.075	202517	18020.5	312075	52125.9	48932.6	269976	5224.54	58410.7	5769.46	4639.3	260.861		371580	5336.01	2248.78	2239.47	133695	21375.6	23521.5	46410.6	1936.77	164075	20873.7	38052.7	308398	6167.01	86046.5	193463
SPF	B	m	12	154168	761.459	266353	61137.2	1984.58	19203.6	26248.6	173220	28459.5	738308	1.2657e+06	122071	203743	1765.44	49784.1	3440.74	4293.82	4774.23	197643	15097.9	108924	66373.8	111503	708012	6485.84	50244.3	9124.52	4929.6	593.258		234211	4596.36	59642.9	3514.2	268135	91707.5	50277.1	255088	1091.38	483522	47067.4	64227.2	1.79145e+06	8661.22	126084	1.1775e+06
SPF	C	m	12	71232.3		334878	24966.3	3630.08	8682.65	16597.7	102697	16107.7	335147	667444	67631.3	88868.8	2718.32	60690.2	4187.66	860.44	1668.82	195730	13873.1	309599	72083	70930.9	445555	7388.9	80517	7259.61	8421.78	347.096	25533.8	223106	9017.47	5551.3	5443.6	202963	59853.9	49776.5	143079		351922	19358.2	69817.1	959381	10279.5	140256	429477
SPF	D	m	12	71153.2	218.708	349321	22463.8	2693.8	7760.16	12174.1	79736.5	10726.5	445089	464867	53350.5	72089.2	412.329	32144.1	1729.33	430.752	1182.14	165508	8888.61	119304	54044.4	65296.3	374944	3485.89	25460.7	3305.38	1944.81	657.768		135756	6131.62	4013.56	5766.75	161924	46018.1	19285.6	73261	2886.39	247499	28215.2	65221	838594	2169.85	26663.3	306518
SPF	E	m	12	39833		201724	9095.18	1471.24	2591.56	7007.75	46281.2	5900.44	103883	636727	25406.3	95892.7	2270.76	12957	4608.58	1034.4	1126.48	308957	7825.49	80155.8	105814	18231.8	86673.4	4946.3	35761.5	4209.19	2838.46	261.517	25174.2	101664	6057.4	22743.3	2132.23	53050.3	8527.39	97308.8	158726	330.74	184885	52516.3	8812.68	320896	7394.26	106409	467409
SPF	A	m	13	259384		81450.2	155332	10539.8	24937.1	74337.2	296106	39760.7	397221	821927	154398	100862	11266.4	269624	10166.4	2607.65	1709.24	27373.1	5303	21586.7	208509	105419	611117	18470.7	8154.43	2695.58	10393.7	487.273	16993	166128	8628	64811.4	3677.68	381682	195530	10347.3	15668		276358	60719	137507	5.50707e+06	12548.6	215950	171543
SPF	B	m	13	27412.5		37049.5	14297.4		4579.79	4756.59	43869.7	9968.42	316078	247638	29709.7	38771.8	1256.35	43697.8	610.414	887.52	379.805	49348.5	3749.81	34111.1	24413.4	87802.4	583565	2228.9	8560.31	2428.64	880.513			67916.2	1615.08	2037.77	2542.33	259535	21917.2	27455.8	44699.7	95274.2	208857	8171.78	31838.6	757402	1889.59	33063.9	102439
SPF	C	m	13	89329.9	366.021	203426	20965.3	2937.64	4387.9	12887.7	90914.4	13057.8	501095	611247	60794.5	100018	1029.32	69468	1267.17	4040.62	1807.73	173612	30088.4	256335	96212.2	56306.3	371189	10067.8	73663.7	14181.7	12398.5	733.422		254186	16820	5284.59	5930.73	697342	41628.4	34425.7	153210	1960.41	591053	47336.3	97920.1	909338	19930.6	224256	858459
SPF	D	m	13	8388.44		22731	4272.52	317.608	1776.99	1920.87	16998.9	3076.45	170080	90878.5	8026.32	13587.7	870.77	26734.5	400.755	635.059	1199.43	19847.1	2125.7	14343.5	12531.3	43211.9	244695	2180.18	16376.5	2787.83	696.393	253.596		41984.1	1217.44	5791.01	811.51	187517	6980.51	6272.82	7546.43	55957.9	65151.7	6546.48	8174.31	53230.2	86.8701	20523.4	23966.9
SPF	E	m	13	41470.7		40360.1	29871.6	565.112	7709.89	9597.43	94585	14850.3	1.13632e+06	462253	58348.2	64646.8	2341.39	81484.1	729.21	1313.44	2811.04	55173.7	8364.44	156686	77744.1	168882	816949	278.338	839.858		1151.36	311.64		164442	5482.52	32887	1474.82	367343	34652	56889.7	35081.7	570087	339248	10647	42024.9	495509	1135.52	29398.7	64389.2
SPF	A	m	14	45155.4		121298	8116.52	2070.91	1038.03	1501.26	31698.8	6636.08	66736.1	171857	20605.8	25167.5	2313.21	9098.3	2014.47	2392.14	2483.56	146439	13700.2	62811.5	78317.3	45207.5	222769	15210.6	165603	13679.6	5395.65	742.183	6550.71	146439	8436.69	26208.6	4249.49	205377	19558.7	45801.5	55607.9	1211.57	202453	18998.3	61056.8	339552	6011.26	71486.8	537689
SPF	B	m	14	16311.4		31940	5897.84		1166.71	1229.12	17480	2157.97	113537	98454.4	13931.7	12144.4	870.416	7999.58	515.145	1913.38		29124.5	2267.04	6119.94	17066.3	69140.3	430650	2297.62	13730.3	16618.5	503.921			34457.2	2008.98	9344.18	1784.31	252508	9980.69	10772.8	32252.5	7350.48	198942	5182.8	32758.9	134833	5704.6	82187.4	78185.2
SPF	C	m	14	79804.8	322.294	136264	22062.4	1954.33	9692.18	6282.38	76122.8	21224.6	506953	356236	29421.3	40803.5	2416.4	20959.4		4036.54	3268.4	56118.6	19547.7	97036.2	68970.4	72602	410155	7173.36	108841	15345.6	7304.99	995.131	17668.8	106103	11466.3	43451.2	7305.03	794002	53385.8	23254.5	90139.7	1660.53	512526	45423.4	135345	734174	9395.21	115265	1.06515e+06
SPF	D	m	14	28203.5		4394.13	17220.2		3393.17	6500.51	46786.2	8216.9	733616	263468	30747	42556.6	2073.68	91322.6	610.327	1272.51	2671.74	30072.9	3038.36	50441.6	49265.9	90045.1	831901	489.795	6390.66	2040.73	1027.38			84181.2	2307.87	8647.88	2978.9	609440	23664.8	43869.3	19244.3	295095	272017	6863.55	38950.2	156355	897.291	18645.4	108738
SPF	E	m	14	6380.59		6655.98	8625.22		1376.14	2597.52	16402.8	2140.07	216981	88336.6	11412.8	14331.3	2056.61	25159.3	462.633	576.535	2158.14	14290.9	1271.24	32558.1	15755	108322	640035	185.093	3576.04	10428.3	404.389			80795	3659.58	759.2	866.097	214378	10391	3855.82	2624.39	318638	141558	1515.25	21214.7	52408.9	1620.33	36675.7	11325.8
SPF	A	m	15	234912	921.063	136980	165155	3690.12	27607.9	64681.1	225681	42657.3	1.26514e+06	1.04434e+06	182647	153130	17074.7	197427	14308	2926.25	6074.26	78618.3	2352.07	31306	1.82431e+06	171696	1.01871e+06	34119.1	373.221	2529.55	3184.28	834.076	1197.26	164060	3667.07	8239.68	5104.47	897755	50046.6	12852.4	8861.84	485.359	527739	12943.9	52617.3	3.5058e+06	4056.48	49799.7	59668.7
SPF	B	m	15	8631.09		36909.5	4531.71		431.753	953.44	18614.6	2560.42	77381.5	91410.7	6648.29	11585.3	1407.98	6208.21	385.031	674.432		28455.3	4552.3	4685.86	14542.5	39707.2	254459	7192.26	64599.2	4684.3		544.494	2504.86	42671.4	3854.04	7697.58	1241.47	202649	5078.36	18626.1	57406.7	4537.23	163060	4043.38	14968.8	31780	3017.16	55484.3	98020.4
SPF	C	m	15	10662.3	175.905	2082.38	3035.26		5834.03	8223.27	19496.7	5447.66	106224	28688.3	11648.4	5187.63	584.028	1926.7	4734.99	591.497	1633.84	525.62	5840.36	5244.28	2711.17	559.239		588.546	189.152		6715.19			372.783	75.9409	2279.32	292.683	5608.45	1967.46		408.908	637.017	5304.14	1126.77	234.758	94017		2386.78	648.516
SPF	D	m	15	15861.9		21593.4	9754.85		806.063	2612.1	24965.3	3024.83	113576	96367.4	11394.4	13117.4	243.027	15143.9		1554.02		24020.4	6062.61	10622.2	16614.1	58475.6	348265	5465.53	23950.2	2255.58	311.378	583.519		64607.2	2306.32	12848.7	2433.65	369199	8272.1	3780.17	7620.59	35038.8	90917	2524.17	22843.8	149432	1997.35	29005.6	28957
SPF	E	m	15	3115.56		2523.5	640.336		180.558		4992.04	103.02	13904	19412	1377.47	2876.33		1801.72	373.864		522.323	9133.01	697.054	2947.53	5926.92	24534.1	140699	2139.4	10757.8	2085.61				30366.4	1150.93	426.737	752.989	27264.7	1297.47	4740.53	1972.48	17334	7731.86	1605.49	1805.11	23720.1		4337.77	7064.46
[truncated: 82 more columns]
