# Supplementary material for: Metabolic landscape of the male mouse gut identifies different niches determined by microbial activities
Source: Nat Metab. 2023 May 22;5(6):968–80. doi: 10.1038/s42255-023-00802-1 (PMC10290957; doi:10.1038/s42255-023-00802-1)
Supplement: Source Data Fig. 1 — Metabolite abundance data, scores from principal component analysis (PC1 and PC2), statistical source data (P values and fold changes). [file 42255_2023_802_MOESM4_ESM.xlsx]

## Sheet: Figure 1a
colonization status	habitat	replicate	sampling site	Lysine	5-hydroxylysine	Ornithine	Histidine	Carnosine	Serine	Asparagine	Glutamine	Threonine	Taurine	Glutamic acid	Aspartic acid	N-methylalanine et al	Allantoin	Gluconic acid	Methionine sulfoxide	Glycine	Creatinine	Glyceric acid	Cellobiose_Lactose_Maltose	Glucose 6-phosphate	Cytidine 5-Monophosphate	Fumaric acid	Malic acid	Quinic acid	Fucose_Rhamnose	1-Methyladenosine	Maltotriose_Raffinose	2-Deoxycytidine	N-acetylornithine	Citric acid	Ophthalmic acid	Sorbitol	N-acetyl glycine	Hydroxypropionic_lactic acid	Methionine	2-oxoglutaric acid	N-acetylaspartic acid	Glutathione	Uracil	N6-acetyllysine	Hydroxyproline	Leucine_Isoleucine	Propionic acid	Succinic acid	N-acetylglutamic acid
SPF	c	A	7	9311.26		3969.49	2222.55		2715.28	4474.39	9653.28	2088.38	25885.2	10964.7	5070.18	1736.13	356.445	1656.43	2526.48	404.822	441.339	283.232	3304.11	2105.06	1754.56	231.389	312.613	1662.12	211.35		8327.8		234.021	877.96		1762.12		3591.8	513.204			155.276	741.775	594.071	447.839	55101.9	169.131		263.519
SPF	c	A	11	188815	451.816	74184.2	132547	8041.15	44566.8	71216.8	150374	38309.6	410311	401533	250425	54168.5	15831.7	6.18415e+06	15325.4	5179.6	33213.7	19372.8	825131		6327.89	25325.1	131461	161812	46107.2	15389.8	108692	6161.6	7213.93	557164	2537.91	66751.5	16741.4	122075	38292	5525.19	43688.3	4754.25	558561	30438.6	3552.85	2.94658e+06	9146.75	123078	158122
SPF	c	A	1	34278.5		29429.6	16699.2	2801.07	27504.5	32130.7	179260	30103.5	3.97432e+06	489315	170775	91266.5	4143.34	161900	6361.94	4181	10261.6	1720.91	24322.3	86716.6	16247.7	19711.3	39287.5	2643.89	534.835	1001.08	3847.18	425.937	4131.84	64928.1	8858.55	8719.48	343.676	249611	9467.49	10794.9	813.88	439329	17360.2	16853.7	9501.91	290816	4343.68	85521	14796.3
SPF	c	A	8	23464.2		7919.17	7511.16	541.21	9126.65	11134.1	35409.3	7818.42	147767	47890.5	24489.6	8400.43	1508.36	10056	4332.7	1125.95	898.502	501.404	13718	3205.2	3503.82	647.597	1800.29	1779.73			28815.4		1171.06	5201.49		7839.31		7026.16	4416.41			801.878	3692.52	1946.96	569.397	231752	325.645	524.397	285.607
SPF	c	A	9	117359		48853.4	93361.1	2019.58	66724.4	77146.3	219909	72812.6	565811	727429	398397	133152	19892.1	1.78254e+06	47472	10160.2	16034	10052.6	243313	2387.4	16414.5	21711.9	149955	47469.7	11220.2	5857.58	56387.7	3667.75	4971.01	86818.6	3439.97	43628.5	7437.9	191762	16441.8	4530.21	16786.6	884.914	121914	14556.6	23062.3	2.0907e+06	9489.9	167738	27978.4
SPF	c	A	4	448785		114600	180634	21291.8	42116.7	70020.6	208614	37538.3	1.15398e+06	786377	357299	141270	7480.18	941868	37571.4	5591.16	886.681	6034.47	88965.7		133077	50987.9	310050	22158.1	5168.77	2616.24	10057.8	1953	26589.4	224782	20681.2	258269	4303.35	438676	81136.4	30830.8	23282.7	17038.1	255630	92195.5	94484.7	1.19807e+07	23063.1	457071	153130
SPF	c	A	2	39810.8		17227	13155.7	1483.23	17527.9	22953.2	73625.8	15629.3	207743	102836	39702	18357.8	1898.84	15275.3	11878.6	1869.78	1717.29	967.381	18847.6	3906.61	9821.16	1986.66	3009.96	3699.26	505.373		39511.1		1584.01	1492.56	669.913	17255.9		9192.88	8782.69		234.519		5961.03	4044.16	805.003	489975	194.749		780.725
SPF	c	A	12	92244.7	755.436	51493.4	14967.7	4965.49	7878.77	10326.8	30564.3	8993.57	201651	746035	249350	115440	1093.72	91430.6	2074.38		1996.54	107218	35532.7	4.78447e+06	312841	16949.3	74672.4	15657.4	88332	9562.12	11560.9	1343.28	8410.57	325517	4503.34	1790.15	3046.11	45236.7	17197.6	18165.6	219762		124479	10410.2	15373.1	1.17132e+06	22097.9	360171	306601
SPF	c	A	5	403122	507.361	106058	213375	16951.6	64930.3	78302.9	204376	57624.6	799424	912440	626157	157911	8556.3	942799	32142.5	7101.11	3303.34	3435.3	91461.5		79888.9	44049.2	185474	28128.6	4173.93	2808.21	7568.76	1909.65	65092.3	187514	14198.5	253148	4864.72	338465	91231.5	20107.7	16570.6	6814.32	241493	92474.2	67860.9	5.62056e+06	19762.5	399317	129434
SPF	c	A	10	233143	455.525	72787.9	154451	5406.1	65006.5	88908.3	228510	57893.8	748916	869202	589952	146493	20215.7	1.99182e+06	19051	7508.1	9584.42	8508.6	245817	2876.74	9542.48	39627.5	212452	48837.4	13106.2	5385.9	25702.4	3820.68	12932.1	157728	5821.3	45472	4128.55	257016	91195.7	3617.83	21645.6	248.193	168269	35606	37196.6	4.42393e+06	8948.31	159599	33753.9
SPF	c	A	3	24713.3		8502.78	9260.12	751.559	7920.63	11874.1	36043.6	7399.93	118032	49832	22251.5	9636.04	1610.11	6755.63	6531.58	1475.98	1679.83	813.426	8670.33	6980.69	4136.56	132.695	1269.54	1623.58	180.997		17923.4	204.437	397.081	1125.95	213.77	4511.64		8385.96	5147.27	163.66	207.138		8182.86	1474.89	771.616	198375	92.7695	1572.96	341.441
SPF	c	A	6	21249.3		8123.33	7807.09		7331.07	8190.58	30837.1	5505.94	124868	37536.4	16920.1	8381.16	1470.48	7642.08	5539.51	795.262	1123.45	462.713	14010.1	5138.35	5045.44	744.839	1336.27	1831.89	308.011		21280.8		463.989	2058.8	364.19	5914		7612.46	3417.3	185.917		183.647	4715.08	1707.25	660.218	182641	94.598	1427.08	689.837
SPF	c	B	8	12392.2		4345.57	3175		4679.12	5716.22	16492.8	3869.59	74583.6	21850.7	10966.6	4505	984.871	3040.18	7446.01	619.884	596.855	770.848	11794	3159.16	3961.98	465.876	1515.27	1288.04	231.688	246.688	10206.8			1544.46	287.079	4038.99		3912.1	890.585		166.453	151.166	7238.97	983.048	443.169	113116	167.829	469.246
SPF	c	B	1	33610.2		16526.5	16352	2003.17	15707.9	35093.9	278605	19528.1	4.89095e+06	639278	184912	94492.1	4084.65	283803	2466.14	3913.44	7080.02	2208.31	59672.9	187084	13199.5	28002.2	105990	3834.93	1010.21	1773.96	742.79	564.981	70199.1	187981	13199.7	9384.32	329.673	329301	30821.9	10539.1	21502.2	1.452e+06	70489.1	18765	7702.96	628450	18875.4	341066	22771.3
SPF	c	A	14	201661		121992	65649	21492.4	64673.2	100242	631349	94044.2	4.70103e+06	1.57171e+06	773482	263078	3687.23	950553	33704.5	10989	5944.74	9628.91	95227.8	70672.7	58054.8	39921.9	87685.9	10042	4457.43	3846.69	7294.03	310.083	56746.7	239222	40962.7	7257.74	1366.32	166574	52650.7	13009.1	12604.1	59484.7	140504	34794.5	35321.4	6.50233e+06	2163.77	43719.5	36154.5
SPF	c	B	5	180708	1728.24	68399.8	165323	3857.89	96912	294126	413688	147772	188820	791993	425968	133164	1788.81	7.95637e+06	11582.6	15292.9	28811.7	8918.09	187541	2628.42	6935.61	22495.8	16415.2	655452	14851.7	5047.97	127187	2534.23	7722.22	464197	3909.18	73293.4	19301.9	41552.4	23186.9	14089.5	40923.7	3668.8	92191.8	23019.4	87391.3	3.6456e+06	3520.66	26091.5	94208.4
SPF	c	B	4	1.25283e+06	1012.32	308487	721862	77627.5	72559.2	154833	538188	96417.2	1.81137e+06	2.27275e+06	1.0283e+06	317301	9843.62	920197	17960.9	11183.9	3473.12	17785.5	152599	57595.4	214796	133594	771957	19955.1	5836.08	8535.6	1737.07	1551.55	134566	465679	79105.6	105549	9207.84	981026	293546	10557.7	75350.1		130480	115106	186439	4.34027e+06	39501.6	667035	92173.6
SPF	c	B	2	107837	279.028	70003.6	30047.2	2221.72	38036.3	55669.8	171537	40250.5	986343	285051	103961	44967.7	2329.2	16007	22306.4	4998.01	2873.01	2640.09	20478.1	5349.03	19657.9	3855.13	8005.11	2969.75	107.31	1245.98	19083.9	372.049	7835.28	2954.86	7044.44	24557.9	442.191	31352.2	18847.7	733.578	1182.56	2236.54	11720.4	6760.73	4640.73	205145		8600.97	2345.85
SPF	c	A	13	114288		62507.8	27238.1	7984.97	11394.5	19238.7	41181.1	12874	293839	606370	288257	74658.1	5906.23	142830	1634.42	2012.42	9223.61	111328	52246.1	5.45873e+06	399011	13606.7	89442	25077.2	174688	11865.6	14856	2412.73	6451.82	261935	5242.7	3085.49	10262.9	61935.8	20936.1	17824	96864.7	2589.58	147514	10364.8	9898.2	1.60755e+06	33489.3	319731	357806
SPF	c	A	15	168210	1156.27	187419	42312.4	11065.8	10382.7	16307.9	64767.6	15856.6	480734	701209	209146	100290	7167.2	171516	5364.42	1477.43	4299.25	146747	49210	266986	108286	65705.5	294509	29580	285571	14851.5	24866.8	1514.17	7370.35	490254	11986.4	55364.1	12887.7	300817	30478.1	42914.3	67565.8	3481.07	186876	25563.5	54319.3	642299	58963.3	909942	285287
SPF	c	B	7	16975.3		5944.14	4492.23	162.185	5483.94	8596.88	24361.4	5914.35	94581.5	27352.7	12906.5	4486.8	665.268	1884.07	5996.05	712.136	6755.5	595.232	13069.4	2711.84	1217.58	298.407	910.219	1313.32	201.264		10618.1	208.769	943.333	618.907	334.183	4527.18		3010.94	1629.87		755.698		2425.18	1313.2	944.954	159344		1999.54	808.413
SPF	c	B	6	16437.8		3931.1	4661.55	358.537	5932.57	7811.5	24101.8	4609.2	77423.1	19986.8	12552.2	4032.9	718.124	1454.11	6217.28	996.865	1140.68	327.864	10086.2	2162.43	987.327	427.109	543.459	947.592			9304.1			285.869	434.307	6887.41		7735.88	2366.76				3036.4	1681.85	845.776	138788	33.8893	1818.11	385.123
SPF	c	B	3	878006	648.532	241644	372543	66395.3	41447.1	110438	312266	47900.2	1.84232e+06	1.41308e+06	518010	215549	6635.72	551159	8270.16	5607.4	2845.22	24258.7	54951.7	112866	270095	107243	631122	5693.84	3925.62	6937.35		2777.43	175070	309023	85154.7	25396.7	5780.92	2.25605e+06	153410	22166	49465.7	24771.8	237635	238548	116565	1.04408e+07	83705.3	1.47187e+06	107214
SPF	c	B	9	20697.1	79.6949	8429.92	6976.36		8103.49	10496.9	35833.8	7328.11	140903	39870.9	15309.1	7477.32	841.27	975.527	8560.33	1321.04	2180.83	898.41	11968.7	2957.87	2628.48	359.014	895.28	1064.55	583.439		11891.4		879.479	1629.87	603.865	5566.54		5387.33	1406.88		1039.05		4464.74	2722.02	978.945	218204		2654.49	2055.47
SPF	c	B	10	808810	669.272	190107	525959	15070.8	83375	175070	488955	89162.8	1.04487e+06	1.89374e+06	1.17854e+06	292395	9444.43	1.92372e+06	9558.72	11790.3	881.525	12711.5	541621	7955.76	64802.4	76009.2	495898	60068.1	16738	11786	27520.9	4819.47	14516.7	889102	9820.38	58508.2	7151.25	302996	269565	7647.02	46332.5	180.648	135212	41872.9	111853	1.19367e+07	20581.6	331746	66188.8
SPF	c	B	11	740073	1482.36	191503	520684	13283.3	93265.6	161442	403728	75817.6	1.73767e+06	2.05699e+06	1.20779e+06	290436	9302.48	2.0372e+06	6230.53	12646.5	3534.28	20255.3	529044	30899	108702	113298	674058	57659.8	14700.3	10842	25657.5	4022.31	13784.7	993956	7542.37	65066.1	7817.61	538433	220541	6128.75	47244.7	1403.94	412998	26505.6	119777	9.83832e+06	27427.3	439048	105582
SPF	c	B	14	259668	1435.61	113410	55647.4	5163.36	9224.04	14172.5	36963.6	7842.29	265221	2.31332e+06	372591	337248	6051.28	118580		900.651	580.073	167098	63020	2.4135e+06	323864	28518.3	89162.2	18548.7	86676	15911.7	23775.8	1232.89	10361.3	190377	9184.66	49838.1	3125.05	37502.5	33255.5	173562	1.29181e+06		525260	16191.4	63391	2.72056e+06	38543.5	372389	1.73894e+06
SPF	c	C	3	551794		250700	345762	41704	47422.1	98822.2	261719	46194.6	5.10583e+06	1.41838e+06	977462	214920	3234.69	409158	3689.02	8134.93	2569.79	15340.7	13560.1	105848	225903	163149	957165	2151.69	16785.5	3848.08	1156.15	822.734	136272	481334	65526.3	56890.7	8250.62	1.21994e+06	169525	19422.9	44797.8	1661.32	322447	96014.2	172658	8.2993e+06	66437.4	1.17225e+06	87134.1
SPF	c	C	5	38211.6		14318.4	13138.8	315.553	14416.6	22518.5	48806.7	11313.6	130410	90632.1	40113.1	15469.7	8549.67	177255	12404.8	1302.63	5079.98	1168.66	161725		1840.83	1609.4	3206.3	9863.9	2743.22	1536.71	223876	801.294	701.417	3310.73	979.549	84513.7	418.887	12219.6	3146.02				11613.2	1900.01	2316.95	360538	36.809	2612.52	728.006
SPF	c	C	2	774449		287793	450347	54940	55914.4	120106	399791	59932.4	3.58073e+06	1.77672e+06	824260	272203	4944.6	550084	5813.54	7442.28	2303.34	19515.6	8280.31	138364	274468	321547	1.93918e+06		7154.71	7126.05		1762.19	112922	630512	54929.8	84816.8	5882.93	1.32421e+06	192813	9430.63	41593.1	982.635	302203	154650	129858	4.2653e+06	47747	689300	47887.6
SPF	c	C	6	551059		283688	396922	23849.4	49182.9	105018	255475	49906.3	5.55334e+06	1.26318e+06	1.02419e+06	172920	10061.9	1.17538e+06	10314.8	6681.78	636.377	26569.6	170669	46238	102509	93126.6	363164	23355.3	32087.7	5882.76	8583.23	3786.32	64118.7	497194	30179.9	60569	19341.9	901294	178413	10757.9	89714.2	2225.54	287491	119887	115469	9.67246e+06	82800.6	1.50859e+06	101295
SPF	c	B	13	194125	1546.58	242306	48219.6	8820.51	10047.9	24247	51417.6	14813.9	583459	3.30063e+06	454396	496481	4412.82	151176	5730.97	1837.05	510.019	157787	92998	584847	306636	14770.1	135476	37933.6	126589	24204.3	35666.2		12395.2	214212	11942	6823.98	14634.4	45983.7	71965.2	127191	1.42321e+06	4335.02	833842	32141.2	15347.8	4.02046e+06	57169.7	624192	2.38303e+06
SPF	c	C	4	635717		300321	491937	51272.1	51711.7	112849	355412	57159.3	4.97532e+06	1.48757e+06	919695	233678	4024.52	445767	8220.92	7206.19	1987.74	20459	18078.4	75232.7	288230	135966	782707	2231.98	26736	5260.43	2932.39	1678.07	131872	642090	50152	81512.4	12667.4	1.28581e+06	153529	22345	58625.6		57764.3	145575	230571	1.05682e+07	87553.5	1.04285e+06	57871.5
SPF	c	C	1	21889.4		16842.4	14900	2252.84	5702.33	9795.45	15850.4	2871.61	5.6484e+06	67194.6	49511	15840.1	1619.38	7530.84	2394.06	310.893	2368.84	3097.7	9046.2	219011	17275.9	29786.4	173812	2301.35	18137.2	1760.77	1097.99	720.094	17873.8	682355	8966.17	10377.9	8256.39	823245	11335	10447.9	18460.7	433337	125329	39961.9	13038.4	282678	94634.3	695595	113891
SPF	c	B	15	396806	1538.1	171083	49868.3	10501.2	13709.8	20834	43247.8	13664	157586	2.86198e+06	406411	403856	6717.66	144676	2789.53	2738.64	4735.12	156436	123323	585261	281921	47950.5	97636.8	42938.1	168517	24611.1	18806	1729.12	14670.2	186640	7517.98	5973.5	12470.1	47220	89128.2	119429	2.17465e+06	5421.44	993751	23473.7	47750.6	3.83515e+06	47103.1	811090	2.35828e+06
SPF	c	B	12	191099		176728	33431.8	7208.11	13363.3	23450.8	34269.4	15529.8	291231	2.85003e+06	377727	417045	569.21	225063	3558.59	2424.51	1957.62	212579	91673.7	1.09547e+06	352812	28161.7	135977	29969.3	89200.9	15873.4	33681.6		11598.3	250458	8423.51	5411.71	4726.73	43806.4	52897.8	145999	1.73732e+06		720979	26765	67533.5	3.49694e+06	37189.2	733889	2.21968e+06
SPF	c	D	3	317395		55653.4	131917	21570	60689.7	147883	373222	74326.9	6.72671e+06	1.64979e+06	605342	268306	1509.55	166767	4124.59	8749.2	3053.07	14034.7	53220	49299.4	53984.9	37007.6	72823	3257.94	4357.47	4274.02	18356.6	1203.26	93945.1	24303.8	38570.8	3602.87	2451.2	448912	69179.9	1657.88	1442.91		52309.7	69847.2	9359.4	826709	20129.3	194634	6623.6
SPF	c	C	12	198660	294.487	127119	33364.8	7912.07	15450.2	28617.3	51674.8	14516.9	391567	1.05244e+06	554145	149830	5497.61	354865	3640.18	2392.35		99739.9	74385.9	3.40439e+06	231057	34175.9	250740	20025.8	102548	17744.6	35432.1		19376.8	364380	11670.8	102341	18203.3	143318	67384.6	50600.1	406449	2613.61	569871	45113.3	49697.5	3.7369e+06	54894.6	888987	651143
SPF	c	C	9	4634.3		967.593	1177.53		1563.03	1652.26	4599.14	1280.8	20408.4	9250.68	3080.34	1268.62	844.296	583.908	1939.47	380.561	164.728	521.721	3816.75	2160.34	825.675	78.2455	1131.74	590.463	1653.53		3112.38			741.449		6482.44		4668.15	1033.21				833.614	363.393	417.05	33625.2		3376.18	237.106
SPF	c	C	8	5902.49	146.66	1406.02	1655.73		1835.43	2494.22	6349.92	1505.07	23470	11262.9	3641.09	1687.58	475.878	2423.73	2665.54		570.307	548.032	10158.8		789.73	228.855	1838.26	1384.45			5377.9			1529.79	179.735	2585.58		3964.51			398.102		1023.61	312.654	231.242	42940.9	275.271	3016.67	202.589
SPF	c	C	13	197561	344.491	226983	53397.7	8764.18	16349.3	39635.9	70946.6	22300	601566	1.25958e+06	455957	189701	941.474	355260	10935.1	1732.07	688.3	115289	76130.1	602450	353536	23333.9	146718	20896.1	103374	10678.7	19403		31099.8	545760	14800.1	97463.4	21354.3	320533	56893.8	39018.7	256650	3748.56	398655	36419.4	55504.7	1.58429e+06	58275.4	722273	701499
SPF	c	C	14	123123	519.697	182444	54664.9	10869.8	19418.7	40353.2	80075.1	18016.6	252685	1.00609e+06	370066	141010	962.977	196820	10596.3	2033.06	4345.3	147474	65146.6	189218	157730	44454	202201	21826.7	96978.1	9117.53	41383.8	2439.81	29573.4	322103	16667.2	79263.9	5125.22	305078	48511.2	37964.2	149895	9252.93	287034	23912.1	63771.1	1.34449e+06	41551.7	743687	592840
SPF	c	C	10	791110	493.17	240326	533148	31198.7	53718.4	126049	313392	67663.7	4.77841e+06	1.33337e+06	911853	235924	23906.1	2.76949e+06	16182.2	8234.2	992.216	30061.8	343787	1830.32	78554.1	135010	845985	35483.3	43788.1	13148.2	23823.3	2359.39	122124	1.18518e+06	42247.4	66057.1	17296.4	875577	247472	8922.3	149482		76143.9	114813	180011	6.10403e+06	53710.2	951940	133613
SPF	c	D	2	645751	665.767	221413	172754	50078.5	26918.8	67694.9	229748	23784.7	3.52694e+06	766742	295130	113886	1657.49	641669	1994.55	1158.81	1235.72	20690	39780.7	127249	111602	86769.1	535394		6876.38	4790.97	4300.61	2318.38	71276.1	305575	100910	109146	15861.4	2.52857e+06	128204	21066.5	31030.3	50892.5	462588	382879	87944	4.09786e+06	127456	628139	115496
SPF	c	C	11	148547	645.09	72622.4	96554.3	2332.52	27324.9	50566.4	166624	38398.8	865188	951534	163452	131650	7955.98	188693	6623.33	2400.77	3175.4	44758.1	1071.99	23266.7	112366	143291	963373	67973.5		1499.63	3158.84	1151.83		97813.9	3598.58	4444.48	8880.5	467192	92863.4	4279.88	9369.26	2831.99	232526	38180.8	85039.5	2.08708e+06	4812.05	70137.7	115641
SPF	c	C	15	157188	1233.48	272992	68333	15436.9	16864.7	26052.9	84364.8	31998.3	226371	671713	109300	96718.8	6734.35	160791	10462.4	1680.95	10465.1	201160	122107	109172	212224	90172.4	610940	41584.2	182788	40645.7	54519.4	1269.3	40153.1	647103	23500.3	92626.1	10805.9	739371	58204.9	71573.6	322549	16863.1	664178	42967.8	84680.7	4.02847e+06	63110.3	774458	1.0985e+06
SPF	c	D	1	53860.4		54939.8	37534.1	6495.86	14135.6	22870.6	19918.9	10764.5	2.99063e+06	117273	115937	32321.9	4207.94	119914	2689.28	1036.74	548.062	4171.49	44666.9	417726	12416	26832.5	159157	7391.22	47898.9	3116.61	6335.06	1834.19	26055.1	566180	9955.37	16299.8	8818	2.19564e+06	18604.7	14981.9	55718	266792	196272	18265.6	4146.62	600072	101957	1.86536e+06	91617.6
SPF	c	C	7	563991		274374	491524	52525.9	43648.7	125938	368275	61656.8	5.75939e+06	1.25846e+06	560695	200079	13974.1	1.18303e+06	13618.2	7597.93	2329.02	46083.4	274769	15318	293890	206829	1.26598e+06	41773.1	115750	2862.34	21952.1	6754.83	231173	961969	144075	6762.99	28404.8	1.15245e+06	425408	13813.8	4254.2	7129.42	112089	328821	309601	2.56052e+06	71983.1	1.29055e+06	327582
SPF	c	D	15	93585.2	713.941	164038	46776.9	12688.3	8089.99	18947.3	36171.1	10499.8	1.39534e+06	813261	171021	115778	6843.33	321743	2377.19	1201.14	1442.39	76238.6	67208.8	1.41497e+06	171144	31749.2	208603	22974.6	126950	18862.3	38283.1	1674.94	17125.2	258748	12210	53329.6	14680.6	183548	53073.5	159043	373924	7821.25	680702	24468.4	34826.1	2.52745e+06	33805.8	575982	1.0096e+06
SPF	c	D	6	593524	246.479	170930	354933	55762.1	31290.3	78628	221670	30952.3	3.20779e+06	768890	398263	136943	5274.43	1.3572e+06	7965.46	4684.17	803.712	19657.5	275864	50182.6	114256	167640	931922	27680.1	37748.5	5062.13	13197.5	3618.22	104541	770114	63630.2	65709.5	11925.9	1.18019e+06	120291	13666.9	50542.2		92877.2	109459	132903	4.45648e+06	62752.3	1.06286e+06	93318.4
SPF	c	D	13	180680	941.32	264816	105655	18923.8	11255.6	17588.1	54922.2	19235.3	563365	1.07428e+06	135161	159279	7809.77	355295	5234.14	8594.13	2245.83	107473	110087	114386	107530	48696.4	281230	29390	222077	13743.9	25772.9		22426	379598	9019.86	5063.28	8492.4	183244	55148.3	128391	435122	14903.8	470854	23682.6	40973.7	1.08448e+06	45262.3	533771	834953
SPF	c	D	9	560293		159402	256762	20696.4	47495.5	92653.7	249069	50915.7	4.09008e+06	1.06046e+06	674187	167885	9948.74	2.25324e+06	8751.89	7722.56	1828.82	10778.7	522044	49769.3	23014.4	56486	604758	47865.4	23453.5	9424.31	36095.2	4346.22	70108.9	614204	34179.1	48386.5	10910	755052	105719	9517.52	33604.1	1309.29	53033.1	49450.5	99092.8	4.25258e+06	36423.2	640729	109867
SPF	c	D	4	7966.58		3538.14	3840.7		4743.88	3952.11	10043.4	3928.63	39678.3	16052.9	8401.15	2400.74	547.629	1774.41	2827.41	720.599	343.779	445.939	4882.9	1136.25	553.599	218.081	1337.01	970.039	363.399		4645.12			589.996		3042.7		12505.9					1675.84	575.312	700.113	75510.3		2340.31
SPF	c	D	12	162782	595.16	109844	17610.3	5767.02	6861.07	15194.7	28213.2	11007.3	2.92428e+06	939586	256475	140820	3690.01	149009	1377.5	2683.47		119536	52756.9	949743	139140	33174.9	188116	49544.7	86596.4	15496.7	18382	1167.72	13860.1	135986	6464.24	54598.2	5093.32	47709.5	42776.2	128975	382631	1675.96	310495	13996.5	42359	1.97192e+06	30601.9	517018	723206
SPF	c	D	14	114095	379.034	96890.4	41953.7	4080.01	17824.6	22209.5	46420	10974.8	3.42382e+06	518107	298903	73267.7	4769.96	180277	2560.43	839.368	1864.66	128853	41314	97187.5	90613.2	33508.7	262198	10807.7	131626	10146.9	26563.2	1349.62	18256.8	117387	12442.2	49681.9	9638.97	406836	32704.4	19380.9	104152	974.894	190384	13601.9	62031.5	861742	37679.9	695883	299882
SPF	c	D	8	741946	173.159	162485	351593	37463.3	37753.8	72300.7	272168	47476	2.38305e+06	826767	302637	138414	8600.13	2.53263e+06	9677.09	5728.98	1419.32	22520.4	654350	38686	27294.2	257313	1.4601e+06	84379.5	35825.9	13148.9	49129.4	6472.67	72581.6	1.29575e+06	54447.1	48656.3	14965	1.67993e+06	96533.3	18979	53479.8		119258	80497.8	165359	1.08217e+07	98029.2	1.75937e+06	117697
SPF	c	D	5	4557.48			1258.88		2394.73	2134.23	6299.1	1972.68	24195.3	6894.07	5096.43	1284.3		1405.69	1632.43	440.279		379.149	3393.68		498.617	268.651	883.062	1071.89			4222.57			1115.07		2998.24		15627.6	1741.4			206.862			215.715	37604.6	27.492	1737.27
SPF	c	D	11	1.18823e+06	2112.53	287676	663655	24416.4	62066.6	120529	471512	75231	3.48456e+06	1.70409e+06	959454	303684	8074.09	1.49385e+06	13831.5	8127.25	487.831	35122.1	289833	34832.7	46339.6	178769	926758	40229.5	29869.4	9773.46	14893.3	3230.76	39019.4	949768	40519	78742.8	18347	900962	205745	8568.09	83104.2		118585	98511	149832	6.77209e+06	33005.2	546381	168399
SPF	c	D	10	805033	856.862	211126	431320	30538.9	54549.3	113385	417685	59584.3	3.43776e+06	1.67537e+06	854676	248706	6843.52	1.47556e+06	12143.8	6810.69	969.625	16848.8	385563	32311	46940.5	93311.1	498491	29921.7	24733.5	11541.7	19400.7	2889.33	104331	558564	62490.8	50983.7	11769.4	475953	114594	6463.94	61529.9		93255.8	103615	220804	3.73691e+06	29731.9	504262	75616.6
SPF	c	D	7	573901	334.062	161915	370432	45634.2	42781.9	95127.4	304872	41822.5	3.69757e+06	1.15274e+06	576918	168751	7545.54	1.42569e+06	7833.72	5078.62	200.186	18881.6	299949	57522.6	101150	123123	660042	27325.9	33948.1	10009.8	3136	3511.66	93855.7	843505	35657.4	40890.8	9068.91	1.06195e+06	102165	14312.9	46955.4	908.457	41695.1	65830.4	116439	4.05247e+06	51209.2	802487	69259.4
SPF	c	E	4	8380.63		3126.18	911.949		778.794	510.393	1664.52	778.365	1362.15	4124.73	2215.24	455.731		1584.38	295.849		665.605	673.453	1502.49	546.03	348.726	303.989	491.853	506.626	511.119		385.726			195.248		1207.77	229.541	2478.43		170.206					211.077	2217.26	452.807		184.641
SPF	c	E	2	3120.12			628.999		1104.48	243.35	849.749	877.006	581.469	1074.26	2252.7			397.707	149.051		628.833	385.664	2211.58		403.312	161.484	1812.88	163.754	395.434					1063.09		2037.67		1808.68	413.736				454.113			5427.33	167.635
SPF	c	E	3	679844	1429.44	232919	291804	45566.1	123308	224016	607931	135952	3.42157e+06	2.78378e+06	1.79784e+06	435483	1986.93	1.42399e+06	16457	17137.4	3741.78	15858.5	96619.2	98235.9	68359.2	77901.1	440387	14849.3	3643.7	1813.57	2105.4	1433	56359.5	196459	48915.8	63889.7	4960.52	1.08059e+06	132662	24191.8	21794.6	1938.19	293254	61412.8	224993	4.47162e+06	55960.4	1.0209e+06	117523
SPF	c	E	1	38521.4		19646.8	10745.5	4270.17	17407.1	33321.7	174169	21217.5	4.62956e+06	280685	110556	48778.1	7182.61	330929	1528.51	3748.92	18140.8	4003.1	106038	155667	35208.5	39425.1	266175	11392.5	2636.71	995.706	6742.29	716.117	1743.54	879423	10561.1	11843	703.35	262038	12708.6	11140.6	13530.2	669887	17483.1	17306.5	1264.66	107258	11253.1	202279	36646
SPF	c	E	15	317703	1624.34	179448	37458	14033.6	21515	47148.2	133707	24281.3	268715	2.29213e+06	389180	338782	6138.58	215504	351.071	3162.38	598.841	71249.5	78242.6	962620	273699	15181.9	70077.1	18831.5	84696	1389.13	9208.73	980.947	19704.8	183150	15295.8	17124.6	11619.4	55139.4	44983.8	103644	495767	6578.05	552884	20959.3	60724.3	1.45558e+06	27163.1	469841	1.06521e+06
SPF	c	E	5	23566.1	221.279	12717.9	1561.4		1396.38	3453.99	6879.02	3003.29	18322.8	124226	12849.5	22032.9	339.137	1877.13	2346.25	458.283		2208.41	4809.11	25717.2	11218.3	613.566	1858.27	877.769	1332.75	806.204	3513.92		981.189	1561.37	94.7707	2406.25		5689	2755.2		3764.33	499.072	10331.8	1616.22	476.163	33949.9	681.28	3973.15	5203.43
SPF	c	E	12	161828	318.087	92428.3	33057.7	6805.14	10194.4	18835.6	29979.3	8547.94	104776	2.0308e+06	327178	327691	5938.6	152377	2402.02	1266.74	1103.01	161924	59854.8	1.54501e+06	492884	36397.2	54799.3	18179.8	48848.8	10063.6	5307.34	1163.71	10348.7	203046	10805.8	48218.2	8144.84	51876.4	41785.1	157711	1.17398e+06	4902.29	294925	26783.5	63984.3	2.64367e+06	45859.6	834748	1.61024e+06
SPF	c	E	14	108068		199510	26019.2	1692.61	51515.4	52938.3	198802	48614.8	647840	2.18476e+06	359521	346437	1240.76	153102	14701	5906.24	6298.72	102126	51522.3	213767	63765.8	20950.2	44935.5	13077.8	50202.8	19133.5	22206.6	232.849	6388.15	40426.2	17494.6	9473.37	2265.88	40980.3	31001.4	4883.95	20403.4	614.311	32435.5	20205.1	9531.87	152039	4154.32	50910.9	39418
SPF	c	E	11	684556	686.456	203925	466211	3793.19	137637	250029	272307	47226.4	997117	1.48842e+06	1.24765e+06	222171	9512.39	2.11568e+06	5695.29	12599.6	1181.61	14770.1	55468.8	32514.9	274199	41182.9	211894	45250.3	4224.41	1219.64	10131.9	986.681	23871.2	210641	5967.61	14439.3	7399.56	127373	100776	1836.39	10716.7		63358.4	31744.5	97160.3	1.9912e+06	10309.9	152642	50526.9
SPF	c	E	8	483319	397.793	95496.3	160218	8582.16	13215.6	31426.8	76215.9	34170	226604	497292	518036	123524	11450.3	4.65709e+06	12101.2	2870.13	4317.48	5750.54	771961	8467.09	6855.43	35946.6	210692	155003	26406.5	7835.19	67158.8	4501.91	18445.8	870697	11758.4	38178.5	5160.16	306566	59099.6	4758.46	11532.3	2185.61	93465.6	17412.2	104812	1.02124e+06	15739.9	182757	69119.2
SPF	c	E	9	1.59363e+06	1957.57	211917	472053	56839.1	52166.4	103533	335139	50322.7	647785	966527	398633	157184	7702.84	3.53148e+06	4960.79	9069.78	1982.36	7069.89	600575	24440.8	11270	29587.7	93361.5	167100	4738.32	11006.3	49172.3	2818.75	13951.1	56619.5	36015.4	47488.3	4065.63	80646.9	4348.01	1161.08	5583.43	2139	76779.6	22327.1	151758	2.53703e+06	19964.3	295116	127656
SPF	c	E	6	925830	615.271	137488	373494	31643.1	28681.9	27336.3	131135	26984	427197	714322	263528	81638.9	7149.68	2.57695e+06	9227.78	2746.4	516.482	6113.38	135873	1246.77	4387.71	16744.9	105093	86550.4	3852.53	4437.52	18445.3	1897.39	24623.8	63846	9020.74	19714.9	2029.93	377885	11733.9	1630.77	5104.45	1384.11	94258.9	23975.3	145564	1.96977e+06	14079.4	234726	134717
SPF	c	E	13	6014.34		2779.51	1010.68		1042.89	664.28	553.836	479.848	1987.79	3710.3	2558.01	324.918		1345.21	207.416	267.447	229.187	261.665	2242.51		678.016	275.842	656.141	511.914	371.826		449.582			959.324		1402.72		4070.28	679.513		202.769	289.736				5126.34	803.048	2320.4
SPF	c	E	7	3736.9			700.917		1087.7	343.153	799.016	860.799	656.628	2034.96	1367.27	522.618		896.09		181.936		291.787	1748.97		812.771		2053.79	415.735	343.913		462.851			943.531		1291.71		2842.75				125.737	1924.47			10733.9	511.041	3230.9
SPF	c	E	10	6944.1		1980.91	601.023		2001.22	2130.06	5388.86	1135.39	9383.22	8536.93	4538.18	2086.52	585.631	3465.94	964.945		559.528	292.439	5627.76		797.003	343.909	2585.89		665.071		6564.22			1060.56		3733.89		3241.27	550.275	155.119				232.788	338.663	27601.3	99.7298	3026.66
[truncated: 82 more columns]

## Sheet: Figure 1b
Prinicipal component #1	Prinicipal component #2
-0.13882	4.51933
-0.48803	-0.941979
-2.09917	-2.9246
7.30203	3.53341
-2.46604	-3.27546
-2.14681	2.5412
-0.608619	-2.84956
3.40326	0.85331
-3.72915	1.68993
-3.93016	2.77372
2.90012	0.293874
0.492041	-1.15418
2.72529	-0.64674
-3.24292	0.968649
-1.90161	2.01421
3.31052	0.0770675
-1.26615	2.67179
-1.63463	-2.36472
0.901949	-0.0772359
1.95057	-2.13653
-2.03294	1.40966
-0.14499	-1.15644
4.25104	1.14563
5.72108	1.40807
-2.47752	-2.69147
-0.430034	0.343818
0.823294	1.27668
-0.296523	-1.8395
-5.17038	1.11459
13.2734	5.57714
-1.59964	0.119778
-6.50253	4.10787
13.8815	3.89614
-5.16826	3.80794
-1.77306	2.39389
-2.3075	2.14676
9.10816	1.59203
9.09321	3.8234
-1.61603	-0.135885
-2.01617	1.52516
-2.5484	-2.14445
6.82206	0.213839
6.01145	0.857516
-2.41998	-3.03177
9.95487	3.22574
-5.74756	11.4811
5.34561	2.02293
2.3438	-1.40283
-1.99823	0.503375
6.62832	2.14892
1.43196	-1.77269
8.18335	1.81351
-1.50392	-2.44126
9.26098	2.26201
4.63028	1.05205
9.50544	1.65379
-2.88141	-2.60968
-5.38634	15.3583
-2.48187	3.7348
13.2831	4.43423
6.92839	2.90806
-2.32411	-0.949001
-6.52564	18.3335
-5.16508	11.8754
-4.33442	2.80296
1.14749	0.725627
-6.26139	7.26893
0.423337	4.69467
3.4775	-0.869093
-1.70597	0.776516
0.114327	4.43305
-6.49728	7.1737
3.06114	-1.46434
-0.614065	0.89026
-6.46611	8.18257
-6.34919	6.24753
9.09145	3.31622
-2.94594	-1.07306
-1.54719	1.86029
5.83619	3.14976
1.32596	-0.613682
7.34235	0.97978
1.38218	-0.879173
-1.52567	0.280456
-10.657	15.2825
-0.634767	2.5045
-8.04903	9.26463
11.1136	6.39386
-7.00114	8.3223
5.38081	1.47329
-7.75034	9.64383
-2.2646	-3.46142
2.6856	-0.649151
6.53022	0.595811
-0.751489	2.61879
-1.543	-0.445091
-6.15276	5.65782
-4.21218	2.02097
0.537923	-0.944946
5.18242	2.35898
-0.0916159	4.58552
-0.88612	-0.568075
2.97213	-1.21375
-2.49587	-0.38882
10.5676	3.54108
5.88415	1.01692
1.99993	-1.64609
4.7506	1.26494
6.58682	1.77608
-1.60958	-1.66218
-1.33083	-0.473766
1.02777	-2.76398
1.87267	4.49093
-3.82416	-0.0828503
5.21724	1.1529
3.5966	-0.804982
1.72523	5.66512
-1.26719	-1.21385
8.46138	2.61709
-0.763529	0.678847
-2.04239	-2.50469
4.13007	-0.44344
2.03752	-1.21139
-0.419561	-0.624402
9.48185	1.42107
-0.198458	-1.01928
7.80419	1.80543
-1.64402	-2.27012
0.0160126	-1.55679
-4.07048	11.0061
-2.1211	-1.01029
-0.794274	-1.66953
-2.31009	-3.16263
-4.25183	0.524109
-1.28275	-0.828978
-0.967803	-2.20649
-1.62745	1.31914
-7.07023	14.407
-1.10255	-0.951358
-0.331051	0.306168
0.080717	-1.95323
3.70827	-0.831724
1.62703	-1.92792
-2.552	-1.06739
7.8583	1.48903
5.82736	2.51721
-1.41342	-2.18704
1.15354	4.28634
2.95993	5.61598
-1.20154	3.25016

## Sheet: Figure 1c
across all 15 intestinal sites			across 10 small intestine			across four large intestine
Metabolites	log2 FC	FDR corr p-val	Metabolites	log2 FC	FDR corr p-val	Metabolites	log2 FC	FDR corr p-val
Spermidine	-2.0936	0.00463958	Glutathione	-2.85496	0.097895	Choline	-3.68245	0.00147532
Malate	-1.55333	4.9586e-08	Spermidine	-2.25289	0.00124649	Spermidine	-3.52789	0.0395097
Creatine	-1.52691	0.00677951	Malate	-1.57255	2.4796e-08	Glutathione	-3.19519	0.119577
Fumarate	-1.44257	1.95767e-07	Spermine	-1.56271	0.353153	Indoxyl-sulfate	-1.65727	0.148696
Choline	-1.31316	0.00677951	Creatine	-1.53328	0.0286532	Adenosine	-1.5706	0.127845
Cytidine 5-Monophosphate	-1.05569	0.0127304	Fumarate	-1.46281	9.89846e-07	Malate	-1.4795	0.00231535
Adenosine	-0.994332	0.2486	Choline	-1.29001	0.00747354	Dopamine	-1.31764	0.0661038
Xanthosine	-0.963197	0.0192361	Adenine	-1.24148	0.000777324	Valine	-1.31019	0.00141526
Adenine	-0.882018	0.00677951	Adenosine	-1.13986	0.233476	Trimethylamine	-1.29408	4.5194e-05
Tryptophan	-0.836305	0.0124139	Cytidine 5-Monophosphate	-1.03321	0.0155482	Adenine	-1.28331	0.0126276
Cytosine	-0.785343	0.194671	Xanthosine	-0.939018	0.0113919	Fumarate	-1.12564	0.00784205
Indole	-0.761878	0.00939815	Valine	-0.878022	0.00722626	5-Aminovalerate	-0.984283	0.0100249
5-Aminovalerate	-0.750065	0.00973851	5-Aminovalerate	-0.874323	0.00649352	Hydroxypropionate/lactate	-0.961491	0.0395097
Valine	-0.72151	0.0127304	Tryptophan	-0.83884	0.0151201	Indole	-0.88346	0.0942675
Phenylalanine	-0.707411	0.0197008	Cytosine	-0.772546	0.288385	Creatine	-0.8623	0.165513
Proline	-0.699517	0.0750058	Indole	-0.757674	0.0134076	Tryptophan	-0.798591	0.148696
Glutamine	-0.69785	0.00871022	Glutamine	-0.750524	0.0113919	Alanine	-0.712574	0.0913468
Hydroxyproline	-0.657691	0.0237915	Fructose	-0.73436	0.0801511	N-methylglycine	-0.712523	0.0913468
Tyrosine	-0.632928	0.190209	Phenylalanine	-0.709841	0.0282069	Spermine	-0.673817	0.401466
Dopamine	-0.616124	0.345831	Proline	-0.69697	0.0510478	Fructose	-0.647339	0.431657
N6-acetyllysine	-0.595574	0.0936825	Dopamine	-0.642091	0.300764	Stachydrine	-0.53932	0.334516
Trimethylamine	-0.584258	0.00871022	Hydroxyproline	-0.637784	0.0241681	Phenylalanine	-0.488957	0.328817
Glycerate	-0.444342	0.248394	Tyrosine	-0.632349	0.119243	Hypoxanthine	-0.175608	0.547161
Methionine	-0.430441	0.116143	Trimethylamine	-0.60083	0.0112233	Cinnamoylglycine	-0.0821413	0.91542
Tyramine	-0.380338	0.580363	N6-acetyllysine	-0.520656	0.235346	Hydroxyproline	-0.0343009	0.908453
Stachydrine	-0.349561	0.58422	Stachydrine	-0.518641	0.214505	Hippurate	0.00822669	0.896435
Fructose	-0.242945	0.881808	Glycerate	-0.443602	0.244619	Taurocholate	0.179806	0.715215
3-Nitrotyrosine	-0.237972	0.418918	Methionine	-0.429081	0.153484	Arabinose/ribose	0.193281	0.855045
Threonine	-0.234402	0.398799	Tyramine	-0.383086	0.829461	Glutamine	0.235442	0.689996
Histidine	-0.225588	0.580363	Hippurate	-0.316065	0.580033	dAMP	0.239836	0.885909
Hypoxanthine	-0.217061	0.742724	Threonine	-0.265231	0.343489	Proline	0.285807	0.435567
Uracil	-0.205314	0.477207	Hydroxypropionate/lactate	-0.237132	0.45395	Oxalate	0.290063
N-acetyl-b-alanine	-0.167487	0.620469	Histidine	-0.231825	0.560312	N6-acetyllysine	0.306179	0.516357
Isoleucine/leucine	-0.163615	0.620469	Uracil	-0.219397	0.361136	3-Nitrotyrosine	0.332689	0.465472
2-Deoxycytidine	-0.135331	0.881808	N-acetyl-b-alanine	-0.195796	0.526699	Methionine	0.341036	0.465472
Glutathione	-0.104843	0.592345	Phenol	-0.190344		Xanthosine	0.351858	0.677618
Hydroxypropionate/lactate	-0.100626	0.754597	Isoleucine/leucine	-0.163004	0.617233	Glycerate	0.405136	0.21777
Glycine	-0.0920345	0.901251	Hypoxanthine	-0.144167	0.919405	Ornithine	0.442374	0.215961
Phenol	-0.0657648		Glycine	-0.114548	0.799025	N-acetylornithine	0.457167	0.5325
Arabinose/ribose	0.00830482	0.779374	2-Deoxycytidine	-0.0824135	0.996218	Carnitine	0.457722	0.105239
Allantoin	0.0205467	0.793781	Allantoin	-0.00805912	0.926359	Histidine	0.522819	0.328817
Asparagine	0.0373718	0.84455	Asparagine	0.0119971	0.921344	Caproate	0.522841	0.0595594
Glutamate	0.118831	0.648716	Arabinose-Ribose	0.0307449	0.919405	Isovalerate	0.572977	0.22179
N-methylglycine	0.131482	0.580363	Phenylacetylglycine	0.0792159	0.0127773	Creatinine	0.600467	0.263735
Alanine	0.13163	0.580363	Oxalate	0.0945075	0.996218	Cholate	0.621051	0.273608
Isovalerate/valerate	0.140163	0.771178	Glutamate	0.0978368	0.690066	Cytidine 5-Monophosphate	0.632029	0.494884
Ornithine	0.16046	0.634488	N-methylglycine	0.112318	0.516321	Indole-3-acetate	0.650809	0.14387
Phenylpropionylglycine	0.16293	0.592345	Alanine	0.112464	0.516321	Allantoin	0.694177	0.218962
dAMP	0.167603	0.760049	Isovalerate	0.14313	0.799025	Folate	0.715537	0.564138
N-methylalanine	0.182913	0.435572	3-Hydroxybutyrate	0.156365	0.691126	Glycine	0.724926	0.214983
Pantothenate	0.194333	0.634488	Phenylpropionylglycine	0.158653	0.604701	Threonine	0.725717	0.119577
5-Hydroxylysine	0.2097	0.440558	N-methylalanine et al	0.159605	0.495156	Uracil	0.764539	0.0395097
Caproate	0.223494	0.343638	Ornithine	0.162387	0.652174	N-acetyl-b-alanine	0.804022	0.084451
3-Hydroxybutyrate	0.235062	0.545164	3-Nitrotyrosine	0.173545	0.343489	Tyramine	0.804377	0.192299
Hippurate	0.243138	0.701233	5-Hydroxylysine	0.18072	0.373424	Pyridoxine	0.811615	0.214983
N-acetylornithine	0.246931	0.969556	Pantothenate	0.199608	0.640413	Tyrosine	0.832836	0.456822
N-methylproline	0.293123	0.515141	dAMP	0.210447	0.855081	3-Hydroxybutyrate	0.832864	0.103407
Methionine sulfoxide	0.311189	0.32651	Caproate	0.244952	0.422741	Cytosine	0.894302	0.0536394
Sorbitol	0.312294	0.32651	N-methylproline	0.292739	0.464412	5-Hydroxylysine	0.954292	0.137304
Lysine	0.327115	0.369634	N-acetylornithine	0.308297	0.829465	Asparagine	0.984903	0.0522416
Phenylacetylglycine	0.327532	0.0144559	Cholate	0.324378	0.737615	Ursodeoxycholate	1.01176	0.0942675
Cholate	0.331723	0.655954	Sorbitol	0.324414	0.373424	Tyrosine methyl ester	1.01506	0.21777
Oxalate	0.341863	0.228529	Methionine sulfoxide	0.324526	0.213996	Phenylacetate	1.04178	0.0940818
Serine	0.356155	0.212989	Lysine	0.32568	0.357866	Phenylpropionylglycine	1.04977	0.00769785
Guanine	0.411934	0.331397	Serine	0.326102	0.259956	Butyrate/isobutyrate	1.05353	0.0201253
5-Hydroxyindole	0.472308	0.667988	5-Hydroxyindole	0.449422	0.799025	Pyridoxal	1.06191	0.00784205
Phenylacetate	0.490333	0.221037	Phenylacetate	0.495778	0.161556	Phenyllactate	1.08293	0.0259895
Uridine	0.535887	0.134108	Carnitine	0.505972	0.0769228	Hyocholate	1.09064
N-acetyl glycine	0.596009	0.0258181	Cytidine	0.509263	0.167414	Citrate	1.09092	0.00784205
Pyridoxal	0.634263	0.185795	3-Methylhistdidine	0.543156	0.068676	Methionine sulfoxide	1.09187	0.154098
Ophthalmate	0.637914	0.123257	Uridine	0.551518	0.146535	Indole-3-propionate	1.10443	0.0522416
3-Methylhistdidine	0.655333	0.0725441	N-acetyl glycine	0.626547	0.036456	Hypotaurine	1.13742	0.465472
Cytidine	0.669717	0.303191	Ophthalmate	0.637754	0.235397	Thymidine	1.14673	0.00803155
Carnitine	0.676362	0.025215	Hypotaurine	0.642376	0.0410836	1-Methyladenosine	1.16669	0.0119056
Taurocholate	0.681887	0.255537	Pyridoxal	0.665271	0.117708	Sorbitol	1.19937	0.0842574
Thymine	0.692573	0.194671	Thymine	0.673915	0.167414	Taurine	1.21622	0.119577
Arginine	0.697148	0.0615967	Citrate	0.68045	0.0360749	Nicotinate	1.27606	0.00309185
Carnosine	0.72546	0.0769368	Arginine	0.706063	0.0492671	Serine	1.30072	0.0144884
Citrate	0.73297	0.0125665	Indole-3-acetate	0.714336	0.548026	2-Deoxycytidine	1.30718	0.00396758
Hypotaurine	0.750238	0.0369615	Taurocholate	0.718902	0.236562	Ophthalmate	1.3424	0.00654456
Indole-3-acetate	0.756422	0.592345	Carnosine	0.74958	0.0806197	Arginine	1.34461	0.00436232
Quinate	0.866933	0.667547	3-4-Hydroxyphenylpropionate	0.752187	0.499593	Cytidine	1.39722	0.0434583
Indoleacetylglycine	0.869388	0.00871022	Guanine	0.758379	0.097895	Isoleucine/leucine	1.40313	0.00970057
Guanosine	0.894267	0.0144559	Creatinine	0.775557	0.086637	Lysine	1.44543	0.00147532
Hyocholate	0.911559		Indoleacetylglycine	0.839078	0.00822391	Lithocholate	1.45917	0.00148824
2-Oxoglutarate	0.930391	0.0187405	Hyocholate	0.911559		Hydrocinnamate	1.47578	0.00787453
Phenyllactate	0.932496	0.654928	Folatee	0.918663	0.72351	N-methylproline	1.51885	0.015271
Riboflavin	0.936724	0.0381379	Guanosine	0.921302	0.027284	2-Oxoglutarate	1.52155	0.00654456
Creatinine	0.945807	0.0328535	Riboflavin	0.945265	0.0432895	⍺-Muricholate	1.54347	0.00147532
⍺-Muricholatee	0.948945	0.0672869	2-Oxoglutarate	0.948828	0.0613686	Riboflavin	1.55438	0.0174151
Butyrate_Isobutyrate	0.986323	0.054205	Butyrate/isobutyrate	0.976017	0.0463479	Fucose_Rhamnose	1.58056	0.00148824
Thiamine	0.991249	0.0769368	Phenyllactate	0.977573	0.588517	N-acetyl glycine	1.6294	0.00148824
3-4-Hydroxyphenylpropionate	1.01861	0.463775	⍺-Muricholate	0.97886	0.106884	Indoleacetylglycine	1.63942	0.00862642
Folate	1.02378	0.00871022	Cinnamoylglycine	0.999128	0.0974656	N-acetylglutamate	1.73502	0.00572809
Cinnamoylglycine	1.0363	0.055287	Aspartate	1.05854	0.00124649	Phenylacetylglycine	1.77219	0.000446078
Thymidine	1.07359	0.0258115	Thymidine	1.08233	0.0394564	Thiamine	1.79909	0.155732
Inosine	1.07724	0.00761796	Indoxyl-sulfate	1.09657	0.353153	Thymine	1.80784	0.000934296
Aspartate	1.08176	0.00114391	N-acetylglutamate	1.10372	0.0739282	Carnosine	1.81122	0.0126276
Ursodeoxycholate	1.08947	0.189851	Taurine	1.12526	0.00722626	Quinate	1.81563	0.0011521
N-acetylglutamate	1.10024	0.0260619	Thiamine	1.15437	0.117708	Inosine	1.82148	0.0215321
1-Methyladenosine	1.11953	0.00119844	Nicotinate	1.181	0.020452	Glutamate	1.85946	0.000934296
Indoxyl-sulfate	1.17856	0.325225	1-Methyladenosine	1.22628	0.000290373	N-methylalanine	1.87809	0.000934296
Nicotinate	1.18565	0.00871022	Tyrosine methyl ester	1.25207	0.151583	Pantothenate	1.91059	0.00720317
Indole-3-propionate	1.26461	0.120017	Indole-3-propionate	1.26681	0.233476	3-4-Hydroxyphenylpropionate	1.957	0.0495259
Pyridoxine	1.28368	0.00178837	Ursodeoxycholate	1.26708	0.214505	Uridine	1.99804	0.00123831
Tyrosine methyl ester	1.30413	0.0615967	Pyridoxine	1.29706	0.0113919	4-Hydroxyphenylacetate	2.03889	0.00123831
Hydrocinnamate	1.34954	0.111387	Inosine	1.31913	0.00649352	Gluconate	2.07525	0.00171336
Taurine	1.35045	0.000867906	Hydrocinnamate	1.33366	0.0544181	Trimethylamine N-oxide	2.09273	0.0292705
Fucose/rhamnose	1.40063	0.0080276	Fucose/rhamnose	1.39831	0.0151201	Biotin	2.20326	0.000413307
Lithocholate	1.52199	0.0160328	Lithocholate	1.56346	0.0974656	4-Pyridoxate	2.33112	0.00436232
Biotin	1.64996	0.00499487	Biotin	1.66984	0.00426927	Guanosine	2.41223	0.00335788
4-Hydroxyphenylacetate	1.70404	0.0125665	4-Hydroxyphenylacetate	1.69375	0.0282069	3-Methylhistdidine	2.43817	0.00171336
Maltotriose/raffinose	1.92021	0.00499487	Quinate	1.71633	0.0127773	Maltotriose_Raffinose	2.52395	0.000555959
4-Pyridoxate	1.93079	0.00463958	Cellobiose/lactose/maltose	1.94369	0.000745415	Chenodeoxycholate	2.63414	2.58497e-05
Cellobiose/lactose/maltose	1.9402	0.00055444	4-Pyridoxate	1.9594	0.0015744	Propionate	2.69317	1.10662e-05
Chenodeoxycholate	2.06761	0.000276446	Propionate	2.08667	3.61406e-06	Argininosuccinate	2.73075	0.0434583
Succinate	2.11232	1.95767e-07	Succinate	2.11072	7.83688e-07	Aspartate	2.82581	1.10662e-05
Deoxycholate	2.11363	0.00499487	Maltotriose/raffinose	2.14926	0.00714637	Guanine	2.84293	4.5194e-05
Propionate	2.1151	1.52051e-06	Chenodeoxycholate	2.17757	0.000184448	Succinate	2.8978	1.10662e-05
Gluconate	2.25051	0.00135807	Deoxycholate	2.18131	0.0096534	Deoxycholate	2.90484	0.000580093
Glycerol	2.39133		Gluconate	2.34992	0.00124649	Cellobiose/lactose/maltose	3.02372	2.83457e-06
N-acetylaspartate	2.45073	0.0160328	Trimethylamine N-oxide	2.46915	0.0148457	N-acetylaspartate	3.20469	0.00574979
Trimethylamine N-oxide	2.55645	0.0083475	N-acetylaspartate	2.48041	0.0172005	Hyodeoxycholate	3.33358	0.00335788
Hyodeoxycholate	2.74156	0.00677951	Glycerol	2.57974		Glycerol	3.39627
Argininosuccinate	2.74921	1.43003e-06	Argininosuccinate	2.72106	2.35346e-06	Glucose 6-phosphate	3.93012	0.0100249
Glucose 6-phosphate	2.75067	0.0192361	Glucose 6-phosphate	2.77296	0.0313971	Phenol
Spermine	3.33507	0.580363	Hyodeoxycholate	2.80321	0.0101122	5-Hydroxyindole
Putrescine			Putrescine			Putrescine
