# Supplementary material for: Metabolic landscape of the male mouse gut identifies different niches determined by microbial activities
Source: Nat Metab. 2023 May 22;5(6):968–80. doi: 10.1038/s42255-023-00802-1 (PMC10290957; doi:10.1038/s42255-023-00802-1)
Supplement: Source Data Fig. 2 — Statistical source data (P values and fold changes), metabolite concentration data. [file 42255_2023_802_MOESM5_ESM.xlsx]

## Sheet: Figure 2a,b
SPF content				SPF mucus
Metabolite	log2 FC	FDR corr p-val	classification according to MetaCyc	Metabolite	log2 FC	FDR corr p-val	classification according to MetaCyc
Indoxyl-sulfate	-6.67443	0.116428	aroma	Taurocholate	-5.55234	0.011152	ba
Taurocholate	-6.15496	0.0666788	ba	Cinnamoylglycine	-4.19839	0.037364	aroma
Cinnamoylglycine	-5.39034	0.0425326	aroma	Indoxyl-sulfate	-3.74214	0.10498	aroma
Ursodeoxycholate	-3.69838	0.152906	ba	Tyrosine	-3.62634	0.01845	aa
Arabinose/ribose	-3.10865	0.101324	carb	Ursodeoxycholate	-3.23758	0.148723	ba
Choline	-2.76727	0.301836	amine	Proline	-3.22557	0.00304508	aa
Thymidine	-2.50755	0.0543403	nucleo	Arabinose/ribose	-3.10042	0.0203547	carb
Indole	-2.49557	0.021514	aroma	Histidine	-3.09529	0.00466541	aa
Cholate	-2.49165	0.197341	ba	N-methylproline	-3.02705	0.00420833	amet
Gluconate	-2.33342	0.0686149	orgacid	Cholate	-2.79642	0.116304	ba
Valine	-2.31885	0.063516	aa	Cytosine	-2.74132	0.0783389	nucleo
Histidine	-2.29348	0.0329872	aa	Thymidine	-2.56932	0.0876127	nucleo
Tryptophan	-2.26891	0.0381613	aa	2-Deoxycytidine	-2.47517	0.0211758	nucleo
Proline	-2.1946	0.0669248	aa	3-Methylhistdidine	-2.4556	0.106384	amet
Tyrosine	-2.09213	0.182769	aa	Cellobiose/Lactose/Maltose	-2.44427	0.0582736	carb
5-Aminovalerate	-2.08114	0.0675547	amet	Asparagine	-2.44356	0.00420833	aa
Alanine	-1.97674	0.0675547	aa	Lysine	-2.42968	0.00581232	aa
N-methylglycine	-1.97674	0.0675547	amet	Aspartate	-2.42277	0.00304508	aa
Phenylalanine	-1.97316	0.0425326	aa	Carnosine	-2.36773	0.0870419	amet
dAMP	-1.8951	0.0845342	nucleo	Isoleucine/leucine	-2.34355	0.00773595	aa
Dopamine	-1.87489	0.283428	vit	Tryptophan	-2.31245	0.00420833	aa
N-methylproline	-1.70286	0.0960614	amet	Indole	-2.29836	0.004377	aroma
Argininosuccinate	-1.66241	0.0756519	amet	Glutamine	-2.27221	0.00420833	aa
Hydroxypropionate/lactate	-1.56219	0.133459	orgacid	Thymine	-2.26996	0.0419111	nucleo
N-acetylornithine	-1.49606	0.152906	amet	N6-acetyllysine	-2.23755	0.0262043	amet
Arginine	-1.41806	0.0845342	aa	Serine	-2.23748	0.00304508	aa
Asparagine	-1.38297	0.0686149	aa	Phenylalanine	-2.21476	0.00420833	aa
Carnosine	-1.36869	0.118016	amet	Arginine	-2.07175	0.00659213	aa
N6-acetyllysine	-1.32078	0.197341	amet	Threonine	-2.06628	0.00369527	aa
Trimethylamine	-1.31191	0.118016	amine	Gluconate	-2.03453	0.00581232	orgacid
Cellobiose/Lactose/Maltose	-1.24098	0.199772	carb	N-acetyl-b-alanine	-2.02876	0.00420833	amet
Lysine	-1.17847	0.118016	aa	Spermine	-1.99197	0.458457	amine
Glutamine	-1.16406	0.129086	aa	5-Aminovalerate	-1.96033	0.00304508	amet
Spermidine	-1.14019	0.43137	amine	dAMP	-1.93694	0.0933466	nucleo
Serine	-1.13964	0.0960614	aa	Ophthalmate	-1.90782	0.0592553	amet
Ophthalmate	-1.12375	0.239574	amet	Glycine	-1.88386	0.011152	aa
Malate	-1.07242	0.24004	orgacid	Valine	-1.8457	0.00352081	aa
Hippurate	-1.02095	0.43137	aroma	Methionine	-1.83618	0.0131968	aa
Thymine	-1.01629	0.301836	nucleo	Cytidine	-1.79007	0.402758	nucleo
2-Deoxycytidine	-1.01461	0.167695	nucleo	Methionine sulfoxide	-1.55566	0.0118431	amet
Methionine	-0.964456	0.22414	aa	N-methylalanine	-1.49859	0.00432089	amet
Cytidine	-0.96415	0.245313	nucleo	Hydroxyproline	-1.49177	0.0183091	amet
Threonine	-0.932408	0.167695	aa	Glutamate	-1.47181	0.00478332	aa
Glycine	-0.93182	0.168358	aa	N-acetylornithine	-1.46429	0.472241	amet
Spermine	-0.928324	0.541496	amine	Argininosuccinate	-1.42869	0.37467	amet
Fructose	-0.92269	0.345482	carb	Indoleacetylglycine	-1.39101	0.399883	aroma
Fumarate	-0.897916	0.274561	orgacid	Hippurate	-1.38565	0.16619	aroma
Cytosine	-0.897544	0.345482	nucleo	Sorbitol	-1.30804	0.0764439	carb
N-acetyl-b-alanine	-0.883981	0.197341	amet	Allantoin	-1.30473	0.0376897	nucleo
Quinate	-0.865218	0.48287	amet	Phenylacetylglycine	-1.30187	0.441078	amet
Taurine	-0.838339	0.345482	ba	Fumarate	-1.29452	0.00484843	orgacid
Hypotaurine	-0.819217	0.335132	ba	N-acetyl glycine	-1.26574	0.0211758	amet
Hydroxyproline	-0.775785	0.274561	amet	Hypotaurine	-1.20554	0.458457	ba
Methionine sulfoxide	-0.66936	0.345039	amet	Riboflavin	-1.18768	0.134214	vit
Isoleucine/leucine	-0.535197	0.43137	aa	Deoxycholate	-1.17185	0.401156	ba
Phenol	-0.516579	0.456949	aroma	Malate	-1.17092	0.011152	orgacid
3-Nitrotyrosine	-0.514944	0.43137	amet	Dopamine	-1.09112	0.39051	vit
Riboflavin	-0.470502	0.535019	vit	Pantothenate	-1.07421	0.116304	vit
Allantoin	-0.465499	0.43137	nucleo	Xanthosine	-1.03423	0.179091	carb
3-Methylhistdidine	-0.447383	0.448321	amet	Quinate	-1.00647	0.399883	amet
Indoleacetylglycine	-0.437009	0.538415	aroma	Fructose	-1.00079	0.382996	carb
Aspartate	-0.370352	0.485305	aa	Taurine	-0.948882	0.0379585	ba
Carnitine	-0.288066	0.551389	amet	Guanine	-0.927385	0.39051	nucleo
Deoxycholate	-0.286695	0.566835	ba	N-methylglycine	-0.870994	0.0870419	amet
Sorbitol	-0.22432	0.577614	carb	Alanine	-0.870759	0.0870419	aa
Citrate	-0.222083	0.566835	orgacid	Cytidine 5-Monophosphate	-0.845571	0.412179	nucleo
Stachydrine	-0.196324	0.571645	amet	Citrate	-0.75014	0.0878563	orgacid
Creatinine	-0.116876	0.566835	amet	Hydroxypropionate/lactate	-0.7044	0.106191	orgacid
Maltotriose/raffinose	-0.111584	0.566835	carb	5-Hydroxylysine	-0.695919	0.475245	amet
N-acetyl glycine	0.0074629	0.602576	amet	Succinate	-0.678641	0.307605	orgacid
5-Hydroxyindole	0.059002	0.56993	aroma	⍺-Muricholate	-0.662097	0.472241	ba
⍺-Muricholate	0.0952443	0.566835	ba	Maltotriose/raffinose	-0.657777	0.512916	carb
Phenyllactate	0.150395	0.511978	amet	3-Nitrotyrosine	-0.646902	0.336193	amet
Oxalate	0.238383	0.566835	orgacid	Uridine	-0.638058	0.356525	nucleo
5-Hydroxylysine	0.287264	0.541496	amet	Phenylpropionylglycine	-0.615686	0.404365	aroma
Ornithine	0.350337	0.43137	amet	Tyramine	-0.593478	0.524569	aroma
Succinate	0.40847	0.449293	orgacid	Guanosine	-0.552327	0.530908	nucleo
Propionate	0.426918	0.435721	orgacid	Hyocholate	-0.481792		ba
Adenine	0.540125	0.389621	nucleo	Trimethylamine	-0.462074	0.102734	amine
Phenylpropionylglycine	0.643369	0.23054	aroma	Propionate	-0.427966	0.458457	orgacid
N-methylalanine	0.791545	0.124492	amet	Carnitine	-0.210024	0.518441	amet
Folate	0.815456	0.494495	vit	Stachydrine	-0.155103	0.634297	amet
Xanthosine	0.826101	0.345482	carb	Oxalate	-0.103531	0.640572	orgacid
Glutathione	0.829568	0.48287	amet	Phenyllactate	-0.0880817	0.530908	amet
Glutamate	0.899762	0.0845342	aa	Choline	-0.078703	0.634297	amine
Phenylacetylglycine	1.09481	0.117205	amet	Ornithine	-0.0604204	0.682058	amet
Thiamine	1.10787	0.258823	vit	Thiamine	-0.0556938	0.569733	vit
1-Methyladenosine	1.27344	0.0435868	nucleo	Glycerol	-0.0326715		carb
Inosine	1.39715	0.239332	nucleo	Creatine	0.0502585	0.652371	amet
Tyramine	1.50437	0.0666788	aroma	Uracil	0.0974077	0.654411	nucleo
Pantothenate	1.54968	0.0435868	vit	Creatinine	0.12349	0.631079	amet
Uridine	1.67221	0.0229125	nucleo	3-4-Hydroxyphenylpropionate	0.126977	0.350984	aroma
Cytidine 5-Monophosphate	1.77256	0.00787562	nucleo	Inosine	0.231408	0.573155	nucleo
Uracil	1.87502	0.00859763	nucleo	Spermidine	0.576781	0.524569	amine
Pyridoxine	1.96202	0.0666788	vit	Adenine	0.590795	0.352425	nucleo
Chenodeoxycholate	1.9711	0.0229034	ba	Glucose 6-phosphate	0.643349	0.399883	carb
Phenylacetate	2.12908	0.0229125	aroma	Chenodeoxycholate	0.787602	0.382996	ba
Tyrosine methyl ester	2.2769	0.23054	amet	Phenylacetate	0.913136	0.134964	aroma
Adenosine	2.32671	0.0469722	nucleo	3-Hydroxybutyrate	0.919863	0.116304	orgacid
3-Hydroxybutyrate	2.46608	0.00449374	orgacid	Hyodeoxycholate	0.920045	0.41632	ba
Caproate	2.51462	0.000700316	orgacid	2-Oxoglutarate	1.01304	0.10498	orgacid
Hypoxanthine	2.54314	0.000355315	nucleo	Glycerate	1.03604	0.116304	orgacid
Trimethylamine N-oxide	2.54708	0.0144449	amine	N-acetylaspartate	1.05696	0.150236	amet
Creatine	2.5621	0.274561	amet	Folate	1.16321	0.475245	vit
4-Pyridoxate	2.60625	0.021514	vit	1-Methyladenosine	1.16844	0.063061	nucleo
Guanosine	2.63264	0.0425326	nucleo	4-Pyridoxate	1.34423	0.146265	vit
Pyridoxal	2.71294	0.0133857	vit	Biotin	1.36035	0.124101	vit
Glycerol	2.75031	0.456949	carb	Caproate	1.41837	0.01845	orgacid
Guanine	2.80893	0.000355315	nucleo	Glutathione	1.43646	0.424538	amet
Indole-3-acetate	2.86406	0.221416	aroma	N-acetylglutamate	1.45385	0.0870419	amet
Nicotinate	2.8985	0.000700316	vit	Pyridoxal	1.57573	0.0323304	vit
Hyodeoxycholate	2.97703	0.0669248	ba	Isovalerate/valerate	1.81546	0.0225423	orgacid
3-4-Hydroxyphenylpropionate	2.98279	0.0505296	aroma	Trimethylamine N-oxide	1.9772	0.352425	amine
Fucose/Rhamnose	3.01777	0.000700316	carb	Fucose/Rhamnose	2.2154	0.0468593	carb
2-Oxoglutarate	3.0643	0.0127496	orgacid	Indole-3-acetate	2.36735	0.382996	aroma
Biotin	3.15906	0.00179531	vit	Nicotinate	2.45549	0.011152	vit
Isovalerate/valerate	3.36254	0.00118776	orgacid	Tyrosine methyl ester	2.51782	0.373534	amet
Glycerate	3.42828	6.64331e-06	orgacid	Hypoxanthine	2.56676	0.00304508	nucleo
Lithocholate	3.46872	0.0425326	ba	4-Hydroxyphenylacetate	2.6515	0.0160992	amet
N-acetylglutamate	3.76973	0.00298533	amet	Indole-3-propionate	2.90642	0.124249	aroma
N-acetylaspartate	4.1374	0.0380906	amet	Pyridoxine	2.96096	0.0764439	vit
4-Hydroxyphenylacetate	4.50561	0.000700316	amet	Adenosine	3.14578	0.0693332	nucleo
Butyrate/isobutyrate	5.16349	0.000520749	orgacid	Lithocholate	3.15635	0.149435	ba
Indole-3-propionate	5.30411	0.0647472	aroma	Butyrate/isobutyrate	3.19194	0.0422378	orgacid
Glucose 6-phosphate	5.37226	0.0380906	carb	Hydrocinnamate	3.96663	0.037364	aroma
Hydrocinnamate	7.05929	0.00177783	aroma	5-Hydroxyindole			aroma
Hyocholate			ba	Phenol			aroma
Putrescine			amine	Putrescine			amine

## Sheet: Figure 2c
colonization status	habitat	replicate	sampling site	Histidine	Tryptophan
SPF	c	A	7	0.821315	2.30759
SPF	c	A	11	0.000102352	0.0464454
SPF	c	A	1	0.277757	2.13874
SPF	c	A	8	0.431424	1.67979
SPF	c	A	9	0.000845545	0.140973
SPF	c	A	4	0.139649	1.69363
SPF	c	A	2	0.706886	2.6266
SPF	c	A	12	0.736925	3.34656
SPF	c	A	5	0.00515402	0.116
SPF	c	A	10	0.070955	0.751476
SPF	c	A	3	0.15488	1.45866
SPF	c	A	6	0.0724805	1.33698
SPF	c	B	8	0.000956967	0.232161
SPF	c	B	1	2.02121	4.72644
SPF	c	A	14	1.36145	4.66157
SPF	c	B	5	0.012513	0.199992
SPF	c	B	4	0.00248893	0.14221
SPF	c	B	2	0.000357759	0.0441742
SPF	c	A	13	1.87494	4.90618
SPF	c	A	15	0.370164	2.33968
SPF	c	B	7	0.164744	2.12999
SPF	c	B	6	0.885894	4.3725
SPF	c	B	3	0.00367992	0.394687
SPF	c	B	9	1.68989	4.7017
SPF	c	B	10	1.66169	4.58941
SPF	c	B	11	0.000558185	0.0832728
SPF	c	B	14	0.0289318	0.648109
SPF	c	C	3	2.27668	5.11974
SPF	c	C	5	0.00637869	0.409477
SPF	c	C	2	0.214411	2.88857
SPF	c	C	6	0.000181855	0.000513601
SPF	c	B	13	0.00474978	0.451108
SPF	c	C	4	0.225878	2.97146
SPF	c	C	1	0.0881768	0.000531433
SPF	c	B	15	0.000766626	0.00480017
SPF	c	B	12	0.000629202	0.00188928
SPF	c	D	3	0.404407	3.47016
SPF	c	C	12	0.100837	1.59575
SPF	c	C	9	0.00130606	0.00212551
SPF	c	C	8	0.00517692	0.486788
SPF	c	C	13	0.00130528	0.153417
SPF	c	C	14	0.476841	3.66657
SPF	c	C	10	0.00340715	0.168418
SPF	c	D	2	0.205821	0.901597
SPF	c	C	11	0.0174523	0.274534
SPF	c	C	15	0.251743	2.49319
SPF	c	D	1	0.00533692	0.285451
SPF	c	C	7	0.286597	1.99124
SPF	c	D	15	0.348052	2.60148
SPF	c	D	6	0.000323899	0.034122
SPF	c	D	13	0.016682	0.239615
SPF	c	D	9	0.10021	1.79368
SPF	c	D	4	0.00115975	0.111356
SPF	c	D	12	0.901523	3.24318
SPF	c	D	14	0.542065	3.19272
SPF	c	D	8	0.0365792	0.602099
SPF	c	D	5	0.0274698	0.278461
SPF	c	D	11	0.000525367	0.203905
SPF	c	D	10	0.34	3.27416
SPF	c	D	7	0.271151	2.71897
SPF	c	E	4	0.0343783	0.486108
SPF	c	E	2	0.860298	3.50124
SPF	c	E	3	0.160254	1.2289
SPF	c	E	1	1.38394	4.41084
SPF	c	E	15	0.0922288	2.11447
SPF	c	E	5	0.00639141	0.156963
SPF	c	E	12	0.0252878	0.611279
SPF	c	E	14	0.00106039	0.0800383
SPF	c	E	11	0.00109425	0.164929
SPF	c	E	8	0.00932837	0.209401
SPF	c	E	9	0.024754	1.03758
SPF	c	E	6	0.0258318	0.605145
SPF	c	E	13	1.31472e-05	0.0119273
SPF	c	E	7	0.00863484	0.346975
SPF	c	E	10	0.00651396	0.317047

## Sheet: Figure 2d
colonization status	habitat	replicate	sampling site	Glyceric acid	3-4-Hydroxyphenylpropionic acid
SPF	c	A	7	3.03225e-05
SPF	c	A	11	0.0078939	0.0065439
SPF	c	A	1	0.000326033	0.000106168
SPF	c	A	8	6.43094e-05
SPF	c	A	9	0.00332855
SPF	c	A	4	0.00170021	0.00368463
SPF	c	A	2	0.000152745
SPF	c	A	12	0.0750628	0.00718114
SPF	c	A	5	0.000809898	0.0152327
SPF	c	A	10	0.00267254	3.3445e-06
SPF	c	A	3	0.000121584
SPF	c	A	6	5.78585e-05
SPF	c	B	8	0.000113277
SPF	c	B	1	0.000452711	7.64658e-06
SPF	c	A	14	0.0031451	0.00845504
SPF	c	B	5	0.00284312
SPF	c	B	4	0.00705376	0.000290581
SPF	c	B	2	0.000572682
SPF	c	A	13	0.0788731	0.0142416
SPF	c	A	15	0.113459	0.00782015
SPF	c	B	7	8.06008e-05
SPF	c	B	6	3.67638e-05	1.21622e-06
SPF	c	B	3	0.0106136	0.00250521
SPF	c	B	9	0.000138574
SPF	c	B	10	0.00453324	0.00040853
SPF	c	B	11	0.00837065	6.07116e-06
SPF	c	B	14	0.134611	0.184595
SPF	c	C	3	0.00580611	0.000475047
SPF	c	C	5	0.000195896
SPF	c	C	2	0.00797058	0.00166395
SPF	c	C	6	0.0119641	0.0025638
SPF	c	B	13	0.124826	1.20057
SPF	c	C	4	0.0084816	0.000258394
SPF	c	C	1	0.000706796	18.8306
SPF	c	B	15	0.123422	0.680838
SPF	c	B	12	0.184801	0.000233257
SPF	c	D	3	0.00516442	0.00011099
SPF	c	C	12	0.0682482	0.0249356
SPF	c	C	9	6.77614e-05
SPF	c	C	8	7.22952e-05
SPF	c	C	13	0.0825872	0.0215046
SPF	c	C	14	0.1142	0.0149992
SPF	c	C	10	0.0140759	0.011916
SPF	c	D	2	0.00860788	0.000883686
SPF	c	C	11	0.0237691	3.77045e-05
SPF	c	C	15	0.171846	0.0717754
SPF	c	D	1	0.00104576	44.6142
SPF	c	C	7	0.0246998	0.015985
SPF	c	D	15	0.0479163	0.00436325
SPF	c	D	6	0.00804697	0.000900226
SPF	c	D	13	0.0752977	0.0519211
SPF	c	D	9	0.00364857	5.26981e-05
SPF	c	D	4	5.51135e-05
SPF	c	D	12	0.0866149	0.0131721
SPF	c	D	14	0.095609	0.00282184
SPF	c	D	8	0.00962407	0.000232703
SPF	c	D	5	4.45146e-05
SPF	c	D	11	0.0172749	0.000558405
SPF	c	D	10	0.00656886	0.000152379
SPF	c	D	7	0.00763149	0.00019396
SPF	c	E	4	9.48249e-05
SPF	c	E	2	4.55241e-05
SPF	c	E	3	0.00606547	2.69112e-05
SPF	c	E	1	0.000990552	0.000154552
SPF	c	E	15	0.0438322	0.310609
SPF	c	E	5	0.000452739
SPF	c	E	12	0.129152	14.7428
SPF	c	E	14	0.0704055	0.0924051
SPF	c	E	11	0.00552351
SPF	c	E	8	0.0015957	0.000107184
SPF	c	E	9	0.00209426	0.00269894
SPF	c	E	6	0.00172953	0.000133669
SPF	c	E	13	2.73206e-05
SPF	c	E	7	3.1534e-05
SPF	c	E	10	3.16267e-05
