# Supplementary material for: Metabolic landscape of the male mouse gut identifies different niches determined by microbial activities
Source: Nat Metab. 2023 May 22;5(6):968–80. doi: 10.1038/s42255-023-00802-1 (PMC10290957; doi:10.1038/s42255-023-00802-1)
Supplement: Source Data Fig. 3 — Metabolite concentration data. [file 42255_2023_802_MOESM6_ESM.xlsx]

## Sheet: Figure 3a
colonization status	habitat	replicate	sampling site	Allantoin	Fructose	Riboflavin
SPF	c	A	7	1.89254e-05
SPF	c	A	11	0.0268763	0.000348758	0.00249677
SPF	c	A	1	0.00206756	0.00234655	0.00324144
SPF	c	A	8	0.000299082
SPF	c	A	9	0.0415992		0.00575825
SPF	c	A	4	0.00640253	0.000657799	0.0338022
SPF	c	A	2	0.000464615		4.15577e-05
SPF	c	A	12	0.000161691	0.000505651	0.0006555
SPF	c	A	5	0.00828022	0.000205508	0.0310271
SPF	c	A	10	0.0429037		0.00678755
SPF	c	A	3	0.00033887		1.21963e-05
SPF	c	A	6	0.000284874		1.48187e-05
SPF	c	B	8	0.000132305
SPF	c	B	1	0.00201188	0.000667866	0.00105291
SPF	c	A	14	0.00165404	0.000402684	0.00828013
SPF	c	B	5	0.000414468	0.000490032	0.00141911
SPF	c	B	4	0.0108269		0.0198399
SPF	c	B	2	0.00068682		3.89281e-05
SPF	c	A	13	0.00407415	0.000573105	0.00127403
SPF	c	A	15	0.00589976	0.000250144	0.00197784
SPF	c	B	7	6.2456e-05
SPF	c	B	6	7.22939e-05
SPF	c	B	3	0.00509109	0.000742339	0.00970527
SPF	c	B	9	9.78632e-05		1.46816e-05
SPF	c	B	10	0.0100024	0.000279672	0.0073178
SPF	c	B	11	0.00971675	0.000619819	0.00620613
SPF	c	B	14	0.00426775		0.00765086
SPF	c	C	3	0.00128747	0.0019134	0.0104247
SPF	c	C	5	0.00826795
SPF	c	C	2	0.00289979	0.00248776	0.0100973
SPF	c	C	6	0.0112909	0.000449848	0.00504718
SPF	c	B	13	0.00233248		0.00762596
SPF	c	C	4	0.00195559	0.00185362	0.0121767
SPF	c	C	1	0.000342612	0.00161236	0.00134293
SPF	c	B	15	0.00521206		0.0108628
SPF	c	B	12	4.63439e-05		0.00667627
SPF	c	D	3	0.000299534		0.000836849
SPF	c	C	12	0.00355192	0.000387547	0.00340126
SPF	c	C	9	9.85377e-05
SPF	c	C	8	3.28986e-05
SPF	c	C	13	0.000121375		0.00328136
SPF	c	C	14	0.000126735	0.000320697	0.00277639
SPF	c	C	10	0.0591324	0.000496231	0.00303763
SPF	c	D	2	0.000358206	0.00456496	0.00735192
SPF	c	C	11	0.00720435	0.000258382	0.00241545
SPF	c	C	15	0.00523686	0.000344986	0.00302443
SPF	c	D	1	0.00212967	0.00913498	0.00101387
SPF	c	C	7	0.0211671	0.000818931	0.00871562
SPF	c	D	15	0.00540022		0.00556202
SPF	c	D	6	0.00328114	0.000676921	0.0184003
SPF	c	D	13	0.00695315		0.00592257
SPF	c	D	9	0.0110492	0.000301347	0.00274503
SPF	c	D	4	4.30403e-05
SPF	c	D	12	0.00165643		0.00124964
SPF	c	D	14	0.00270699		0.00117124
SPF	c	D	8	0.00836157		0.00293296
SPF	c	D	5
SPF	c	D	11	0.00741036		0.00111551
SPF	c	D	10	0.0054005	0.000322472	0.00120432
SPF	c	D	7	0.00651	0.000361443	0.00431416
SPF	c	E	4
SPF	c	E	2
SPF	c	E	3	0.00050673	0.000702145	0.0125645
SPF	c	E	1	0.00592406	0.00409283	0.00251379
SPF	c	E	15	0.00438633	0.00035799	0.0230902
SPF	c	E	5	1.72061e-05
SPF	c	E	12	0.00411698		0.0121987
SPF	c	E	14	0.000205828		0.00096089
SPF	c	E	11	0.0101406		0.00180253
SPF	c	E	8	0.0144591		0.0257451
SPF	c	E	9	0.00677214		0.0117971
SPF	c	E	6	0.0058722	0.000287281	0.0653472
SPF	c	E	13
SPF	c	E	7
SPF	c	E	10	4.89357e-05

## Sheet: Figure 3b
colonization status	habitat	replicate	sampling site	Creatine	Guanine	Guanosine
SPF	m	A	4	0.209119	1.7749	1.31633
SPF	m	A	1	0.0917207	0.608897	0.0282727
SPF	m	A	2	0.28879	0.478888	0.120566
SPF	m	A	3	0.460754	0.958883	1.32101
SPF	m	B	4	0.821162	0.214937	0.00985031
SPF	m	A	13	0.0271684	0.0403077	0.0133393
SPF	m	B	3	0.411684	0.297171	0.195287
SPF	m	B	2	0.644128	0.281366	0.158078
SPF	m	B	1	0.0674667	0.300396	0.0521296
SPF	m	B	9	0.000381858	0.000172273
SPF	m	A	15	0.463152	0.00262308	0.00117643
SPF	m	B	6	16.6985	0.0975749	0.0302682
SPF	m	A	14	0.227923	0.0572294	0.0247524
SPF	m	B	5	0.407329	0.59492	0.107294
SPF	m	B	7	0.000308593	0.000398623	8.82035e-05
SPF	m	B	8	0.00731519	0.000432345
SPF	m	B	13	0.452676	0.0177327	0.0221787
SPF	m	B	15	10.5766	0.0383678	0.0509937
SPF	m	C	3	0.526701	0.208504	0.136967
SPF	m	B	10	0.0634789	0.0645255	0.000547178
SPF	m	B	11	0.154042	0.0207686	0.00388115
SPF	m	C	6	0.290384	0.00463153	0.00538068
SPF	m	C	1	0.0415366	0.461422	0.00665566
SPF	m	C	5	0.0831109	0.0272239	0.0479086
SPF	m	C	2	0.269338	0.329246	0.109606
SPF	m	B	14	3.4441	0.0175239	0.0172191
SPF	m	B	12	0.53348	0.191744	0.246696
SPF	m	C	4	0.267278	0.242983	0.338072
SPF	m	C	12	0.0163128	0.0829498	0.0323814
SPF	m	C	10	0.0704697	0.0664886	0.0193562
SPF	m	C	15	0.0325498	0.00191969	0.0120845
SPF	m	C	13	0.510704	0.53697	0.344255
SPF	m	C	11	0.0791771	0.0263371	0.00549297
SPF	m	C	8	2.4893	0.028628	0.00722826
SPF	m	D	1	0.0701554	1.44009	0.051576
SPF	m	D	2	0.356471	0.20056	0.0417622
SPF	m	C	7	0.221574	0.0400779	0.0082574
SPF	m	C	9	0.309945	0.00787646	0.00599967
SPF	m	D	3	0.908692	0.17473	0.0951983
SPF	m	C	14	2.67024	0.308583	0.254705
SPF	m	D	15	0.312514	0.000763848	0.00781295
SPF	m	D	6	0.113505	0.115621	0.0174348
SPF	m	D	14		0.000150925
SPF	m	D	7		0.000121977
SPF	m	D	4	6.60987	0.247866	0.218615
SPF	m	D	11	0.0320203	0.0768928	0.0111547
SPF	m	D	12	0.00301863	0.0176035	0.0260333
SPF	m	D	8	0.0650419	0.0333999	0.00570071
SPF	m	D	10	0.0457068	0.212524	0.192331
SPF	m	D	13		0.000193382
SPF	m	D	5	4.4287	0.0362044	0.043607
SPF	m	D	9	0.0185864	0.0686444	0.00830813
SPF	m	E	12	0.0190645	0.194163	0.0746155
SPF	m	E	2	0.208181	0.906828	0.130502
SPF	m	E	6	0.0962479	0.0100929	0.161127
SPF	m	E	10	0.004621	0.0025044	0.0007385
SPF	m	E	4	13.124	0.102354	0.0769138
SPF	m	E	1	0.00728036	0.640252	0.0367755
SPF	m	E	8	0.141194	0.0387311	0.0119874
SPF	m	E	11	0.00291457	0.0116653	0.0891048
SPF	m	E	7	18.2959	0.0200253	0.0146665
SPF	m	E	9	0.178308	0.00561561	0.0560055
SPF	m	E	5	2.01026	0.0131382	0.00670274
SPF	m	E	3	0.471231	0.440359	0.227069
SPF	m	A	10	0.176137	0.00513874	0.00175841
SPF	m	A	7	2.97341	0.0194837	0.023807
SPF	m	A	5	2.74076	0.0752964	0.0335025
SPF	m	E	14	8.60613	0.00251765	0.00244957
SPF	m	A	12	0.05431	0.0593816	0.0431795
SPF	m	A	8	5.4548	0.00134455	0.00252461
SPF	m	A	11	0.18406	0.00457621	0.00264967
SPF	m	A	6	6.32569	0.012358	0.129824
SPF	m	E	15	0.317337	0.00187676	0.000780836
SPF	m	E	13	2.50345	0.0311608	0.0369543
SPF	m	A	9	0.0390255	0.00220211	0.00328264

## Sheet: Figure 3c
colonization status	habitat	replicate	sampling site	Uracil	Butyric acid_Isobutyric acid		colonization status	habitat	replicate	sampling site	Glyceric acid
SPF	c	A	1	0.00184862	0.09815		SPF	m	A	4	0.0028441
SPF	c	B	1	0.0130176	0.307086		SPF	m	A	1	0.000320174
SPF	c	C	1	0.0290179	10.8666		SPF	m	A	2	0.00908903
SPF	c	D	1	0.0542019	37.4807		SPF	m	A	3	0.00712037
SPF	c	E	1	0.00186687	0.0387633		SPF	m	B	4	0.259993
SPF	c	A	2	0.000417067	0.0280203		SPF	m	A	13	0.0124427
SPF	c	B	2	0.00106955	0.0409852		SPF	m	B	3	0.00644421
SPF	c	C	2	0.0988789	4.21009		SPF	m	B	2	0.027975
SPF	c	D	2	0.178916	0.553792		SPF	m	B	1	0.00153841
SPF	c	E	2				SPF	m	B	9	0.0403635
SPF	c	A	3	0.00064841	0.0542351		SPF	m	A	15	0.0498947
SPF	c	B	3	0.0707458	0.635179		SPF	m	B	6	0.00954028
SPF	c	C	3	0.108225	1.5615		SPF	m	A	14	0.113145
SPF	c	D	3	0.00859198			SPF	m	B	5	0.00703321
SPF	c	E	3	0.0948244	0.0624375		SPF	m	B	7	0.00574502
SPF	c	A	4	0.0783173			SPF	m	B	8	0.0599401
SPF	c	B	4	0.0306924	0.343867		SPF	m	B	13	0.0270289
SPF	c	C	4	0.00986501	3.7975		SPF	m	B	15	0.0130942
SPF	c	D	4	7.1217e-05	0.0267109		SPF	m	C	3	0.0327283
SPF	c	E	4		0.00825496		SPF	m	B	10	0.00300812
SPF	c	A	5	0.0723505			SPF	m	B	11	0.0105929
SPF	c	B	5	0.0189193	0.0729632		SPF	m	C	6	0.0408858
SPF	c	C	5	0.00105594	0.0192983		SPF	m	C	1	0.00403343
SPF	c	D	5		0.0140127		SPF	m	C	5	0.0229934
SPF	c	E	5	0.000897249			SPF	m	C	2	0.0211005
SPF	c	A	6	0.000300859			SPF	m	B	14	0.0135011
SPF	c	B	6	0.000162979			SPF	m	B	12	0.167902
SPF	c	C	6	0.0922389	0.774792		SPF	m	C	4	0.0234443
SPF	c	D	6	0.0191155	0.0320149		SPF	m	C	12	0.165767
SPF	c	E	6	0.0195128	1.56693		SPF	m	C	10	0.00605284
SPF	c	A	7				SPF	m	C	15	6.84288e-05
SPF	c	B	7	0.000119169	0.0204781		SPF	m	C	13	0.141561
SPF	c	C	7	0.0248384	0.856699		SPF	m	C	11	0.0109531
SPF	c	D	7	0.00626462	0.340291		SPF	m	C	8	0.0243949
SPF	c	E	7	8.63513e-05			SPF	m	D	1	0.000325307
SPF	c	A	8	0.000214033	0.0243794		SPF	m	D	2	7.03306e-05
SPF	c	B	8	0.000546647	0.0134667		SPF	m	C	7	0.0185351
SPF	c	C	8				SPF	m	C	9	0.0172463
SPF	c	D	8	0.0270787	0.19115		SPF	m	D	3	0.000240907
SPF	c	E	8	0.0192844	0.605166		SPF	m	C	14	0.0320127
SPF	c	A	9	0.0279222	0.245321		SPF	m	D	15	0.0104766
SPF	c	B	9	0.000278843			SPF	m	D	6	0.0181081
SPF	c	C	9				SPF	m	D	14	0.0140828
SPF	c	D	9	0.00875793	0.390193		SPF	m	D	7	0.00366464
SPF	c	E	9	0.0146637	0.635282		SPF	m	D	4	0.0738938
SPF	c	A	10	0.0437412	0.128423		SPF	m	D	11	0.0107108
SPF	c	B	10	0.0322536	0.119327		SPF	m	D	12	0.132928
SPF	c	C	10	0.0144948	1.48706		SPF	m	D	8	0.0184036
SPF	c	D	10	0.0192241	0.0650951		SPF	m	D	10	0.00641784
SPF	c	E	10		0.052157		SPF	m	D	13	0.00814926
SPF	c	A	11	0.232646	3.38911		SPF	m	D	5	0.0527079
SPF	c	B	11	0.152775	0.06703		SPF	m	D	9	0.00363285
SPF	c	C	11	0.0686359	0.835596		SPF	m	E	12	0.302305
SPF	c	D	11	0.026866	3.23258		SPF	m	E	2	0.0106353
SPF	c	E	11	0.0112206	0.0489193		SPF	m	E	6	0.00735685
SPF	c	A	12	0.028744	207.86		SPF	m	E	10	0.0297268
SPF	c	B	12	0.331974	146.991		SPF	m	E	4	0.0583046
SPF	c	C	12	0.239234	344.264		SPF	m	E	1	0.000425768
SPF	c	D	12	0.102678	212.499		SPF	m	E	8	0.00578746
SPF	c	E	12	0.0955777	212.255		SPF	m	E	11	0.00792057
SPF	c	A	13	0.0364131	595.733		SPF	m	E	7	0.0543058
SPF	c	B	13	0.40652	148.447		SPF	m	E	9	0.00473611
SPF	c	C	13	0.145436	352.096		SPF	m	E	5	0.0227921
SPF	c	D	13	0.183385	375.759		SPF	m	E	3	0.0244631
SPF	c	E	13				SPF	m	A	10	0.00950219
SPF	c	A	14	0.0340255	0.0348492		SPF	m	A	7	0.0427772
SPF	c	B	14	0.213555	182.04		SPF	m	A	5	0.0685412
SPF	c	C	14	0.0920347	174.593		SPF	m	E	14	0.00528887
SPF	c	D	14	0.0519505	63.3364		SPF	m	A	12	0.173374
SPF	c	E	14	0.00441547	1.01049		SPF	m	A	8	0.0367021
SPF	c	A	15	0.050622	64.056		SPF	m	A	11	0.0098187
SPF	c	B	15	0.519057	299.8		SPF	m	A	6	0.064057
SPF	c	C	15	0.296117	423.007		SPF	m	E	15	0.00293365
SPF	c	D	15	0.306428	326.975		SPF	m	E	13	0.0313051
SPF	c	E	15	0.229359	161.651		SPF	m	A	9	0.032941
