# Supplementary material for: Metabolic landscape of the male mouse gut identifies different niches determined by microbial activities
Source: Nat Metab. 2023 May 22;5(6):968–80. doi: 10.1038/s42255-023-00802-1 (PMC10290957; doi:10.1038/s42255-023-00802-1)
Supplement: Source Data Fig. 4 — Statistical source data (P values and fold changes), metabolite concentration data. [file 42255_2023_802_MOESM7_ESM.xlsx]

## Sheet: Figure 4a
content					mucus
Metabolite	log2 FC: small to large intestine	FDR corrected p-value (SI-LI comparison)	log2FC: metabolite high/found in GF large intestine?	significance of difference SPF-GF (p-value)	Metabolite	log2 FC: small to large intestine	FDR corrected p-value (SI-LI comparison)	evidence: metabolite high/found in GF large intestine?	significance of difference SPF-GF (p-value)
Indole-3-propionate	5.30411	0.0647472	not detected in GF		Indole-3-propionate	2.90642	0.124249	not detected in GF
Biotin	3.15906	0.00179531	not detected in GF		Lithocholate	3.15635	0.149435	not detected in GF
Glycerol	2.75031	0.456949	not detected in GF		Hydrocinnamate	3.96663	0.037364	6.55897	0.464083
Hyodeoxycholate	2.97703	0.0669248	11.7911	0.405562	Butyrate/isobutyrate	3.19194	0.0422378	5.55035	0.0788471
Lithocholate	3.46872	0.0425326	8.1228	0.22618	Nicotinate	2.45549	0.011152	5.00314	0.00626689
Hydrocinnamate	7.05929	0.00177783	8.01624	0.000362975	Adenosine	3.14578	0.0693332	4.66204	0.0162883
Glucose 6-phosphate	5.37226	0.0380906	7.34009	0.00306734	Fucose/rhamnose	2.2154	0.0468593	3.1851	0.105107
Butyrate/isobutyrate	5.16349	0.000520749	6.29057	9.22498e-08	Tyrosine methyl ester	2.51782	0.373534	2.92634	0.0892038
3-4-Hydroxyphenylpropionate	2.98279	0.0505296	4.91962	0.424309	4-Hydroxyphenylacetate	2.6515	0.0160992	2.53562	0.00203605
Nicotinic acid	2.8985	0.000700316	4.89469	4.93541e-06	Indole-3-acetate	2.36735	0.382996	2.39626	0.260954
4-Hydroxyphenylacetate	4.50561	0.000700316	4.69829	3.81357e-05	Pyridoxine	2.96096	0.0764439	1.78097	0.104147
Glycerate	3.42828	6.64331e-06	3.97891	5.36848e-10	Hypoxanthine	2.56676	0.00304508	1.22633	0.00573569
Isovalerate/valerate	3.36254	0.00118776	3.7294	0.00111396
N-acetylaspartate	4.1374	0.0380906	3.65426	0.00192527
N-acetylglutamate	3.76973	0.00298533	3.51494	4.69004e-05
Adenosine	2.32671	0.0469722	3.49138	9.04324e-05
Indole-3-acetate	2.86406	0.221416	3.35674	0.00926377
3-Hydroxybutyrate	2.46608	0.00449374	3.24433	0.00101483
Fucose/rhamnose	3.01777	0.000700316	3.09047	0.00824313
Pyridoxal	2.71294	0.0133857	3.07056	0.000128145
2-Oxoglutarate	3.0643	0.0127496	3.02338	9.67526e-06
Caproate	2.51462	0.000700316	2.93834	4.95278e-06
4-Pyridoxate	2.60625	0.021514	2.53137	0.00110741
Hypoxanthine	2.54314	0.000355315	2.18254	1.55314e-08
Tyrosine methyl ester	2.2769	0.23054	1.5192	0.0215453
Guanosine	2.63264	0.0425326	1.27927	0.00307737
Phenylacetate	2.12908	0.0229125	1.22517	0.0618527
Trimethylamine N-oxide	2.54708	0.0144449	0.43521	0.0458387
Creatine	2.5621	0.274561	-1.19422	0.00290617
Guanine	2.80893	0.000355315	-1.29141	6.1641e-06

## Sheet: Figure 4b,c
colonization status	habitat	replicate	sampling site	2-oxoglutaric acid	Hydrocinnamic acid
GF	m	A	12	0.0924092
SPF	c	A	12	0.528004	0.206778
GF	c	A	12	0.17187	0.000238467
SPF	c	A	14	0.362846
GF	c	A	13
GF	c	A	15	0.216935
SPF	m	A	13	0.280555
GF	m	A	13
SPF	m	A	15	0.357937
SPF	m	A	14	1.4924	0.127653
GF	m	A	15	0.0722016
SPF	c	A	13	0.51686	0.245888
GF	c	A	14	0.158828	0.000297573
SPF	c	A	15	1.38712	0.108263
GF	m	A	14	0.0542245
SPF	m	B	13	0.839811	0.000794222
GF	m	B	13	0.109332
SPF	m	B	15	0.543066	0.00179895
SPF	c	B	14	6.66706	0.0104732
GF	c	B	14	0.37895
GF	m	B	12	0.0553653
GF	c	B	15	0.325407	0.000268079
GF	c	B	13	0.186294
SPF	m	B	14	0.293549	0.000443906
SPF	c	B	13	4.70176	0.0362363
SPF	m	B	12	1.65721	0.00718399
GF	m	B	14	0.0686725
SPF	c	B	15	4.3806	0.0265311
GF	c	B	12	0.332305
SPF	c	B	12	5.48975	0.0231608
SPF	m	C	12	1.63868	0.144829
SPF	c	C	12	1.66917	0.333506
GF	c	C	13	0.42192	0.000239574
SPF	m	C	15
GF	m	C	14	0.0382571
GF	c	C	12	0.4156	0.000398614
GF	c	C	15	0.420842	0.000334179
SPF	m	C	13	1.08285	0.16136
SPF	c	C	13	1.24646	0.317759
SPF	c	C	14	1.20867	0.225735
GF	m	C	13	0.0465624
GF	m	C	15	0.0408703
GF	c	C	14	0.399452	0.000344486
GF	m	C	12	0.0364189
SPF	c	C	15	2.46438	0.46647
SPF	m	C	14	0.69686	0.235108
SPF	c	D	15	6.04376	0.135144
GF	c	D	14	0.258977	0.000253423
GF	c	D	12	0.377776
SPF	c	D	13	4.75162	0.142527
SPF	m	D	15	0.0905062	0.0222537
GF	m	D	13	0.00702921
GF	m	D	15	0.054557
GF	c	D	15	0.194961
SPF	m	D	14	1.42185	0.0107977
SPF	c	D	12	4.77589	0.270815
SPF	c	D	14	0.567852	0.122946
GF	m	D	12	0.0448597
SPF	m	D	12	0.564715	0.0682107
GF	m	D	14
SPF	m	D	13	0.159883	0.0112403
GF	c	D	13	0.210074
SPF	m	E	12	3.48006	0.0300772
GF	c	E	12	0.253905	0.000239878
GF	m	E	12	0.102721
GF	m	B	15	0.0640641
SPF	c	E	15	3.73564	0.0323008
SPF	m	E	14	0.0925436	0.0145213
SPF	m	A	12	0.705856	0.145308
GF	m	E	13	0.045653	0.000234362
SPF	c	E	12	5.98693	0.211939
GF	c	E	15	0.00178264
SPF	c	E	14	0.120693	0.0165711
GF	m	E	15	0.0206316
SPF	m	E	15	0.116718	0.000938318
SPF	m	E	13	1.90401	0.00166107
GF	c	E	14	0.301285	0.000318226
SPF	c	E	13
GF	m	E	14	0.0073888
GF	c	E	13	0.340407	0.000392933
