# Supplementary material for: Metabolic landscape of the male mouse gut identifies different niches determined by microbial activities
Source: Nat Metab. 2023 May 22;5(6):968–80. doi: 10.1038/s42255-023-00802-1 (PMC10290957; doi:10.1038/s42255-023-00802-1)
Supplement: Source Data Fig. 5 — Statistical source data (P values and fold changes), metabolite concentration data. [file 42255_2023_802_MOESM8_ESM.xlsx]

## Sheet: Figure 5a
Metabolite	10 sites	duo	jej	ile
Histidine	2.17	2.11	1.7	2.66
N-methylalanine	1.21	2.11	-0.04	1.09
Allantoin	2.18	0.9	1.11	3.37
Cytidine 5-Monophosphate	3.16	3.85	3.32	1.02
Uracil	2.22	3.04	1.63	1.66
3-Hydroxybutyrate	2.26	2.45	2.67	1
Indoleacetylglycine	1.56	0.03	2.28
N-methylproline	3.23	0.78	1.54	4.69
Creatine	1.78	-0.47	3	-3.29
Spermidine	2.62	3.75	-0.94	2.66

## Sheet: Figure 5b
colonization status	habitat	replicate	sampling site	Allantoin
GF	c	A	6	0.000794193
SPF	c	A	7	1.89254e-05
GF	c	A	5	0.000529835
GF	c	A	4	0.00586888
SPF	c	A	11	0.0268763
SPF	c	A	1	0.00206756
SPF	c	A	8	0.000299082
SPF	c	A	9	0.0415992
GF	c	A	1	0.00103914
GF	c	A	9	0.000561539
GF	c	A	8	0.00182326
SPF	c	A	4	0.00640253
GF	c	A	11	0.000628149
SPF	c	A	2	0.000464615
SPF	c	A	12	0.000161691
SPF	c	A	5	0.00828022
SPF	c	A	10	0.0429037
GF	c	A	7	0.00101784
SPF	c	A	3	0.00033887
GF	c	A	12	0.000801231
GF	c	A	3	0.00205808
GF	c	A	10	0.00107119
GF	c	A	2	0.00126279
SPF	c	A	6	0.000284874
SPF	c	B	8	0.000132305
SPF	c	B	1	0.00201188
SPF	c	A	14	0.00165404
GF	c	A	13	0.000705477
SPF	c	B	5	0.000414468
GF	c	A	15	0.00320608
GF	c	B	1	0.0041635
SPF	c	B	4	0.0108269
SPF	c	B	2	0.00068682
SPF	c	A	13	0.00407415
GF	c	A	14	0.00153639
SPF	c	A	15	0.00589976
SPF	c	B	7	6.2456e-05
SPF	c	B	6	7.22939e-05
SPF	c	B	3	0.00509109
SPF	c	B	9	9.78632e-05
SPF	c	B	10	0.0100024
SPF	c	B	11	0.00971675
SPF	c	B	14	0.00426775
GF	c	C	4	0.0017917
SPF	c	C	3	0.00128747
GF	c	C	1	0.000626674
SPF	c	C	5	0.00826795
GF	c	C	2	2.65315e-05
SPF	c	C	2	0.00289979
GF	c	B	14	0.00119252
GF	c	B	15	0.00198252
GF	c	B	13	0.00277073
SPF	c	C	6	0.0112909
GF	c	C	3	0.00243094
SPF	c	B	13	0.00233248
SPF	c	C	4	0.00195559
GF	c	C	6	0.0072205
GF	c	C	5	0.00425648
SPF	c	C	1	0.000342612
SPF	c	B	15	0.00521206
GF	c	B	12	0.00116093
GF	c	B	10	0.00311015
GF	c	B	11	0.002186
SPF	c	B	12	4.63439e-05
SPF	c	D	3	0.000299534
SPF	c	C	12	0.00355192
GF	c	D	2	9.09602e-05
SPF	c	C	9	9.85377e-05
GF	c	C	13	0.00152007
GF	c	C	12	0.000867985
GF	c	C	11	0.00116562
SPF	c	C	8	3.28986e-05
GF	c	C	15	0.00121043
GF	c	C	8	0.00354424
GF	c	C	10	0.00191628
GF	c	C	9	0.00556797
GF	c	C	7	0.00797701
SPF	c	C	13	0.000121375
GF	c	D	3	0.00101229
SPF	c	C	14	0.000126735
SPF	c	C	10	0.0591324
SPF	c	D	2	0.000358206
SPF	c	C	11	0.00720435
GF	c	D	1	0.000168
GF	c	C	14	0.00115796
SPF	c	C	15	0.00523686
SPF	c	D	1	0.00212967
SPF	c	C	7	0.0211671
SPF	c	D	15	0.00540022
GF	c	D	14	0.000738285
GF	c	D	12	0.000922088
SPF	c	D	6	0.00328114
SPF	c	D	13	0.00695315
SPF	c	D	9	0.0110492
GF	c	D	7	0.00183102
GF	c	D	15	0.00144457
SPF	c	D	4	4.30403e-05
GF	c	D	6	0.00301783
SPF	c	D	12	0.00165643
GF	c	D	11	0.000898915
SPF	c	D	14	0.00270699
GF	c	D	9	0.000918462
SPF	c	D	8	0.00836157
GF	c	D	8	0.00269933
SPF	c	D	5
GF	c	D	5	0.00142609
SPF	c	D	11	0.00741036
SPF	c	D	10	0.0054005
SPF	c	D	7	0.00651
GF	c	D	4	0.000605906
GF	c	D	10	0.00106504
GF	c	D	13	0.00217002
GF	c	E	4	0.00173226
SPF	c	E	4
GF	c	E	9	0.00149513
GF	c	E	10	0.00109894
GF	c	E	3	0.00138506
SPF	c	E	2
SPF	c	E	3	0.00050673
GF	c	E	8	0.00167982
GF	c	E	1	0.000397668
GF	c	E	6	0.00089794
GF	c	E	2	0.000278186
GF	c	E	11	0.000546252
SPF	c	E	1	0.00592406
GF	c	E	12	0.00189962
GF	c	E	7	0.00279381
GF	c	E	5	0.00130134
SPF	c	E	15	0.00438633
GF	c	B	8	0.00152663
SPF	c	E	5	1.72061e-05
SPF	c	E	12	0.00411698
GF	c	E	15
SPF	c	E	14	0.000205828
GF	c	B	9	0.00219896
SPF	c	E	11	0.0101406
GF	c	B	4	0.00128911
SPF	c	E	8	0.0144591
SPF	c	E	9	0.00677214
GF	c	B	7	0.00121547
SPF	c	E	6	0.0058722
GF	c	B	2	0.000504714
GF	c	E	14	0.000647073
SPF	c	E	13
SPF	c	E	7
GF	c	B	5	0.00054699
GF	c	E	13	0.000187745
GF	c	B	3	0.00131911
SPF	c	E	10	4.89357e-05
GF	c	B	6	0.000862976

## Sheet: Figure 5c
colonization status	habitat	replicate	sampling site	Hypoxanthine	Guanine	Guanosine
GF	c	A	6	0.0167264	1.93952	0.00938676
SPF	c	A	7	7.94526e-06	9.67027e-05
GF	m	A	2	0.00158087	0.668179	0.0372322
GF	c	A	5	0.0209748	1.85378	0.0812745
GF	c	A	4	0.0193542	1.02943	0.0645769
GF	m	A	6	0.0865842	0.419638	0.00943833
SPF	c	A	11	0.0110479	0.000125356
GF	m	A	10	0.0915368	0.0370434	0.0447174
SPF	m	A	4	0.00825483	1.7749	1.31633
GF	m	A	8	0.0442898	0.465683	0.0445666
SPF	c	A	8	8.12957e-05
SPF	c	A	9	0.000837314	0.00459236	0.0265443
GF	m	A	7	0.139818	0.19878	0.0577904
GF	c	A	9	0.0236795	2.59302	0.0721836
GF	c	A	8	0.0258718	2.16486	0.0904046
SPF	c	A	4	0.0229009	0.231344	0.126311
GF	c	A	11	0.0194875	1.77894	0.0728205
GF	m	A	3	0.0268719	0.143501	0.5025
GF	m	A	5	0.109905	0.273157	0.16469
SPF	c	A	2	0.000252328	0.000186028	0.000137176
GF	m	A	11	0.089249	0.0214631	0.0929539
SPF	c	A	5	0.00693626	0.203124	0.309868
SPF	c	A	10	0.00885548	0.000386359
GF	c	A	7	0.0384519	2.08559	0.0752317
SPF	m	A	2	0.00383148	0.478888	0.120566
SPF	c	A	3	0.000133163	0.000735381	0.000794654
GF	m	A	4	0.0468847	0.685734	0.282917
GF	c	A	3	0.0141883	0.0280491	0.0865588
GF	c	A	10	0.0157002	4.46687	0.36285
GF	c	A	2	0.0218026	0.0445	0.0979803
SPF	c	A	6	2.63822e-05	0.000107566
SPF	m	A	3	0.00346587	0.958883	1.32101
GF	m	A	9	0.000681656	0.129885	0.0482628
SPF	c	B	8	2.98635e-05
SPF	c	B	5	0.0376965
SPF	m	B	4	0.223695	0.214937	0.00985031
SPF	m	B	3	0.00167366	0.297171	0.195287
SPF	m	B	2	0.0245145	0.281366	0.158078
GF	m	B	7	0.00538821	0.215536	0.0163228
GF	m	B	6	0.0406325	0.35548	0.0372823
GF	m	B	8	0.107226	1.96635	0.0230474
SPF	m	B	9	0.00808974	0.000172273
GF	m	B	9	7.12988e-06	0.0630205	0.0932523
SPF	m	B	6	0.0122089	0.0975749	0.0302682
GF	m	B	4	0.00076578	0.895339	0.34983
GF	m	B	3	0.0390636	0.772107	0.081748
SPF	c	B	4	0.00572106	0.17231	0.00915455
SPF	c	B	2	0.000294072	9.22957e-05
SPF	m	B	5	0.00175999	0.59492	0.107294
SPF	c	B	7	5.6344e-05	6.85864e-05
GF	m	B	5	0.1258	1.05773	0.0736862
SPF	c	B	6	1.25492e-05	9.96959e-05
GF	m	B	2	0.00667433	0.679019	0.236184
SPF	m	B	7	0.00144065	0.000398623	8.82035e-05
SPF	c	B	3	0.00501922	0.201554	0.114271
SPF	m	B	8	0.0521073	0.000432345
SPF	c	B	9	3.51304e-05	0.00010725
SPF	c	B	10	0.0261344	0.0876678	0.0292615
SPF	c	B	11	0.0985521	0.149322	0.0960222
SPF	m	C	3	0.00363338	0.208504	0.136967
GF	c	C	4	0.0471028	0.000249331
GF	m	B	11	0.0644389	0.413769	0.131723
SPF	c	C	3	0.0712546	0.3643	0.101292
SPF	m	B	10	0.00367623	0.0645255	0.000547178
SPF	c	C	5	9.27871e-05	8.13942e-05	1.52706e-05
GF	c	C	2	8.30192e-06
SPF	c	C	2	0.0191669	0.597499	0.253038
SPF	m	B	11	0.0409309	0.0207686	0.00388115
SPF	m	C	6	0.0352841	0.00463153	0.00538068
GF	m	B	10	0.119339	0.041479	0.0024776
SPF	m	C	5	0.00868642	0.0272239	0.0479086
SPF	c	C	6	0.111869	0.0931058	0.00397896
SPF	m	C	2	0.000620016	0.329246	0.109606
GF	c	C	3	0.0357657	1.07851	0.0393125
SPF	m	C	4	0.00318341	0.242983	0.338072
SPF	c	C	4	0.101286	0.466128	0.00802021
GF	c	C	6	0.0425823	1.4041	0.00820593
GF	c	C	5	0.0475905	0.000222795
GF	c	B	10	0.0320214	1.47859	0.0212522
GF	c	B	11	0.0336408	1.83468	0.0650647
SPF	c	D	3	0.00250247	0.000342919
GF	c	D	2	0.000159529	0.378601	0.0648256
SPF	c	C	9	1.30124e-05	0.000475662
GF	m	C	9	0.229034	2.54121	0.0438518
SPF	m	C	10	0.122558	0.0664886	0.0193562
GF	m	C	10	0.0278929	0.0218387	0.0016348
GF	c	C	11	0.021767	2.08884	0.659565
SPF	c	C	8	3.77518e-05	8.51695e-05
GF	c	C	8	0.0773445	2.52762	0.0090536
SPF	m	C	11	0.0853849	0.0263371	0.00549297
SPF	m	C	8	0.00639023	0.028628	0.00722826
GF	c	C	10	0.0361353	2.45644	0.216971
GF	c	C	9	0.0483209	3.09631	0.0108383
GF	c	C	7	0.0829224	1.77374	0.00868267
GF	c	D	3	0.000705226	0.548429	0.00788482
SPF	c	C	10	0.202555	0.205065	0.0359598
SPF	m	D	2	0.00014729	0.20056	0.0417622
GF	m	D	3	0.0197412	0.0341849	0.238776
SPF	c	D	2	0.0499371	0.000618815	1.40843e-05
GF	m	C	7	0.0673985	0.208421	0.014407
SPF	c	C	11	0.0228136	0.369144	0.0680007
GF	m	C	8	0.239458	0.881295	0.0352787
GF	m	C	11	0.260377	0.0426279	0.00451683
SPF	m	C	7	0.0481975	0.0400779	0.0082574
GF	m	D	2	0.00715235	0.000398263	0.000432796
SPF	m	C	9	0.0578117	0.00787646	0.00599967
SPF	m	D	3	0.000227644	0.17473	0.0951983
SPF	c	C	7	0.254662	0.083985	0.00894014
SPF	c	D	6	0.0648085	0.0658692	0.0315758
GF	m	D	4	0.0145923	1.24506	1.61334
SPF	c	D	9	0.0705803	0.0319091	0.00979428
SPF	m	D	6	0.0283143	0.115621	0.0174348
GF	m	D	7	0.0813645	0.400933	0.0983032
GF	c	D	7	0.0285282	1.25778	0.00456543
GF	m	D	11	0.0931142	0.160449	0.00428711
SPF	c	D	4	4.62361e-05
GF	c	D	6	0.0155634	0.893071	0.0103319
GF	c	D	11	0.0453332	2.92168	0.0568962
GF	m	D	8	0.025195	0.0315073	0.0218548
SPF	m	D	7	0.00084552	0.000121977
GF	c	D	9	0.0491536	2.58639	0.0371537
GF	m	D	9	0.0557705	1.27877	0.0358463
SPF	c	D	8	0.0699415	0.101997	0.00740904
GF	c	D	8	0.0360743	1.2336	0.0116512
SPF	c	D	5	7.21125e-06
GF	m	D	5	0.0551983	0.763804	0.137162
SPF	m	D	4	0.0141294	0.247866	0.218615
SPF	m	D	11	0.00109129	0.0768928	0.0111547
GF	c	D	5	0.0348355	1.94359	0.00876499
SPF	c	D	11	0.135274	0.0735742	0.0149141
SPF	c	D	10	0.0734194	0.0580616	0.00985288
SPF	m	D	8	0.0437858	0.0333999	0.00570071
SPF	c	D	7	0.0773071	0.0275072	0.043691
GF	c	D	4	0.0205118	0.727865	0.00993705
GF	m	D	6	0.0647333	0.160378	0.216636
SPF	m	D	10	0.00297109	0.212524	0.192331
GF	c	D	10	0.0359035	3.55326	0.0203699
SPF	m	D	5	0.0326783	0.0362044	0.043607
SPF	m	D	9	0.0270308	0.0686444	0.00830813
GF	m	D	10	0.0878435	1.79837	0.135108
GF	c	E	4	0.0492953	3.10965	0.114059
SPF	c	E	4	1.08767e-05
GF	c	E	9	0.0318683	2.22399	0.0979087
GF	m	E	11	0.150037	0.000177004
GF	c	E	10	0.0300559	0.49334	0.0561344
SPF	m	E	2	0.00261399	0.906828	0.130502
GF	m	E	9	0.163285	0.000431352	0.0002057
GF	c	E	3	0.0447915	2.14507	0.0982475
SPF	m	E	6	0.000846537	0.0100929	0.161127
SPF	c	E	2	6.96188e-06
GF	m	E	10	0.182135	0.000483796	0.000475388
SPF	m	E	10	0.0634017	0.0025044	0.0007385
SPF	c	E	3	0.00225093	0.279501	0.264175
GF	m	E	6	0.0646001	2.04954	0.00310199
GF	c	E	8	0.040214	0.336787	0.00180943
GF	m	E	3	0.00179879	0.24272	0.110746
SPF	m	E	4	0.0236569	0.102354	0.0769138
SPF	m	E	8	0.000197544	0.0387311	0.0119874
SPF	m	E	11	0.0132361	0.0116653	0.0891048
SPF	m	E	7	0.0533966	0.0200253	0.0146665
SPF	m	E	9	0.0155914	0.00561561	0.0560055
GF	m	E	7	0.130428	2.04649	0.0435863
GF	m	E	8	0.0796725	1.00604	0.20144
SPF	m	E	5	0.00194695	0.0131382	0.00670274
SPF	m	E	3	0.00147979	0.440359	0.227069
GF	m	E	2	0.000979371	1.38818	1.2985
GF	m	E	4	0.0687917	0.120793	0.814814
GF	c	E	6	0.0415151	2.09637	0.000490981
GF	m	E	5	0.0356431	0.183454	0.250291
GF	c	E	2	0.115364	4.23982	0.208355
GF	c	E	11	0.0475529	0.00146959	6.45848e-05
GF	c	E	7	0.0488853	1.7135	0.00734339
GF	c	E	5	0.0313804	0.966313	0.00241086
SPF	m	A	10	0.130191	0.00513874	0.00175841
SPF	m	A	7	0.198333	0.0194837	0.023807
SPF	m	A	5	0.0377399	0.0752964	0.0335025
SPF	m	A	8	0.0387046	0.00134455	0.00252461
SPF	m	A	11	0.283761	0.00457621	0.00264967
GF	c	B	8	0.0442491	1.14837	0.00599191
SPF	c	E	5	0.00124697	9.90277e-05	0.000138682
GF	m	C	3	0.0889719	0.0956083	0.835609
SPF	m	A	6	0.039022	0.012358	0.129824
GF	c	B	9	0.0774644	1.58605	0.0227675
SPF	c	E	11	0.00209741	0.000201954	9.085e-05
GF	c	B	4	0.0232115	1.49932	0.0412255
SPF	c	E	8	0.0337832	0.039426	0.0178978
SPF	c	E	9	0.0709327	0.0730947	0.0345494
GF	c	B	7	0.0385896	0.000519057
SPF	c	E	6	0.0335096	0.239781	0.0536918
GF	m	C	4	0.0898379	0.000198278	0.00245788
SPF	m	A	9	0.148379	0.00220211	0.00328264
GF	c	B	2	0.00725184	0.330258	0.00635331
GF	m	C	5	0.0232371	0.765258	1.06718
SPF	c	E	7		8.26883e-05
GF	c	B	5	0.0242866	0.695626	0.00880168
GF	m	C	6	0.0194211	0.0424554	0.794976
GF	c	B	3	0.0270312	1.38511	0.0366007
SPF	c	E	10		0.000144517
GF	m	C	2	0.00280202	2.70899	1.79048
GF	c	B	6	0.0259844	0.000325414	2.04422e-05

## Sheet: Figure 5d
colonization status	habitat	replicate	sampling site	Creatine
GF	m	A	12	0.00307092
GF	m	A	2	0.647098
GF	m	A	1	0.048745
GF	m	A	6	0.436021
GF	m	A	10	0.31899
SPF	m	A	4	0.209119
GF	m	A	8	0.104384
SPF	m	A	1	0.0917207
GF	m	A	7	0.188064
GF	m	A	3	0.834792
GF	m	A	5	0.406961
GF	m	A	11	0.439307
SPF	m	A	2	0.28879
GF	m	A	4	1.084
SPF	m	A	3	0.460754
GF	m	A	9	0.726847
SPF	m	B	4	0.821162
SPF	m	A	13	0.0271684
SPF	m	B	3	0.411684
SPF	m	B	2	0.644128
GF	m	B	7	0.129232
SPF	m	B	1	0.0674667
GF	m	B	6	2.22206
GF	m	B	8	0.13292
SPF	m	B	9	0.000381858
GF	m	A	13	0.0982995
SPF	m	A	15	0.463152
GF	m	B	9	3.24123
SPF	m	B	6	16.6985
GF	m	B	4	19.7625
SPF	m	A	14	0.227923
GF	m	B	3	0.352282
GF	m	A	15	0.168445
SPF	m	B	5	0.407329
GF	m	B	5	0.116711
GF	m	B	2	0.845187
GF	m	A	14	0.0480533
SPF	m	B	7	0.000308593
SPF	m	B	8	0.00731519
GF	m	B	1	0.653243
SPF	m	B	13	0.452676
GF	m	B	13	0.00167513
SPF	m	B	15	10.5766
SPF	m	C	3	0.526701
GF	m	B	11	0.014998
SPF	m	B	10	0.0634789
GF	m	B	12	0.0446405
SPF	m	B	11	0.154042
SPF	m	C	6	0.290384
GF	m	B	10	0.506303
SPF	m	C	1	0.0415366
SPF	m	C	5	0.0831109
SPF	m	C	2	0.269338
SPF	m	B	14	3.4441
SPF	m	B	12	0.53348
SPF	m	C	4	0.267278
GF	m	B	14	0.159322
SPF	m	C	12	0.0163128
GF	m	C	9	0.168751
GF	m	D	1
SPF	m	C	10	0.0704697
GF	m	C	10	4.67584
SPF	m	C	15	0.0325498
GF	m	C	14	0.110795
SPF	m	C	13	0.510704
SPF	m	C	11	0.0791771
SPF	m	C	8	2.4893
SPF	m	D	1	0.0701554
SPF	m	D	2	0.356471
GF	m	D	3	1.2607
GF	m	C	7	0.975483
GF	m	C	8	0.307033
GF	m	C	11	2.67858
SPF	m	C	7	0.221574
GF	m	D	2	0.00338514
GF	m	C	13	0.0133773
GF	m	C	15	0.294068
SPF	m	C	9	0.309945
GF	m	C	12	0.043465
SPF	m	D	3	0.908692
SPF	m	C	14	2.67024
SPF	m	D	15	0.312514
GF	m	D	13
GF	m	D	4	0.621928
SPF	m	D	6	0.113505
GF	m	D	7	0.0705266
GF	m	D	11	0.159963
GF	m	D	15	0.000798862
SPF	m	D	14
GF	m	D	8	0.580196
SPF	m	D	7
GF	m	D	9	0.0222491
GF	m	D	12	0.00113229
GF	m	D	5	0.339152
SPF	m	D	4	6.60987
SPF	m	D	11	0.0320203
SPF	m	D	12	0.00301863
GF	m	D	14	0.00910507
SPF	m	D	8	0.0650419
GF	m	D	6	2.5257
SPF	m	D	10	0.0457068
SPF	m	D	13
SPF	m	D	5	4.4287
SPF	m	D	9	0.0185864
GF	m	D	10	0.0446232
SPF	m	E	12	0.0190645
GF	m	E	11
SPF	m	E	2	0.208181
GF	m	E	9	0.000321125
SPF	m	E	6	0.0962479
GF	m	E	10	0.00036564
SPF	m	E	10	0.004621
GF	m	E	6	0.0458629
GF	m	E	3	0.662249
SPF	m	E	4	13.124
SPF	m	E	1	0.00728036
SPF	m	E	8	0.141194
SPF	m	E	11	0.00291457
SPF	m	E	7	18.2959
SPF	m	E	9	0.178308
GF	m	E	7	0.0148995
GF	m	E	8	0.0258383
SPF	m	E	5	2.01026
SPF	m	E	3	0.471231
GF	m	E	2	4.17094
GF	m	E	4	0.0706667
GF	m	E	1
GF	m	E	5	7.47579
GF	m	E	12
GF	m	B	15	0.113904
SPF	m	A	10	0.176137
SPF	m	A	7	2.97341
SPF	m	A	5	2.74076
SPF	m	E	14	8.60613
SPF	m	A	12	0.05431
SPF	m	A	8	5.4548
SPF	m	A	11	0.18406
GF	m	E	13	0.014737
GF	m	C	3	0.0429573
SPF	m	A	6	6.32569
GF	m	E	15	0.0238677
SPF	m	E	15	0.317337
SPF	m	E	13	2.50345
GF	m	C	4	0.00521836
SPF	m	A	9	0.0390255
GF	m	C	5	0.386284
GF	m	C	1	0.161081
GF	m	E	14	0.0270551
GF	m	C	6	0.34487
GF	m	C	2	0.184861
