# Supplementary material for: Metabolic landscape of the male mouse gut identifies different niches determined by microbial activities
Source: Nat Metab. 2023 May 22;5(6):968–80. doi: 10.1038/s42255-023-00802-1 (PMC10290957; doi:10.1038/s42255-023-00802-1)
Supplement: Source Data Fig. 6 — KEGG identifiers, statistical source data, metabolite concentration data. [file 42255_2023_802_MOESM9_ESM.xlsx]

## Sheet: Figure 6a
measured	microbes	host
C01104	C06140	C06140
C00122	C03058	C05749
C00041	C05749	C07296
C00881	C14830	C14830
C00299	C00935	C05546
C00064	C04534	C05647
C00106	C05647	C00166
C01585	C00166	C01217
C00318	C01217	C11572
C05598	C11572	C14814
C00750	C00783	C15571
C22236	C14814	C00262
C00152	C00262	C04914
C00262	C06136	C06136
C00791	C00240	C02990
Indoleacetylglycine	C19081	C01647
C03406	C01647	C15850
C01042	C06027	C01241
C00507	C01241	C01222
C00209	C01222	C18237
C02727	C18237	C20691
C00062	C19672	C14775
C00258	C00209	C00655
C00026	C00655	C04818
C06422	C05250	C21424
C15584	C04112	C11823
C00437	C00972	C02554
C00386	C11823	C05298
C00642	C01872	C02188
C00158	C19856	C04943
C00519	C02554	C05476
C00049	C05298	C22499
C01744	C06326	C16711
C00188	C00729	C02189
C00253	C22499	C00658
C00300	C05143	C05401
C00121	C22205	C00370
C00624	C02189	C00450
C00380	C01271	C04791
C04483	C00658	C03508
C00047	C03089	C00937
C00042	C04454	C05497
C05122	C05481	C01958
C00431	C01212	C00283
C01073	C05401	C04542
C00065	C00370	C19563
C00148	C00450	C15596
C00073	C10517	C00350
C00079	C20381	C05350
C01089	C19846	C15781
C00120	C03508	C00541
C00378	C00937	C03518
C00794	C19702	C14770
C17649	C06760	C19859
C00051	C00283	C00448
C08262	C19563	C01702
C00475	C21026	C16682
C00116	C15596	C11132
C00163	C16182	C01672
C00504	C00350	C05849
C01835	C01187	C16634
C01479	C02693	C02839
C00103	C20768	C02339
C01762	C20248	C02512
C00314	C00541	C11278
C00245	C19859	C16358
C01551	C14770	C05502
C22223	C00448	C02729
C02528	C11436	C05382
C00183	C03802	C21858
C03668	C01672	C00401
C00123	C19838	C00004
C00082	C00786	C05108
5-Hydroxyindole	C16634	C06241
C00387	C02839	C00183
C05629	C02512	C16365
C03404	C11278	C00280
C00214	C16358	C00835
C21016	C01412	C01312
C00695	C02729	C00375
C10172	C05382	C04679
C01586	C00004	C00573
C07880	C06241	C02248
C00114	C21417	C01097
C00077	C05593	C03735
Cinnamoylglycine	C00183	C00394
C01157	C00280	C00555
C00257	C16242	C17202
C00360	C06215	C00085
C00483	C00375	C14840
C00025	C01097	C21751
C01013	C03735	C06102
C00213	C16675	C14781
C00246	C17010	C01261
C00463	C00555	C03197
C00565	C02354	C00325
C00212	C00085	C02051
N-acetyl glycine	C14840	C04819
C02494	C21751	C05752
Indoxyl-sulfate	C16228	C14856
C00315	C06102	C21151
C00134	C14781	C00025
C03758	C02020	C03892
C05607	C00325	C05266
C02989	C02051	C00246
C15517	C05752	C00030
C00954	C14856	C01649
C00078	C00175	C03523
C00296	C00025	C21743
C02336	C03892	C03205
C00847	C05266	C03161
C00037	C00246	C04131
C01152	C00565	C05356
C00294	C00030	C05309
C02721	C01649	C00487
C00135	C03523	C01944
C03990	C03205	C16332
C00864	C03161	C02882
3-Nitrotyrosine	C05309	C18038
C00242	C20374	C04545
C16741	C07300	C04582
C07086	C01043	C00491
C00250	C00487	C04419
C00178	C01944	C02112
C17647	C16332	C14180
C00147	C04294	C02041
C00255	C04545	C05977
C00055	C20423	C00909
	C04582	C04010
	C00491	C04656
	C04419	C04051
	C16684	C19586
	C19797	C01026
	C05430	C04899
	C02112	C00882
	C16480	C00180
	C14180	C15588
	C02612	C07073
	C05977	C02679
	C00693	C02308
	C03296	C03772
	C05619	C05465
	C04051	C00738
	C00251	C05103
	C19586	C00670
	C00900	C02470
	C01026	C01293
	C05427	C05345
	C04899	C11173
	C01234	C12215
	C00882	C22442
	C01142	C01159
	C00180	C01802
	C05601	C00788
	C07073	C20640
	C02679	C20661
	C16850	C05750
	C05465	C02220
	C12622	C04886
	C00738	C16163
	C19876	C20723
	C04033	C00243
	C00670	C21384
	C00552	C00642
	C20667	C04262
	C20772	C06213
	C05345	C03418
	C11173	C04489
	C00568	C00342
	C12215	C00341
	C02970	C00018
	C22442	C01022
	C01159	C14556
	C19782	C22441
	C16520	C07585
	C05358	C20936
	C15903	C02987
	C20256	C16545
	C00788	C16636
	C05750	C16172
	C02220	C22159
	C19703	C02763
	C16163	C04250
	C18233	C00063
	C00243	C15558
	C20497	C02380
	C00642	C05993
	C04262	C04902
	C03459	C00081
	C04489	C02232
	C00342	C02303
	C00341	C02411
	C00018	C00740
	C03160	C05394
	C02244	C00664
	C03187	C04930
	C06311	C01181
	C06609	C00184
	C14556	C01189
	C15908	C01762
	C22441	C15585
	C07585	C02291
	C17952	C06412
	C00885	C00718
	C02247	C18902
	C02987	C01344
	C02923	C04817
	C19151	C19969
	C15895	C00024
	C16636	C20864
	C16172	C01200
	C22159	C02528
	C04250	C21029
	C00063	C14866
	C01151	C08492
	C02380	C03687
	C15556	C00221
	C05993	C07712
	C00081	C00264
	C02431	C21925
	C02669	C01122
	C02232	C03912
	C02303	C22621
	C02411	C00751
	C00740	C14864
	C00323	C04707
	C20418	C14144
	C05199	C00118
	C05394	C00842
	C00664	C19804
	C15585	C06504
	C01181	C00009
	C00184	C05498
	C01189	C05923
	C01762	C00499
	C00413	C05130
	C04297	C05751
	C02291	C05263
	C03198	C02415
	C00718	C20877
	C18902	C03836
	C01344	C16609
	C03847	C13378
	C00024	C21299
	C11826	C04233
	C20864	C05270
	C02656	C01185
	C02528	C01284
	C04894	C00911
	C21029	C16591
	C05551	C18239
	C14866	C16834
	C08492	C16586
	C03687	C11174
	C17962	C11945
	C00221	C03232
	C00264	C03684
	C01122	C00195
	C11437	C02838
	C03912	C04944
	C00751	C00811
	C04114	C00847
	C14864	C16336
	C15902	C01416
	C05623	C03617
	C04465	C06110
	C19944	C02900
	C15877	C00135
	C14144	C00762
	C00118	C15939
	C02355	C04722
	C00842	C02700
	C06504	C16741
	C04652	C01755
	C20240	C00525
	C00009	C05520
	C01617	C18304
	C03067	C03081
	C05923	C00035
	C00499	C06113
	C05130	C04143
	C05751	C00053
	C05263	C00412
	C02415	C01780
	C16154	C06112
	C16609	C00161
	C04566	C03794
	C11831	C05526
	C13378	C05695
	C21299	C14145
	C03315	C05469
	C04233	C01233
	C05270	C22150
	C01185	C04635
	C02798	C05638
	C01920	C21468
	C11516	C15814
	C19823	C16596
	C00911	C01335
	C15809	C00093
	C16591	C06751
	C18239	C06423
	C16834	C07281
	C16586	C05947
	C11945	C01243
	C19841	C20751
	C03232	C01888
	C03684	C00662
	C00195	C12448
	C15881	C11557
	C01299	C04475
	C00760	C21884
	C00811	C05850
	C00617	C22395
	C03657	C22076
	C16698	C11821
	C16336	C00857
	C01416	C01211
	C03617	C00410
	C06597	C05396
	C06110	C21377
	C00135	C00073
	C12422	C05490
	C00762	C00422
	C02084	C02166
	C05894	C00352
	C02700	C00794
	C22409	C20745
	C04539	C06109
	C01755	C05335
	C00525	C16165
	C02476	C00163
	C03136	C20265
	C02479	C16587
	C05520	C00136
	C03561	C11525
	C17017	C04554
	C00396	C21918
	C19879	C02846
	C18304	C06614
	C17401	C14825
	C00035	C04017
	C06113	C04253
	C00053	C01008
	C00795	C16622
	C01424	C11133
	C00412	C05451
	C04700	C11134
	C06021	C01083
	C06112	C15519
	C00161	C22491
	C00522	C16164
	C04877	C03157
	C03794	C00695
	C05526	C05294
	C05695	C01176
	C14145	C20641
	C01233	C20648
	C17509	C07649
	C22150	C00347
	C04635	C20463
	C03169	C03889
	C04810	C00625
	C05638	C00072
	C15926	C11526
	C04218	C03373
	C20747	C15808
	C15814	C00459
	C00802	C13747
	C16596	C00212
	C01335	C00270
	C00093	C01168
	C06423	C02110
	C07281	C03150
	C00684	C06548
	C02073	C02939
	C03112	C00234
	C04277	C03838
	C05909	C01259
	C06313	C20622
	C06201	C05929
	C05947	C05819
	C20589	C06612
	C20751	C15804
	C16227	C00320
	C02214	C03284
	C01494	C05275
	C01888	C11547
	C00662	C15574
	C02954	C00133
	C12448	C04649
	C00193	C01164
	C01001	C02985
	C00441	C00199
	C05850	C00829
	C22395	C01146
	C11821	C14869
	C00857	C22315
	C04154	C06410
	C00410	C14852
	C02527	C22155
	C05396	C05272
	C00073	C02557
	C00422	C04874
	C02166	C20832
	C00352	C01450
	C00794	C22490
	C06109	C11537
	C05335	C02076
	C00566	C03245
	C00163	C00591
	C20756	C00821
	C16587	C04232
	C00204	C11524
	C00136	C01573
	C04554	C00250
	C20887	C16530
	C03375	C19776
	C18091	C14871
	C06044	C01041
	C19910	C02576
	C06614	C03294
	C02226	C17333
	C12135	C00041
	C14825	C17559
	C04017	C18042
	C04253	C21937
	C01279	C02835
	C07836	C22352
	C06757	C05285
	C01083	C03881
	C16164	C05843
	C00695	C02119
	C00879	C05580
	C00979	C01595
	C02061	C15518
	C04115	C21284
	C01176	C15976
	C20641	C16610
	C20648	C04646
	C07649	C01545
	C17551	C04500
	C16390	C05696
	C06240	C04453
	C05817	C14800
	C19847	C00527
	C12314	C03512
	C19155	C05691
	C20463	C02534
	C02371	C02567
	C03601	C00167
	C00625	C00143
	C00072	C04149
	C20378	C06485
	C03373	C15780
	C00459	C00899
	C00905	C00327
	C13747	C15557
	C00918	C22500
	C00212	C01306
	C00270	C01220
	C01168	C16565
	C03150	C20722
	C12421	C04756
	C02939	C02320
	C00234	C15990
	C03838	C01985
	C04556	C11555
	C05929	C20675
	C13309	C16177
	C18049	C20176
	C05819	C05122
	C06612	C07328
	C15804	C00094
	C00320	C19646
	C03284	C01230
	C05275	C16375
	C00133	C00168
	C16256	C16633
	C01164	C19574
	C03046	C00378
	C00199	C00530
	C00829	C03740
	C01146	C03626
	C20938	C04680
	C14852	C01107
	C11502	C05827
	C22155	C01877
	C05272	C01153
	C02557	C02872
	C04874	C00310
	C01450	C00582
	C04563	C15813
	C11537	C04524
	C02076	C15597
	C03245	C00130
	C06156	C17432
	C00591	C02515
	C00821	C05588
	C04232	C00169
	C16530	C00123
	C00250	C00792
	C01983	C21740
	C20237	C00219
	C06563	C16631
	C00644	C19489
	C01041	C00705
	C14871	C00048
	C02576	C15544
	C03294	C00144
	C00041	C00531
	C20565	C05403
	C04896	C04708
	C19745	C06329
	C21937	C12296
	C02835	C03410
	C18076	C05107
	C19719	C16756
	C01010	C01653
	C01080	C00268
	C04210	C00012
	C02119	C19616
	C05580	C00496
	C01838	C01051
	C03175	C06714
	C01595	C11508
	C16220	C19580
	C16474	C00676
	C15976	C22405
	C02730	C00252
	C04646	C00618
	C01545	C05067
	C05696	C05259
	C06554	C00836
	C15767	C05756
	C14800	C02336
	C00527	C18309
	C03512	C03023
	C05691	C06409
	C06022	C06425
	C20939	C03201
	C04851	C14850
	C06485	C00389
	C00167	C05675
	C00143	C16239
	C00688	C00059
	C15780	C19858
	C22412	C16339
	C12623	C01962
	C00327	C00126
	C03298	C00190
	C06193	C16615
	C22500	C04750
	C22084	C01801
	C05906	C02325
	C16565	C11785
	C20419	C20120
	C01267	C05261
	C02320	C03069
	C04756	C14803
	C20737	C16729
	C03964	C00156
	C20245	C20300
	C00414	C01103
	C20675	C00962
	C05122	C20776
	C00094	C00124
	C01037	C01245
	C04916	C05598
	C01230	C22417
	C05600	C00548
	C00168	C21486
	C16633	C05579
	C19574	C15991
	C00378	C03406
	C00530	C21440
	C03740	C02588
	C05357	C05291
	C01107	C05302
	C03626	C02960
	C05827	C13050
	C01153	C02090
	C21508	C00237
	C00511	C03366
	C00310	C04887
	C08249	C05503
	C00582	C11038
	C08334	C01893
	C15813	C01180
	C01606	C00850
	C18054	C18125
	C15597	C00158
	C20895	C03765
	C11249	C05400
	C00130	C16739
	C20395	C00418
	C22298	C16487
	C00906	C04840
	C04002	C03238
	C00169	C06483
	C05588	C02773
	C21386	C00253
	C04691	C05582
	C00123	C00206
	C04136	C16738
	C00792	C00319
	C18802	C15587
	C20666	C16577
	C00219	C04740
	C16631	C11376
	C19489	C20825
	C00705	C00630
	C00048	C21031
	C09814	C03193
	C15544	C03875
	C00144	C07496
	C00531	C04395
	C00420	C01089
	C06194	C02047
	C05403	C05402
	C00424	C04196
	C05662	C00532
	C06329	C04736
	C04171	C04145
	C02469	C05336
	C00411	C05260
	C03410	C00302
	C05421	C00719
	C16756	C03680
	C02403	C15853
	C01653	C14805
	C00268	C00127
	C11520	C15576
	C00012	C16329
	C00876	C04937
	C01486	C01382
	C16142	C01246
	C00692	C05928
	C01051	C00940
	C16273	C04257
	C06714	C04618
	C20155	C15583
	C00488	C01885
	C19580	C00635
	C00676	C21465
	C00252	C16595
	C00556	C01194
	C00489	C13712
	C19153	C05258
	C01468	C04476
	C18306	C03455
	C00618	C04942
	C05067	C00017
	C05259	C00404
	C00836	C02028
	C05756	C05949
	C00965	C04827
	C02336	C01612
	C03273	C00706
	C18309	C00315
	C03023	C00231
	C03110	C02863
	C21418	C01260
	C04180	C07480
	C03201	C15565
	C14850	C19967
	C19684	C05668
	C00633	C06178
	C11544	C04712
	C01438	C00575
	C00389	C04520
	C05326	C00936
	C16239	C05974
	C19880	C03440
	C00059	C21935
	C19858	C04530
	C16339	C04212
	C01268	C02535
	C01962	C02843
	C00126	C03313
	C00190	C05296
	C16615	C06222
	C01801	C03706
	C02325	C05861
	C11785	C00288
	C20120	C02059
	C05261	C17343
	C11145	C04866
	C18337	C17335
	C06378	C04845
	C03069	C01735
	C14803	C00265
	C00156	C20835
	C01103	C00665
	C00962	C19697
	C00679	C05473
	C00124	C11522
	C01269	C04789
	C05579	C00417
	C00196	C00137
	C03406	C19607
	C20415	C16734
	C21440	C17336
	C05291	C21640
	C19787	C01717
	C02960	C00197
	C02090	C01074
	C01102	C08276
	C00237	C11088
	C11542	C12145
	C11038	C18075
	C19729	C17267
	C01180	C01086
	C16999	C05938
	C16672	C00723
	C00850	C18096
	C00333	C07572
	C16463	C00674
	C11630	C15584
	C00158	C01609
	C03765	C15646
	C05400	C00256
	C16739	C05766
	C20673	C00066
	C00418	C22237
	C16487	C20658
	C09126	C00513
	C05306	C22549
	C03238	C06128
	C00253	C00780
	C05582	C21883
	C03431	C00121
	C00206	C20905
	C04259	C20375
	C16738	C00080
	C00319	C11556
	C15587	C15613
	C16143	C00047
	C11829	C20238
	C03871	C02350
	C11376	C16338
	C02869	C06212
	C00630	C00079
	C21031	C00886
	C03193	C05460
	C07496	C05583
	C01089	C06613
	C02047	C00536
	C19152	C01356
	C05402	C01643
	C19945	C04934
	C05431	C17562
	C07044	C00334
	C02637	C01172
	C04145	C05381
	C05336	C02288
	C22078	C00031
	C03154	C00419
	C16181	C05110
	C05260	C05500
	C02375	C05109
	C03203	C01977
	C00302	C04763
	C20416	C06427
	C00719	C00245
	C04919	C00198
	C03680	C04570
	C15853	C21466
	C14805	C19802
	C10419	C19604
	C19696	C06148
	C01274	C07645
	C16600	C05761
	C04287	C21072
	C00127	C00686
	C01898	C00092
	C03167	C00923
	C16329	C22467
	C20755	C00104
	C20748	C14802
	C05928	C16471
	C04257	C16546
	C05702	C00249
	C04618	C04575
	C05932	C01045
	C05231	C01571
	C01885	C01637
	C00635	C02737
	C22006	C05361
	C16595	C04438
	C00682	C05488
	C01194	C20659
	C02666	C21015
	C03972	C22160
	C20373	C05860
	C05258	C22554
	C03283	C05589
	C04462	C01614
	C06010	C04242
	C04942	C00002
	C00017	C05489
	C20757	C19970
	C00404	C15786
	C07215	C19968
	C05483	C15777
	C04809	C00312
	C10208	C14874
	C14156	C16608
	C03065	C06002
	C09789	C17325
	C03368	C00645
	C01612	C20674
	C22379	C03022
	C00315	C00006
	C00231	C18218
	C03764	C05501
	C01260	C17142
	C01467	C14870
	C15565	C13645
	C19967	C15493
	C05668	C02687
	C06178	C18041
	C15667	C04512
	C04712	C05232
	C00575	C00267
	C00764	C00398
	C05974	C16647
	C03440	C01794
	C21935	C22121
	C19946	C05479
	C00266	C00455
	C04212	C20485
	C19693	C00547
	C02843	C15807
	C03313	C00286
	C05296	C21798
	C06210	C03090
	C00288	C00353
	C11519	C01242
	C02059	C05639
	C00223	C20837
	C17343	C00638
	C20475	C05648
	C00963	C01528
	C22238	C04322
	C19156	C07343
	C20835	C05141
	C08586	C05828
	C01101	C03091
	C00417	C00224
	C00137	C07086
	C19607	C17331
	C07838	C01124
	C17558	C00309
	C01289	C20876
	C02483	C02520
	C00197	C16331
	C01074	C00881
	C02489	C00299
	C19725	C00357
	C00791	C00344
	C02508	C00318
	C08276	C15805
	C11088	C00704
	C12145	C00492
	C20581	C18242
	C15699	C15577
	C19647	C19559
	C06020	C06607
	C19794	C00258
	C00507	C14768
	C04650	C00798
	C01086	C01127
	C05938	C04637
	C20422	C05649
	C01984	C00208
	C18248	C04737
	C18096	C04681
	C07572	C01236
	C00674	C00988
	C08325	C18310
	C07213	C14772
	C15584	C05487
	C01609	C16335
	C14088	C12838
	C00256	C00726
	C00497	C02984
	C04832	C20908
	C05458	C00188
	C05766	C14826
	C00066	C22235
	C01253	C00399
	C01319	C16348
	C00513	C00999
	C06128	C05422
	C15874	C16578
	C00557	C15566
	C00780	C03492
	C00121	C06754
	C20905	C00042
	C20375	C11440
	C00080	C00160
	C00380	C05686
	C06324	C02553
	C15613	C22382
	C00047	C11553
	C05893	C00708
	C02350	C20383
	C19761	C16173
	C01050	C05980
	C20238	C02962
	C16338	C04759
	C05480	C00051
	C00079	C05404
	C00886	C02075
	C05583	C04805
	C06613	C03959
	C20253	C00438
	C00536	C06157
	C01643	C04317
	C17562	C22239
	C00334	C01628
	C01172	C14793
	C05381	C00139
	C00031	C06615
	C19724	C00109
	C01977	C21921
	C04642	C00523
	C15911	C05581
	C18234	C05274
	C06427	C01188
	C16541	C15670
	C00245	C20752
	C03291	C14771
	C04794	C19078
	C00198	C00083
	C06310	C01674
	C04570	C03405
	C01138	C01256
	C19604	C00191
	C06148	C05264
	C04932	C00052
	C07645	C01179
	C05761	C01673
	C21072	C05293
	C00406	C15543
	C00686	C11695
	C19671	C07091
	C02486	C19606
	C04236	C03125
	C00092	C18305
	C00923	C19080
	C22467	C16561
	C00104	C16681
	C14802	C00360
	C16471	C01149
	C16546	C06125
	C19683	C06000
	C00966	C15672
	C00249	C00089
	C00261	C05842
	C04575	C01650
	C06672	C12214
	C12092	C00019
	C01045	C00075
	C01571	C04802
	C01637	C00381
	C02737	C16356
	C05361	C16389
	C03453	C01209
	C00088	C06508
	C02378	C00110
	C04438	C02583
	C05488	C14782
	C21015	C04675
	C00689	C02198
	C22160	C03356
	C02137	C01152
	C02912	C07648
	C05589	C20879
	C04242	C01678
	C05575	C01697
	C00002	C05748
	C01378	C21844
	C05489	C19673
	C04482	C02031
	C15786	C03033
	C01250	C05983
	C18172	C19848
	C19799	C00429
	C19968	C21018
	C00463	C04640
	C06320	C04518
	C00312	C00165
	C07214	C02532
	C14874	C02972
	C15777	C00515
	C16074	C06428
	C06002	C21030
	C01182	C15522
	C16608	C00991
	C00645	C01642
	C03022	C01311
	C05432	C04735
	C00006	C16216
	C11903	C04734
	C14870	C16362
	C13645	C04748
	C04349	C05670
	C04512	C00311
	C05232	C05642
	C00267	C05643
	C00398	C16555
	C16647	C20683
	C02205	C17337
	C02938	C00330
	C00455	C01353
	C20485	C05803
	C00547	C04688
	C01063	C00141
	C05413	C00403
	C15807	C01640
	C00286	C00026
	C01368	C00112
	C03090	C01119
	C20995	C02434
	C00353	C05757
	C01242	C06206
	C16826	C16643
	C05639	C02140
	C01334	C16015
	C00638	C06081
	C05648	C00490
	C01528	C06135
	C05895	C04157
	C09751	C02988
	C04322	C20459
	C07343	C01005
	C06400	C01033
	C20396	C04281
	C05141	C04160
	C05828	C00194
	C07086	C01190
	C00224	C00628
	C20232	C01635
	C20677	C20183
	C06399	C16630
	C11457	C00544
	C05226	C17207
	C00309	C05698
	C02520	C00668
	C16331	C00612
	C19909	C06141
	C00714	C05744
	C00881	C00672
	C00299	C08362
	C00357	C14813
	C01304	C02094
	C00344	C21020
	C06099	C00613
	C00318	C01054
	C14155	C05847
	C00797	C00546
	C15805	C05439
	C00498	C01143
	C00704	C18170
	C06610	C05684
	C20750	C01035
	C01170	C01777
	C00492	C03306
	C18242	C00345
	C19559	C13550
	C03467	C14847
	C15599	C20935
	C00258	C01024
	C14768	C16607
	C00798	C00103
	C01127	C02871
	C05649	C00186
	C00208	C04855
	C04737	C05337
	C02745	C03272
	C04681	C01015
	C01236	C02816
	C00988	C06790
	C06718	C11548
	C15532	C13051
	C18310	C00054
	C05487	C00984
	C16335	C21919
	C12838	C03021
	C05818	C20742
	C00726	C01044
	C04225	C00008
	C16246	C05565
	C02984	C04073
	C20908	C01876
	C00188	C16240
	C14826	C16502
	C01281	C02097
	C03516	C00462
	C00399	C16550
	C16348	C00777
	C00999	C01120
	C05343	C01165
	C19877	C05587
	C05422	C05594
	C20368	C00696
	C03492	C16669
	C06754	C00301
	C00042	C04903
	C04226	C22154
	C06006	C02060
	C19154	C01664
	C11440	C04387
	C00160	C01075
	C20451	C01879
	C05686	C11301
	C02553	C00804
	C15905	C04671
	C22382	C15602
	C01020	C01935
	C01203	C05956
	C14151	C01880
	C00734	C02593
	C16173	C05814
	C22418	C00145
	C05980	C02315
	C19675	C11554
	C19839	C00307
	C07301	C00058
	C02962	C21754
	C03926	C04939
	C04579	C03402
	C11838	C05445
	C00051	C14844
	C20449	C05172
	C05404	C03845
	C04216	C01644
	C00438	C14851
	C06157	C06247
	C02091	C05936
	C02713	C04696
	C04317	C00294
	C01092	C19490
	C22239	C15980
	C01628	C15783
	C02480	C20239
	C14793	C16360
	C05359	C01290
	C00139	C06196
	C05778	C02356
	C02659	C02929
	C00109	C04221
	C06187	C03463
	C00805	C03939
	C06615	C00942
	C00817	C00473
	C00862	C00822
	C05235	C04823
	C05581	C01921
	C05274	C05688
	C01188	C16333
	C20243	C00328
	C20752	C00087
	C14771	C00233
	C19078	C02170
	C00083	C04445
	C01674	C02850
	C03405	C03957
	C00191	C00884
	C05264	C01061
	C01454	C15973
	C15527	C20482
	C00052	C05504
	C07305	C22112
	C01179	C15586
	C16146	C00986
	C07091	C02141
	C03125	C22353
	C18305	C21926
	C11638	C16617
	C22346	C05585
	C06309	C16677
	C19080	C05676
	C19850	C15796
	C16561	C22328
	C05610	C16254
	C00360	C04731
	C18323	C00437
	C04298	C00698
	C20582	C06429
	C02591	C05379
	C11538	C22620
	C01149	C00519
	C06125	C19562
	C06000	C01756
	C11472	C03344
	C20446	C18043
	C00089	C00606
	C01650	C05815
	C12214	C03336
	C04390	C04213
	C11529	C22131
	C15887	C14807
	C00019	C00877
	C00075	C21845
	C16356	C02492
	C16597	C05202
	C04865	C00460
	C16389	C00148
	C01209	C05796
	C09306	C06011
	C06508	C05774
	C00110	C01997
	C02583	C01277
	C15547	C00996
	C14782	C16169
	C19783	C20119
	C04675	C05859
	C19765	C05453
	C03239	C01525
	C01925	C19577
	C03356	C03711
	C07648	C00856
	C05748	C00458
	C19713	C22122
	C19673	C00366
	C01816	C00957
	C03033	C14818
	C05983	C03595
	C01278	C00787
	C19848	C14801
	C00810	C02743
	C02474	C04155
	C00429	C03242
	C21018	C06250
	C04882	C22111
	C02647	C00440
	C04640	C03798
	C02273	C01613
	C01100	C01953
	C00165	C15656
	C02532	C06127
	C02972	C01021
	C00515	C00925
	C11499	C00997
	C15522	C02967
	C00991	C01641
	C19694	C07639
	C00980	C21383
	C01642	C01013
	C20646	C06249
	C06509	C02135
	C03742	C02222
	C11215	C00789
	C04735	C17345
	C02376	C16179
	C04734	C05446
	C06060	C00259
	C16362	C22454
	C15879	C16162
	C02353	C01308
	C05670	C00029
	C00311	C00669
	C05642	C15978
	C05643	C18044
	C00230	C14861
	C16555	C00634
	C20683	C02167
	C00330	C00239
	C01353	C05745
	C02739	C00039
	C04688	C02764
	C00141	C02351
	C01640	C04141
	C05757	C15989
	C00026	C20380
	C00112	C00954
	C05803	C02714
	C06206	C00956
	C16015	C10974
	C04881	C14848
	C00861	C04814
	C04088	C21836
	C01115	C05102
	C20369	C15575
	C01059	C00157
	C00490	C05138
	C06135	C07047
	C04157	C11455
	C02988	C16663
	C20732	C03974
	C01005	C00242
	C22410	C04392
	C01771	C20859
	C02940	C15797
	C04160	C16353
	C04281	C16664
	C03005	C22574
	C04332	C00364
	C00194	C00178
	C01190	C06715
	C00628	C02715
	C01635	C14099
	C01822	C05176
	C17556	C07054
	C16630	C22151
	C01302	C03170
	C00544	C14812
	C19882	C03479
	C17207	C02465
	C05698	C04477
	C00668	C00064
	C00593	C03715
	C04507	C01392
	C06141	C00106
	C05744	C22296
	C00672	C02179
	C03827	C11061
	C14813	C17141
	C04631	C00003
	C02094	C00601
	C20567	C04090
	C00613	C14868
	C20897	C14777
	C05847	C04146
	C00546	C04717
	C01300	C00853
	C05839	C01931
	C00934	C04376
	C06416	C03121
	C15987	C00637
	C16226	C20862
	C03393	C04352
	C01143	C05329
	C20345	C06604
	C05684	C00386
	C00974	C00588
	C01035	C17234
	C02501	C04308
	C20082	C01652
	C03306	C04856
	C00345	C00049
	C01929	C05965
	C20226	C01058
	C14847	C20744
	C01024	C01636
	C11521	C05223
	C16607	C04405
	C00103	C21742
	C02871	C12835
	C00825	C19594
	C00186	C06139
	C02225	C05729
	C03272	C16730
	C20255	C00001
	C20994	C14853
	C06790	C16732
	C00054	C17339
	C00741	C03638
	C02338	C05527
	C00984	C11509
	C03021	C00647
	C01044	C00533
	C15541	C00619
	C00008	C01167
	C00192	C03820
	C00558	C20907
	C04479	C04079
	C01876	C04755
	C16688	C14749
	C16240	C06472
	C01355	C05823
	C00545	C22402
	C01812	C01060
	C00827	C01228
	C10700	C01079
	C20390	C20734
	C16502	C00099
	C02097	C21799
	C00462	C20647
	C16550	C06205
	C00777	C04648
	C01120	C03723
	C01165	C22274
	C05587	C01137
	C00301	C05590
	C22154	C02456
	C02103	C05813
	C02060	C16618
	C01664	C02805
	C04776	C05674
	C15996	C13636
	C01879	C16632
	C02614	C06138
	C00804	C05764
	C00587	C02823
	C15602	C04683
	C01594	C07446
	C01935	C15650
	C01880	C16679
	C02593	C00218
	C05814	C02237
	C03539	C00125
	C02315	C00446
	C11476	C22157
	C19861	C00214
	C04125	C01068
	C00307	C04880
	C00058	C03941
	C03319	C01040
	C21754	C07490
	C03402	C00117
	C05445	C16387
	C14844	C11136
	C20753	C16218
	C05172	C11039
	C01644	C04501
	C16157	C00077
	C07278	C05727
	C14851	C15498
	C12836	C15812
	C20357	C20969
	C05936	C00603
	C00294	C14863
	C16156	C01639
	C19490	C07481
	C15980	C01563
	C15783	C14855
	C03922	C01651
	C05898	C21741
	C04153	C05265
	C16279	C00213
	C01826	C21882
	C20239	C14839
	C01290	C04847
	C06196	C00071
	C02356	C00433
	C02929	C01087
	C06104	C22329
	C01720	C00275
	C04221	C03363
	C03939	C00149
	C04752	C00534
	C00942	C12205
	C00473	C04016
	C00822	C00043
	C01732	C03899
	C01921	C04706
	C02652	C00129
	C04823	C18040
	C05688	C16376
	C16333	C06606
	C16482	C02686
	C00328	C01177
	C00087	C00461
	C00233	C21939
	C02170	C04922
	C03957	C05584
	C01061	C04927
	C15973	C22400
	C20482	C00247
	C00846	C15610
	C20831	C21028
	C15586	C05273
	C02477	C03895
	C00986	C00346
	C03943	C00512
	C04044	C00585
	C00973	C12144
	C12366	C01081
	C16617	C16355
	C16677	C05127
	C14110	C20863
	C15796	C15573
	C17510	C15785
	C03194	C00577
	C16254	C00667
	C18061	C01110
	C00437	C04906
	C00698	C01034
	C22206	C01656
	C09099	C00162
	C00904	C19691
	C05379	C00128
	C00519	C03642
	C03852	C03461
	C01756	C05922
	C03344	C05665
	C00606	C00015
	C05815	C15816
	C11552	C16217
	C02995	C16388
	C06761	C05271
	C04213	C18026
	C00263	C00013
	C04133	C15572
	C00877	C06376
	C01909	C00045
	C06319	C02297
	C11478	C05234
	C18244	C04517
	C02492	C02128
	C05202	C20621
	C07211	C18045
	C20933	C00818
	C00460	C02992
	C00148	C19561
	C05912	C00408
	C05796	C01213
	C05774	C00685
	C00826	C00065
	C01997	C15806
	C18324	C19670
	C00996	C17332
	C16169	C00526
	C03598	C16011
	C00493	C15578
	C21991	C02642
	C19975	C02050
	C22288	C04063
	C20370	C21171
	C18307	C00120
	C06503	C02266
	C19577	C03303
	C00856	C14748
	C03576	C06174
	C00739	C05924
	C00458	C00329
	C11477	C14849
	C05712	C06197
	C00366	C02630
	C00957	C00504
	C02623	C20663
	C14818	C00439
	C20988	C03345
	C03595	C00454
	C00787	C02702
	C14801	C12126
	C03427	C04487
	C02743	C14792
	C06250	C01132
	C06251	C01779
	C21464	C21777
	C00440	C16731
	C06041	C11150
	C18094	C00800
	C00282	C01693
	C03798	C05746
	C01613	C01561
	C02906	C14787
	C04052	C20743
	C17550	C02055
	C19840	C00082
	C02429	C00387
	C01953	C01201
	C00680	C02318
	C01291	C01490
	C01021	C21016
	C16159	C00173
	C00997	C00181
	C02967	C00627
	C18796	C04925
	C01641	C05378
	C02143	C00576
	C06249	C01586
	C02222	C03254
	C00789	C02218
	C05533	C05973
	C06024	C00643
	C16179	C01648
	C01131	C00416
	C17345	C00044
	C00259	C15497
	C15882	C00621
	C03589	C02965
	C16162	C05290
	C00845	C00580
	C00029	C00011
	C00669	C04598
	C01401	C03460
	C02880	C01025
	C05772	C00151
	C05773	C01967
	C15978	C00241
	C21153	C03824
	C14861	C00091
	C00634	C05673
	C02167	C05276
	C16153	C00390
	C00239	C01003
	C05745	C05697
	C00039	C00916
	C02764	C00584
	C02351	C00570
	C00954	C14090
	C02714	C22555
	C00956	C11947
	C14848	C03227
	C05102	C01227
	C00157	C04377
	C04105	C05011
	C05138	C21017
	C07047	C00033
	C16663	C03127
	C00242	C06054
	C15797	C05804
	C02636	C05552
	C16664	C20735
	C00364	C01502
	C00178	C21860
	C06715	C00778
	C02715	C20934
	C06188	C04230
	C11481	C04244
	C14099	C06246
	C05176	C00236
	C07054	C00235
	C19777	C00189
	C22151	C05227
	C03170	C12650
	C03479	C00864
	C05838	C14859
	C00064	C11907
	C04702	C05747
	C03715	C03129
	C00106	C17276
	C05364	C03557
	C05822	C16637
	C00482	C16733
	C19798	C07295
	C19082	C02946
	C00003	C06114
	C04666	C05651
	C19709	C00759
	C04340	C21458
	C00601	C00032
	C14868	C15653
	C04146	C04677
	C05463	C20372
	C06406	C01288
	C04717	C04261
	C05557	C02067
	C00853	C16420
	C01062	C00227
	C01931	C17560
	C04376	C00681
	C14463	C01301
	C05312	C00187
	C04564	C00517
	C00637	C04727
	C04352	C00407
	C05329	C11583
	C04807	C00559
	C06604	C14858
	C03859	C16330
	C17234	C03541
	C00588	C05297
	C03415	C00449
	C04308	C04307
	C01652	C04185
	C04856	C12248
	C00703	C01078
	C00049	C00632
	C00474	C00579
	C01636	C00535
	C05223	C14806
	C04405	C00300
	C04824	C02362
	C12835	C02478
	C00540	C00624
	C18232	C05467
	C04046	C00101
	C19594	C17554
	C04483	C14804
	C04039	C01336
	C06139	C14808
	C05729	C01183
	C00001	C00232
	C06007	C00631
	C14853	C20775
	C17339	C16547
	C01918	C05437
	C00602	C00154
	C02364	C01867
	C03638	C05478
	C16155	C02165
	C19886	C05512
	C05527	C16328
	C00647	C05279
	C00533	C15492
	C00619	C20690
	C01167	C00314
	C04079	C04890
	C14749	C22406
	C04738	C00605
	C06472	C01370
	C14154	C05699
	C05823	C21876
	C01228	C05454
	C01079	C04375
	C00099	C05711
	C06205	C03658
	C01750	C03564
	C06365	C00951
	C16152	C11377
	C03723	C00581
	C01137	C02934
	C09815	C20458
	C01934	C05448
	C05813	C00611
	C02805	C04913
	C05674	C22401
	C06393	C02582
	C13636	C05984
	C16618	C21920
	C03586	C01598
	C05764	C00562
	C15650	C00292
	C16679	C00097
	C07446	C08299
	C00218	C01117
	C03590	C05399
	C00125	C01157
	C00446	C15496
	C03134	C03446
	C22157	C00027
	C00214	C07326
	C01068	C00331
	C01040	C00870
	C02920	C20904
	C07490	C21787
	C00117	C00229
	C00609	C00040
	C19894	C01231
	C06231	C21943
	C16387	C16614
	C06717	C05787
	C11039	C16396
	C04501	C00060
	C00077	C00361
	C05727	C00402
	C15812	C05452
	C20969	C02749
	C00603	C15604
	C14863	C01326
	C01639	C00383
	C06032	C03633
	C07481	C00405
	C01563	C00500
	C00435	C05840
	C14855	C16014
	C01651	C16265
	C06153	C04195
	C05265	C15534
	C00213	C04751
	C04634	C00022
	C05812	C06506
	C14839	C00036
	C02741	C16828
	C00071	C00369
	C00433	C00096
	C11434	C00819
	C19857	C04510
	C06033	C21378
	C00275	C01345
	C03363	C04555
	C00149	C16551
	C00534	C21423
	C12205	C20660
	C16693	C00812
	C00043	C05212
	C15892	C05999
	C16598	C00735
	C03899	C00445
	C04706	C01205
	C00129	C18243
	C06366	C02000
	C00185	C04282
	C18040	C16476
	C16376	C02163
	C05810	C09332
	C06606	C22551
	C00503	C05921
	C02686	C03511
	C06098	C01764
	C01177	C00155
	C00461	C05805
	C03599	C03793
	C01324	C15811
	C03724	C16469
	C05197	C18872
	C07085	C00868
	C00919	C01197
	C20559	C04549
	C05584	C05966
	C04927	C06055
	C04558	C05449
	C00470	C00785
	C01104	C07565
	C19845	C04409
	C00247	C00828
	C01721	C16168
	C03920	C14854
	C21028	C00447
	C05273	C05443
	C03895	C00354
	C00346	C04144
	C00512	C06377
	C00585	C16619
	C12144	C02373
	C22297	C05455
	C16519	C04502
	C01081	C16327
	C19771	C20652
	C05127	C00469
	C22299	C12146
	C22501	C07297
	C11830	C07090
	C08353	C00924
	C15785	C03901
	C18055	C16613
	C04546	C16560
	C01218	C00894
	C19884	C00376
	C22383	C05635
	C00577	C11439
	C00667	C21366
	C01110	C04907
	C18241	C21113
	C01034	C05116
	C01656	C14857
	C04844	C00722
	C00162	C05640
	C02146	C00550
	C00128	C14865
	C03461	C03000
	C05922	C16641
	C05665	C16361
	C00015	C16334
	C20900	C00388
	C20231	C06459
	C05271	C02282
	C18026	C15520
	C00013	C03862
	C16257	C17324
	C00176	C19566
	C06376	C04742
	C19878	C16468
	C00045	C12455
	C02297	C05726
	C19972	C02646
	C22458	C14773
	C16583	C00116
	C04517	C06482
	C02128	C14819
	C00508	C14842
	C00372	C04911
	C00818	C02269
	C02992	C04043
	C02631	C04644
	C00408	C04384
	C01213	C21762
	C20562	C04494
	C00685	C16236
	C00065	C00615
	C15806	C14778
	C00526	C01724
	C06735	C00510
	C02642	C03885
	C02050	C04087
	C06323	C20695
	C21502	C00084
	C00120	C03594
	C02266	C16310
	C03303	C04076
	C14109	C00257
	C06174	C17023
	C05730	C19488
	C00329	C00014
	C05924	C21748
	C14849	C05268
	C11551	C00177
	C02630	C04633
	C15969	C16219
	C00504	C16071
	C00439	C03681
	C03345	C02307
	C20746	C04398
	C00454	C04431
	C04442	C16638
	C06321	C02430
	C02702	C03547
	C12126	C06198
	C05433	C01352
	C11837	C16453
	C03806	C07282
	C14792	C19588
	C12621	C21886
	C01132	C15974
	C04260	C05528
	C11150	C02211
	C00800	C06341
	C05746	C22215
	C11811	C05951
	C07209	C16237
	C14787	C00159
	C15548	C15658
	C01546	C06611
	C00082	C00430
	C00387	C11946
	C04628	C05159
	C21016	C01736
	C00173	C00067
	C00181	C00721
	C00627	C00055
	C05378	C05637
	C03956	C05852
	C00576	C21172
	C01586	C03231
	C02218	C21310
	C22502	C01449
	C05973	C00362
	C00643	C04042
	C01648	C03636
	C00416	C00683
	C00044	C16470
	C00621	C00131
	C02965	C03428
	C00580	C22573
	C00011	C05578
	C04478	C02735
	C03460	C03721
	C11354	C17346
	C00151	C05140
	C01967	C01042
	C00241	C05299
	C20236	C01371
	C00976	C00978
	C00091	C00138
	C03824	C05139
	C05276	C00620
	C00390	C00016
	C05892	C05933
	C05697	C04312
	C00916	C05576
	C14090	C05946
	C04864	C05703
	C11947	C04080
	C03227	C15614
	C01227	C15975
	C04377	C05447
	C05011	C00111
	C21017	C00640
	C00033	C00322
	C03127	C00179
	C01384	C00700
	C04142	C02249
	C19855	C02436
	C05607	C04258
	C04186	C00921
	C06054	C11135
	C05804	C02809
	C18240	C00365
	C15886	C14786
	C03383	C01432
	C21860	C04726
	C05986	C06426
	C00623	C02038
	C04230	C03531
	C19728	C14810
	C00236	C01530
	C00235	C03968
	C16685	C00343
	C00189	C03691
	C05227	C03800
	C12650	C04599
	C00864	C16477
	C01255	C15979
	C11822	C21750
	C11907	C00007
	C14859	C20855
	C11143	C12632
	C01866	C18060
	C05747	C22258
	C06892	C00671
	C07089	C02909
	C03129	C22123
	C08613	C04441
	C04324	C16359
	C00340	C20376
	C03557	C01235
	C16737	C02945
	C16637	C01419
	C10216	C21775
	C04053	C15603
	C22002	C04015
	C02946	C00201
[truncated: 928 more rows]

## Sheet: Figure 6b
metabolite	microbe_names	correlation	pval	SPFvsGF_FC
C00047	Akkermansia_1	-0.0787879	0.828717	0.27
C16741	Akkermansia_1	0.2	0.579584	-0.69
C00077	Akkermansia_1	-0.2	0.579584	0.64
C00135	Akkermansia_1	0.0424242	0.907364	0.25
C00386	Akkermansia_1	0.127273	0.726057	-0.13
C00065	Akkermansia_1	-0.0787879	0.828717	-0.48
C00152	Akkermansia_1	-0.0181818	0.96024	-0.71
C00064	Akkermansia_1	0.030303	0.933773	-0.27
C00188	Akkermansia_1	0.0666667	0.854813	-0.56
C00245	Akkermansia_1	0.00606061	0.986743	1.47
C00025	Akkermansia_1	0.151515	0.676065	0.64
C00049	Akkermansia_1	-0.224242	0.533401	0.39
C02721	Akkermansia_1	-0.030303	0.933773	0.6
C01551	Akkermansia_1	-0.0909091	0.802772	0.26
C00257	Akkermansia_1	-0.0666667	0.854813	-2.51
C02989	Akkermansia_1	0.175758	0.627188	-0.52
C00037	Akkermansia_1	0.0181818	0.96024	-0.46
C00791	Akkermansia_1	-0.115152	0.75142	-2.38
C00258	Akkermansia_1	-0.0181818	0.96024	1.77
C06422	Akkermansia_1	-0.309091	0.384841	0.03
C00103	Akkermansia_1	0.187879	0.603218	3.35
C00055	Akkermansia_1	0.430303	0.214492	0.46
C00122	Akkermansia_1	0.224242	0.533401	0.82
C03668	Akkermansia_1	0.236364	0.510885	0.91
C00296	Akkermansia_1	-0.248485	0.488776	-3.91
C00507	Akkermansia_1	0.163636	0.651477	1.63
C02494	Akkermansia_1	0.0181818	0.96024	-0.11
C01835	Akkermansia_1	-0.0787879	0.828717	-2.3
C00881	Akkermansia_1	0.00606061	0.986743	-0.05
C00437	Akkermansia_1	-0.187879	0.603218	-0.22
C00158	Akkermansia_1	-0.381818	0.276255	-1.27
C21016	Akkermansia_1	0.212121	0.556306	-0.33
C00794	Akkermansia_1	0.00606061	0.986743	-0.53
N-acetyl glycine	Akkermansia_1	0.2	0.579584	0.07
C01013	Akkermansia_1	0.29697	0.404702	1.2
C00073	Akkermansia_1	0.0787879	0.828717	0.4
C00026	Akkermansia_1	0.321212	0.365468	1.95
C01042	Akkermansia_1	-0.151515	0.676065	2.26
C00051	Akkermansia_1	0.69697	0.0250967	3.02
C00106	Akkermansia_1	0.29697	0.404702	1.23
C02727	Akkermansia_1	-0.030303	0.933773	-0.13
C01157	Akkermansia_1	-0.00606061	0.986743	0.1
C00123	Akkermansia_1	0.0181818	0.96024	-0.09
C00163	Akkermansia_1	-0.0424242	0.907364	1.77
C00042	Akkermansia_1	-0.139394	0.700932	1.66
C00624	Akkermansia_1	-0.0666667	0.854813	1.51
C00250	Akkermansia_1	0.0787879	0.828717	1.12
C01073	Akkermansia_1	-0.115152	0.75142	-0.6
C00299	Akkermansia_1	0.212121	0.556306	-0.64
C01089	Akkermansia_1	0.272727	0.445838	1.68
C00253	Akkermansia_1	0.0545455	0.881036	3.05
C00262	Akkermansia_1	-0.260606	0.467089	0.53
C00079	Akkermansia_1	0.00606061	0.986743	0.23
C00246	Akkermansia_1	0.272727	0.445838	3.21
C00360	Akkermansia_1	-0.0181818	0.96024	-0.68
C00147	Akkermansia_1	0.0424242	0.907364	1.4
C00178	Akkermansia_1	-0.309091	0.384841	2.33
C00847	Akkermansia_1	-0.030303	0.933773	1
C01762	Akkermansia_1	0.357576	0.310376	1.69
C03404	Akkermansia_1	0.212121	0.556306	1.15
C00463	Akkermansia_1	-0.127273	0.726057	0.06
C00078	Akkermansia_1	0.0787879	0.828717	0.17
Indoxyl-sulfate	Akkermansia_1			-2.46
C00864	Akkermansia_1	0.393939	0.259998	0.7
C00214	Akkermansia_1	-0.151515	0.676065	0.14
C08262	Akkermansia_1	0.151515	0.676065	1.54
C02336	Akkermansia_1	0.430303	0.214492	0.95
C01586	Akkermansia_1	0.466667	0.173939	0.87
C00642	Akkermansia_1	-0.0909091	0.802772	2.37
C05598	Akkermansia_1			0.75
Indoleacetylglycine	Akkermansia_1	0.29697	0.404702	0.34
C01744	Akkermansia_1	-0.0545455	0.881036	1.63
C00120	Akkermansia_1	0.127273	0.726057	1.03
C00378	Akkermansia_1	0.0424242	0.907364	-0.05
C07086	Akkermansia_1	0.151515	0.676065	-0.11
C05607	Akkermansia_1	0.357576	0.310376	-0.31
C00255	Akkermansia_1	0.309091	0.384841	-0.14
Cinnamoylglycine	Akkermansia_1	-0.030303	0.933773	2.56
C22236	Akkermansia_1	-0.00606061	0.986743	2.89
C05629	Akkermansia_1	-0.0545455	0.881036	3.78
C01585	Akkermansia_1	0.187879	0.603218	0.96
C00116	Akkermansia_1			0.73
C17647	Akkermansia_1	-0.224242	0.533401	2.32
C07880	Akkermansia_1	0.0545455	0.881036	0.33
C00695	Akkermansia_1	-0.0909091	0.802772	0.93
C15517	Akkermansia_1	-0.10303	0.776998	2.49
C02528	Akkermansia_1	-0.175758	0.627188	4.4
C04483	Akkermansia_1	-0.127273	0.726057	2.44
C03990	Akkermansia_1	-0.0909091	0.802772	2.84
C00134	Akkermansia_1
C00062	Akkermansia_1	-0.260606	0.467089	-0.23
C01152	Akkermansia_1	-0.0545455	0.881036	-0.19
C03406	Akkermansia_1			-0.26
C00213	Akkermansia_1	0.175758	0.627188	0.14
C00041	Akkermansia_1	0.175758	0.627188	0.14
C00475	Akkermansia_1	-0.0181818	0.96024	-1.08
C00300	Akkermansia_1	0.50303	0.138334	0.06
C00315	Akkermansia_1	-0.0666667	0.854813	0.21
C00148	Akkermansia_1	-0.284848	0.425038	0.06
C00121	Akkermansia_1	-0.321212	0.365468	0.31
C00380	Akkermansia_1	-0.345455	0.328227	0.14
C00431	Akkermansia_1	0.030303	0.933773	0.75
C00183	Akkermansia_1	-0.030303	0.933773	0.74
C00750	Akkermansia_1	-0.212121	0.556306	2.26
C22223	Akkermansia_1	-0.212121	0.556306	0.15
C00082	Akkermansia_1	-0.10303	0.776998	0.26
C00519	Akkermansia_1	0.139394	0.700932	-0.09
C00318	Akkermansia_1	0.187879	0.603218	-0.86
5-Hydroxyindole	Akkermansia_1			0.07
3-Nitrotyrosine	Akkermansia_1	-0.00606061	0.986743	-0.79
C00314	Akkermansia_1	-0.00606061	0.986743	-0.55
C10172	Akkermansia_1	0.551515	0.0984012	0.65
C00483	Akkermansia_1	0.357576	0.310376	-0.61
C03758	Akkermansia_1	0.0545455	0.881036	-0.16
C00209	Akkermansia_1			-2.12
C00242	Akkermansia_1	0.248485	0.488776	-2.01
C00294	Akkermansia_1	0.0666667	0.854813	0.44
C00387	Akkermansia_1	0.345455	0.328227	0.09
C00212	Akkermansia_1	0.284848	0.425038	1.55
C15584	Akkermansia_1			-1.18
C01479	Akkermansia_1	0.272727	0.445838	0.4
C00504	Akkermansia_1	-0.0424242	0.907364	-0.77
C00954	Akkermansia_1	-0.030303	0.933773	1.13
C00114	Akkermansia_1	0.0666667	0.854813	0.34
C01104	Akkermansia_1	0.127273	0.726057	-0.11
C00565	Akkermansia_1	-0.2	0.579584	0.19
C05122	Akkermansia_1	0.224242	0.533401	0.51
C17649	Akkermansia_1			-0.38
C00047	Bacteroides_2	-0.0545455	0.881036	0.27
C16741	Bacteroides_2	0.151515	0.676065	-0.69
C00077	Bacteroides_2	-0.466667	0.173939	0.64
C00135	Bacteroides_2	0.139394	0.700932	0.25
C00386	Bacteroides_2	0.10303	0.776998	-0.13
C00065	Bacteroides_2	-0.0545455	0.881036	-0.48
C00152	Bacteroides_2	-0.00606061	0.986743	-0.71
C00064	Bacteroides_2	0.10303	0.776998	-0.27
C00188	Bacteroides_2	0.127273	0.726057	-0.56
C00245	Bacteroides_2	-0.151515	0.676065	1.47
C00025	Bacteroides_2	0.0424242	0.907364	0.64
C00049	Bacteroides_2	-0.345455	0.328227	0.39
C02721	Bacteroides_2	-0.163636	0.651477	0.6
C01551	Bacteroides_2	-0.0545455	0.881036	0.26
C00257	Bacteroides_2	-0.212121	0.556306	-2.51
C02989	Bacteroides_2	-0.0545455	0.881036	-0.52
C00037	Bacteroides_2	0.0909091	0.802772	-0.46
C00791	Bacteroides_2	-0.2	0.579584	-2.38
C00258	Bacteroides_2	0.030303	0.933773	1.77
C06422	Bacteroides_2	-0.442424	0.200423	0.03
C00103	Bacteroides_2	0.10303	0.776998	3.35
C00055	Bacteroides_2	0.636364	0.0479117	0.46
C00122	Bacteroides_2	0.406061	0.244282	0.82
C03668	Bacteroides_2	0.430303	0.214492	0.91
C00296	Bacteroides_2	-0.29697	0.404702	-3.91
C00507	Bacteroides_2	0.127273	0.726057	1.63
C02494	Bacteroides_2	-0.163636	0.651477	-0.11
C01835	Bacteroides_2	-0.248485	0.488776	-2.3
C00881	Bacteroides_2	0.0787879	0.828717	-0.05
C00437	Bacteroides_2	-0.260606	0.467089	-0.22
C00158	Bacteroides_2	-0.466667	0.173939	-1.27
C21016	Bacteroides_2	0.2	0.579584	-0.33
C00794	Bacteroides_2	-0.0424242	0.907364	-0.53
N-acetyl glycine	Bacteroides_2	0.0787879	0.828717	0.07
C01013	Bacteroides_2	0.406061	0.244282	1.2
C00073	Bacteroides_2	0.187879	0.603218	0.4
C00026	Bacteroides_2	0.321212	0.365468	1.95
C01042	Bacteroides_2	-0.2	0.579584	2.26
C00051	Bacteroides_2	0.660606	0.0375884	3.02
C00106	Bacteroides_2	0.284848	0.425038	1.23
C02727	Bacteroides_2	0.0666667	0.854813	-0.13
C01157	Bacteroides_2	0.2	0.579584	0.1
C00123	Bacteroides_2	0.10303	0.776998	-0.09
C00163	Bacteroides_2	-0.260606	0.467089	1.77
C00042	Bacteroides_2	-0.309091	0.384841	1.66
C00624	Bacteroides_2	-0.175758	0.627188	1.51
C00250	Bacteroides_2	0.030303	0.933773	1.12
C01073	Bacteroides_2	-0.10303	0.776998	-0.6
C00299	Bacteroides_2	0.187879	0.603218	-0.64
C01089	Bacteroides_2	0.224242	0.533401	1.68
C00253	Bacteroides_2	-0.0787879	0.828717	3.05
C00262	Bacteroides_2	-0.309091	0.384841	0.53
C00079	Bacteroides_2	0.175758	0.627188	0.23
C00246	unclassified_Lachnospiraceae_668	0.846658	0.00200163	3.21
C00360	Bacteroides_2	-0.00606061	0.986743	-0.68
C00147	Bacteroides_2	0.151515	0.676065	1.4
C00178	Bacteroides_2	-0.454545	0.186905	2.33
C00847	Bacteroides_2	-0.2	0.579584	1
C01762	Bacteroides_2	0.50303	0.138334	1.69
C03404	Bacteroides_2	0.0787879	0.828717	1.15
C00463	Bacteroides_2	0.0666667	0.854813	0.06
C00078	Bacteroides_2	0.236364	0.510885	0.17
Indoxyl-sulfate	Bacteroides_2			-2.46
C00864	Bacteroides_2	0.418182	0.229113	0.7
C00214	Bacteroides_2	-0.224242	0.533401	0.14
C08262	Bacteroides_2	0.115152	0.75142	1.54
C02336	Bacteroides_2	0.612121	0.0599721	0.95
C01586	Bacteroides_2	0.612121	0.0599721	0.87
C00642	Bacteroides_2	-0.248485	0.488776	2.37
C05598	Bacteroides_2			0.75
Indoleacetylglycine	Bacteroides_2	0.175758	0.627188	0.34
C01744	Bacteroides_2	0.0181818	0.96024	1.63
C00120	Bacteroides_2	0.0424242	0.907364	1.03
C00378	Bacteroides_2	-0.127273	0.726057	-0.05
C07086	Bacteroides_2	-0.030303	0.933773	-0.11
C05607	Bacteroides_2	0.309091	0.384841	-0.31
C00255	Bacteroides_2	0.29697	0.404702	-0.14
Cinnamoylglycine	Bacteroides_2	-0.030303	0.933773	2.56
C22236	Bacteroides_2	0.030303	0.933773	2.89
C05629	Bacteroides_2	-0.0909091	0.802772	3.78
C01585	Bacteroides_2	0.175758	0.627188	0.96
C00116	Bacteroides_2			0.73
C17647	Bacteroides_2	-0.321212	0.365468	2.32
C07880	Bacteroides_2	0.0787879	0.828717	0.33
C00695	Bacteroides_2	-0.175758	0.627188	0.93
C15517	Bacteroides_2	-0.29697	0.404702	2.49
C02528	Bacteroides_2	-0.369697	0.29305	4.4
C04483	Bacteroides_2	-0.29697	0.404702	2.44
C03990	Bacteroides_2	-0.163636	0.651477	2.84
C00134	Bacteroides_2
C00062	Bacteroides_2	-0.248485	0.488776	-0.23
C01152	Bacteroides_2	-0.030303	0.933773	-0.19
C03406	Bacteroides_2			-0.26
C00213	Bacteroides_2	0.260606	0.467089	0.14
C00041	Bacteroides_2	0.260606	0.467089	0.14
C00475	Bacteroides_2	0.0545455	0.881036	-1.08
C00300	Bacteroides_2	0.709091	0.0216659	0.06
C00315	Bacteroides_2	0.0666667	0.854813	0.21
C00148	Bacteroides_2	-0.10303	0.776998	0.06
C00121	Bacteroides_2	-0.248485	0.488776	0.31
C00380	Bacteroides_2	-0.333333	0.346594	0.14
C00431	Bacteroides_2	0.175758	0.627188	0.75
C00183	Bacteroides_2	0.0666667	0.854813	0.74
C00750	Bacteroides_2	-0.0181818	0.96024	2.26
C22223	Bacteroides_2	-0.175758	0.627188	0.15
C00082	Bacteroides_2	-0.00606061	0.986743	0.26
C00519	Bacteroides_2	0.187879	0.603218	-0.09
C00318	Bacteroides_2	0.127273	0.726057	-0.86
5-Hydroxyindole	Bacteroides_2			0.07
3-Nitrotyrosine	Bacteroides_2	0.00606061	0.986743	-0.79
C00314	Bacteroides_2	-0.224242	0.533401	-0.55
C10172	Bacteroides_2	0.624242	0.0537178	0.65
C00483	Bacteroides_2	0.236364	0.510885	-0.61
C03758	Bacteroides_2	0.115152	0.75142	-0.16
C00209	Bacteroides_2			-2.12
C00242	Bacteroides_2	0.187879	0.603218	-2.01
C00294	Bacteroides_2	-0.0424242	0.907364	0.44
C00387	Bacteroides_2	0.284848	0.425038	0.09
C00212	Bacteroides_2	0.369697	0.29305	1.55
C15584	Bacteroides_2			-1.18
C01479	Bacteroides_2	0.175758	0.627188	0.4
C00504	Bacteroides_2	-0.175758	0.627188	-0.77
C00954	Bacteroides_2	-0.187879	0.603218	1.13
C00114	Bacteroides_2	0.309091	0.384841	0.34
C01104	Bacteroides_2	0.0545455	0.881036	-0.11
C00565	Bacteroides_2	-0.127273	0.726057	0.19
C05122	Bacteroides_2	0.212121	0.556306	0.51
C17649	Bacteroides_2			-0.38
C00047	Lachnoclostridium_3	-0.127273	0.726057	0.27
C16741	Lachnoclostridium_3	0.2	0.579584	-0.69
C00077	Lachnoclostridium_3	-0.430303	0.214492	0.64
C00135	Lachnoclostridium_3	0.00606061	0.986743	0.25
C00386	Lachnoclostridium_3	-0.00606061	0.986743	-0.13
C00065	Lachnoclostridium_3	-0.127273	0.726057	-0.48
C00152	Lachnoclostridium_3	-0.115152	0.75142	-0.71
C00064	Lachnoclostridium_3	0.030303	0.933773	-0.27
C00188	Lachnoclostridium_3	0.0181818	0.96024	-0.56
C00245	Lachnoclostridium_3	-0.0909091	0.802772	1.47
C00025	Lachnoclostridium_3	0.345455	0.328227	0.64
C00049	Lachnoclostridium_3	-0.2	0.579584	0.39
C02721	Lachnoclostridium_3	0.139394	0.700932	0.6
C01551	Lachnoclostridium_3	-0.127273	0.726057	0.26
C00257	Lachnoclostridium_3	-0.175758	0.627188	-2.51
C02989	Lachnoclostridium_3	-0.0545455	0.881036	-0.52
C00037	Lachnoclostridium_3	0.0909091	0.802772	-0.46
C00791	Lachnoclostridium_3	-0.236364	0.510885	-2.38
C00258	Lachnoclostridium_3	0.236364	0.510885	1.77
C06422	Lachnoclostridium_3	-0.309091	0.384841	0.03
C00103	Lachnoclostridium_3	0.381818	0.276255	3.35
C00055	Lachnoclostridium_3	0.733333	0.0158006	0.46
C00122	Lachnoclostridium_3	0.187879	0.603218	0.82
C03668	Lachnoclostridium_3	0.236364	0.510885	0.91
C00296	Lachnoclostridium_3	-0.163636	0.651477	-3.91
C00507	Lachnoclostridium_3	0.284848	0.425038	1.63
C02494	Lachnoclostridium_3	0.030303	0.933773	-0.11
C01835	Lachnoclostridium_3	-0.10303	0.776998	-2.3
C00881	Lachnoclostridium_3	0.0666667	0.854813	-0.05
C00437	Lachnoclostridium_3	-0.406061	0.244282	-0.22
C00158	Lachnoclostridium_3	-0.321212	0.365468	-1.27
C21016	Lachnoclostridium_3	0.10303	0.776998	-0.33
C00794	Lachnoclostridium_3	-0.0181818	0.96024	-0.53
N-acetyl glycine	Lachnoclostridium_3	0.175758	0.627188	0.07
C01013	Lachnoclostridium_3	0.163636	0.651477	1.2
C00073	Lachnoclostridium_3	0.0424242	0.907364	0.4
C00026	Lachnoclostridium_3	0.539394	0.107593	1.95
C01042	Lachnoclostridium_3	-0.00606061	0.986743	2.26
C00051	Lachnoclostridium_3	0.624242	0.0537178	3.02
C00106	Lachnoclostridium_3	0.515152	0.127553	1.23
C02727	Lachnoclostridium_3	0.00606061	0.986743	-0.13
C01157	Lachnoclostridium_3	0.0181818	0.96024	0.1
C00123	Lachnoclostridium_3	0.0181818	0.96024	-0.09
C00163	Lachnoclostridium_3	-0.187879	0.603218	1.77
C00042	Lachnoclostridium_3	-0.127273	0.726057	1.66
C00624	Lachnoclostridium_3	-0.00606061	0.986743	1.51
C00250	Lachnoclostridium_3	0.212121	0.556306	1.12
C01073	Lachnoclostridium_3	-0.224242	0.533401	-0.6
C00299	Lachnoclostridium_3	0.406061	0.244282	-0.64
C01089	Lachnoclostridium_3	0.418182	0.229113	1.68
C00253	Lachnoclostridium_3	0.0787879	0.828717	3.05
C00262	Lachnoclostridium_3	-0.163636	0.651477	0.53
C00079	Lachnoclostridium_3	0.00606061	0.986743	0.23
C00246	Clostridia UCG-014_575	0.75662	0.0113061	3.21
C00360	Lachnoclostridium_3	-0.236364	0.510885	-0.68
C00147	Lachnoclostridium_3	0.0787879	0.828717	1.4
C00178	Lachnoclostridium_3	-0.381818	0.276255	2.33
C00847	Lachnoclostridium_3	-0.0545455	0.881036	1
C01762	Lachnoclostridium_3	0.672727	0.0330412	1.69
C03404	Lachnoclostridium_3	0.2	0.579584	1.15
C00463	Lachnoclostridium_3	-0.115152	0.75142	0.06
C00078	Lachnoclostridium_3	0.0545455	0.881036	0.17
Indoxyl-sulfate	Lachnoclostridium_3			-2.46
C00864	Lachnoclostridium_3	0.563636	0.089724	0.7
C00214	Lachnoclostridium_3	-0.309091	0.384841	0.14
C08262	Lachnoclostridium_3	0.272727	0.445838	1.54
C02336	Lachnoclostridium_3	0.357576	0.310376	0.95
C01586	Lachnoclostridium_3	0.393939	0.259998	0.87
C00642	Lachnoclostridium_3	-0.0545455	0.881036	2.37
C05598	Lachnoclostridium_3			0.75
Indoleacetylglycine	Lachnoclostridium_3	0.2	0.579584	0.34
C01744	Lachnoclostridium_3	0.115152	0.75142	1.63
C00120	Lachnoclostridium_3	0.175758	0.627188	1.03
C00378	Lachnoclostridium_3	0.0787879	0.828717	-0.05
C07086	Lachnoclostridium_3	0.224242	0.533401	-0.11
C05607	Lachnoclostridium_3	0.466667	0.173939	-0.31
C00255	Lachnoclostridium_3	0.272727	0.445838	-0.14
Cinnamoylglycine	Lachnoclostridium_3	-0.284848	0.425038	2.56
C22236	Lachnoclostridium_3	0.248485	0.488776	2.89
C05629	Lachnoclostridium_3	0.10303	0.776998	3.78
C01585	Lachnoclostridium_3	0.430303	0.214492	0.96
C00116	Lachnoclostridium_3			0.73
C17647	Lachnoclostridium_3	-0.333333	0.346594	2.32
C07880	Lachnoclostridium_3	-0.139394	0.700932	0.33
C00695	Lachnoclostridium_3	-0.333333	0.346594	0.93
C15517	Lachnoclostridium_3	-0.139394	0.700932	2.49
C02528	Lachnoclostridium_3	-0.175758	0.627188	4.4
C04483	Lachnoclostridium_3	-0.260606	0.467089	2.44
C03990	Lachnoclostridium_3	-0.0181818	0.96024	2.84
C00134	Lachnoclostridium_3
C00062	Lachnoclostridium_3	-0.345455	0.328227	-0.23
C01152	Lachnoclostridium_3	-0.10303	0.776998	-0.19
C03406	Lachnoclostridium_3			-0.26
C00213	Lachnoclostridium_3	-0.0181818	0.96024	0.14
C00041	Lachnoclostridium_3	-0.0181818	0.96024	0.14
C00475	Lachnoclostridium_3	-0.0424242	0.907364	-1.08
C00300	Lachnoclostridium_3	0.781818	0.00754701	0.06
C00315	Lachnoclostridium_3	-0.212121	0.556306	0.21
C00148	Lachnoclostridium_3	-0.151515	0.676065	0.06
C00121	Lachnoclostridium_3	-0.393939	0.259998	0.31
C00380	Lachnoclostridium_3	-0.357576	0.310376	0.14
C00431	Lachnoclostridium_3	0.00606061	0.986743	0.75
C00183	Lachnoclostridium_3	-0.139394	0.700932	0.74
C00750	Lachnoclostridium_3	-0.139394	0.700932	2.26
C22223	Lachnoclostridium_3	-0.248485	0.488776	0.15
C00082	Lachnoclostridium_3	-0.10303	0.776998	0.26
C00519	Lachnoclostridium_3	0.0909091	0.802772	-0.09
C00318	Lachnoclostridium_3	0.0181818	0.96024	-0.86
5-Hydroxyindole	Lachnoclostridium_3			0.07
3-Nitrotyrosine	Lachnoclostridium_3	-0.0909091	0.802772	-0.79
C00314	Lachnoclostridium_3	-0.0666667	0.854813	-0.55
C10172	Lachnoclostridium_3	0.381818	0.276255	0.65
C00483	Lachnoclostridium_3	0.551515	0.0984012	-0.61
C03758	Lachnoclostridium_3	-0.0545455	0.881036	-0.16
C00209	Lachnoclostridium_3			-2.12
C00242	Lachnoclostridium_3	0.357576	0.310376	-2.01
C00294	Lachnoclostridium_3	0.115152	0.75142	0.44
C00387	Lachnoclostridium_3	0.430303	0.214492	0.09
C00212	Lachnoclostridium_3	0.406061	0.244282	1.55
C15584	Lachnoclostridium_3			-1.18
C01479	Lachnoclostridium_3	0.115152	0.75142	0.4
C00504	Lachnoclostridium_3	-0.0545455	0.881036	-0.77
C00954	Lachnoclostridium_3	0.030303	0.933773	1.13
C00114	Lachnoclostridium_3	0.115152	0.75142	0.34
C01104	Lachnoclostridium_3	0.212121	0.556306	-0.11
C00565	Lachnoclostridium_3	-0.309091	0.384841	0.19
C05122	Lachnoclostridium_3	0.0424242	0.907364	0.51
C17649	Lachnoclostridium_3			-0.38
C00047	Muribaculum_4	-0.127273	0.726057	0.27
C16741	Muribaculum_4	0.212121	0.556306	-0.69
C00077	Muribaculum_4	-0.29697	0.404702	0.64
C00135	Muribaculum_4	0.0666667	0.854813	0.25
C00386	Muribaculum_4	0.0909091	0.802772	-0.13
C00065	Muribaculum_4	-0.127273	0.726057	-0.48
C00152	Muribaculum_4	-0.0787879	0.828717	-0.71
C00064	Muribaculum_4	0.0666667	0.854813	-0.27
C00188	Muribaculum_4	0.10303	0.776998	-0.56
C00245	Muribaculum_4	-0.0909091	0.802772	1.47
C00025	Muribaculum_4	0.0666667	0.854813	0.64
C00049	Muribaculum_4	-0.309091	0.384841	0.39
C02721	Muribaculum_4	-0.127273	0.726057	0.6
C01551	Muribaculum_4	-0.00606061	0.986743	0.26
C00257	Muribaculum_4	-0.115152	0.75142	-2.51
C02989	Muribaculum_4	0.0787879	0.828717	-0.52
C00037	Muribaculum_4	0.00606061	0.986743	-0.46
C00791	Muribaculum_4	-0.00606061	0.986743	-2.38
C00258	Muribaculum_4	0.030303	0.933773	1.77
C06422	Muribaculum_4	-0.260606	0.467089	0.03
C00103	Muribaculum_4	0.0909091	0.802772	3.35
C00055	Muribaculum_4	0.442424	0.200423	0.46
C00122	Muribaculum_4	0.224242	0.533401	0.82
C03668	Muribaculum_4	0.236364	0.510885	0.91
C00296	Muribaculum_4	-0.115152	0.75142	-3.91
C00507	Muribaculum_4	0.272727	0.445838	1.63
C02494	Muribaculum_4	0.00606061	0.986743	-0.11
C01835	Muribaculum_4	-0.0666667	0.854813	-2.3
C00881	Muribaculum_4	0.0787879	0.828717	-0.05
C00437	Muribaculum_4	-0.248485	0.488776	-0.22
C00158	Muribaculum_4	-0.29697	0.404702	-1.27
C21016	Muribaculum_4	0.175758	0.627188	-0.33
C00794	Muribaculum_4	-0.0424242	0.907364	-0.53
N-acetyl glycine	Muribaculum_4	0.272727	0.445838	0.07
C01013	Muribaculum_4	0.248485	0.488776	1.2
C00073	Muribaculum_4	0.0666667	0.854813	0.4
C00026	Muribaculum_4	0.321212	0.365468	1.95
C01042	Muribaculum_4	-0.151515	0.676065	2.26
C00051	Muribaculum_4	0.612121	0.0599721	3.02
C00106	Muribaculum_4	0.333333	0.346594	1.23
C02727	Muribaculum_4	-0.0787879	0.828717	-0.13
C01157	Muribaculum_4	0.00606061	0.986743	0.1
C00123	Muribaculum_4	-0.0181818	0.96024	-0.09
C00163	Muribaculum_4	-0.115152	0.75142	1.77
C00042	Muribaculum_4	-0.212121	0.556306	1.66
C00624	Muribaculum_4	-0.00606061	0.986743	1.51
C00250	Muribaculum_4	0.187879	0.603218	1.12
C01073	Muribaculum_4	-0.10303	0.776998	-0.6
C00299	Muribaculum_4	0.212121	0.556306	-0.64
C01089	Muribaculum_4	0.260606	0.467089	1.68
C00253	Muribaculum_4	0.0666667	0.854813	3.05
C00262	Muribaculum_4	-0.212121	0.556306	0.53
C00079	Muribaculum_4	0.0424242	0.907364	0.23
C00246	Muribaculum_4	0.236364	0.510885	3.21
C00360	Muribaculum_4	-0.030303	0.933773	-0.68
C00147	Muribaculum_4	0.10303	0.776998	1.4
C00178	Muribaculum_4	-0.321212	0.365468	2.33
C00847	Muribaculum_4	0.00606061	0.986743	1
C01762	Muribaculum_4	0.381818	0.276255	1.69
C03404	Muribaculum_4	0.2	0.579584	1.15
C00463	Muribaculum_4	-0.0909091	0.802772	0.06
C00078	Muribaculum_4	0.0909091	0.802772	0.17
Indoxyl-sulfate	Muribaculum_4			-2.46
C00864	Muribaculum_4	0.406061	0.244282	0.7
C00214	Muribaculum_4	-0.163636	0.651477	0.14
C08262	Muribaculum_4	0.212121	0.556306	1.54
C02336	Muribaculum_4	0.357576	0.310376	0.95
C01586	Muribaculum_4	0.454545	0.186905	0.87
C00642	Muribaculum_4	-0.0909091	0.802772	2.37
C05598	Muribaculum_4			0.75
Indoleacetylglycine	Muribaculum_4	0.29697	0.404702	0.34
C01744	Muribaculum_4	0.0424242	0.907364	1.63
C00120	Muribaculum_4	0.175758	0.627188	1.03
C00378	Muribaculum_4	0.163636	0.651477	-0.05
C07086	Muribaculum_4	0.115152	0.75142	-0.11
C05607	Muribaculum_4	0.466667	0.173939	-0.31
C00255	Muribaculum_4	0.309091	0.384841	-0.14
Cinnamoylglycine	Muribaculum_4	-0.0424242	0.907364	2.56
C22236	Muribaculum_4	0.0787879	0.828717	2.89
C05629	Muribaculum_4	-0.0424242	0.907364	3.78
C01585	Muribaculum_4	0.236364	0.510885	0.96
C00116	Muribaculum_4			0.73
C17647	Muribaculum_4	-0.260606	0.467089	2.32
C07880	Muribaculum_4	0.00606061	0.986743	0.33
C00695	Muribaculum_4	-0.10303	0.776998	0.93
C15517	Muribaculum_4	-0.127273	0.726057	2.49
C02528	Muribaculum_4	-0.2	0.579584	4.4
C04483	Muribaculum_4	-0.163636	0.651477	2.44
C03990	Muribaculum_4	-0.0424242	0.907364	2.84
C00134	Muribaculum_4
C00062	Muribaculum_4	-0.321212	0.365468	-0.23
C01152	Muribaculum_4	-0.0545455	0.881036	-0.19
C03406	Muribaculum_4			-0.26
C00213	Muribaculum_4	0.139394	0.700932	0.14
C00041	Muribaculum_4	0.139394	0.700932	0.14
C00475	Muribaculum_4	-0.0545455	0.881036	-1.08
C00300	Muribaculum_4	0.539394	0.107593	0.06
C00315	Muribaculum_4	0.0424242	0.907364	0.21
C00148	Muribaculum_4	-0.212121	0.556306	0.06
C00121	Muribaculum_4	-0.236364	0.510885	0.31
C00380	Muribaculum_4	-0.357576	0.310376	0.14
C00431	Muribaculum_4	0.0181818	0.96024	0.75
C00183	Muribaculum_4	-0.0666667	0.854813	0.74
C00750	Muribaculum_4	-0.127273	0.726057	2.26
C22223	Muribaculum_4	-0.212121	0.556306	0.15
C00082	Muribaculum_4	-0.0181818	0.96024	0.26
C00519	Muribaculum_4	0.0909091	0.802772	-0.09
C00318	Muribaculum_4	0.115152	0.75142	-0.86
5-Hydroxyindole	Muribaculum_4			0.07
3-Nitrotyrosine	Muribaculum_4	-0.0181818	0.96024	-0.79
C00314	Muribaculum_4	-0.0181818	0.96024	-0.55
C10172	Muribaculum_4	0.50303	0.138334	0.65
C00483	Muribaculum_4	0.29697	0.404702	-0.61
C03758	Muribaculum_4	0.030303	0.933773	-0.16
C00209	Muribaculum_4			-2.12
C00242	Muribaculum_4	0.2	0.579584	-2.01
C00294	Muribaculum_4	0.030303	0.933773	0.44
C00387	Muribaculum_4	0.321212	0.365468	0.09
C00212	Muribaculum_4	0.357576	0.310376	1.55
C15584	Muribaculum_4			-1.18
C01479	Muribaculum_4	0.224242	0.533401	0.4
C00504	Muribaculum_4	0.0424242	0.907364	-0.77
C00954	Muribaculum_4	-0.0909091	0.802772	1.13
C00114	Muribaculum_4	0.163636	0.651477	0.34
C01104	Muribaculum_4	0.224242	0.533401	-0.11
C00565	Muribaculum_4	-0.175758	0.627188	0.19
C05122	Muribaculum_4	0.175758	0.627188	0.51
C17649	Muribaculum_4			-0.38
C00047	Lachnospiraceae NK4A136 group_5	0.0545455	0.881036	0.27
C16741	Lachnospiraceae NK4A136 group_5	-0.00606061	0.986743	-0.69
C00077	Lachnospiraceae NK4A136 group_5	-0.357576	0.310376	0.64
C00135	Lachnospiraceae NK4A136 group_5	0.10303	0.776998	0.25
C00386	Lachnospiraceae NK4A136 group_5	0.127273	0.726057	-0.13
C00065	Lachnospiraceae NK4A136 group_5	0.0545455	0.881036	-0.48
C00152	Lachnospiraceae NK4A136 group_5	0.0424242	0.907364	-0.71
C00064	Lachnospiraceae NK4A136 group_5	-0.175758	0.627188	-0.27
C00188	Lachnospiraceae NK4A136 group_5	-0.0787879	0.828717	-0.56
C00245	Lachnospiraceae NK4A136 group_5	-0.0181818	0.96024	1.47
C00025	Lachnospiraceae NK4A136 group_5	-0.418182	0.229113	0.64
C00049	Lachnospiraceae NK4A136 group_5	-0.0181818	0.96024	0.39
C02721	Lachnospiraceae NK4A136 group_5	-0.321212	0.365468	0.6
C01551	Lachnospiraceae NK4A136 group_5	0.0181818	0.96024	0.26
C00257	Lachnospiraceae NK4A136 group_5	-0.139394	0.700932	-2.51
C02989	Lachnospiraceae NK4A136 group_5	-0.260606	0.467089	-0.52
C00037	Lachnospiraceae NK4A136 group_5	-0.175758	0.627188	-0.46
C00791	Lachnospiraceae NK4A136 group_5	0.115152	0.75142	-2.38
C00258	Lachnospiraceae NK4A136 group_5	-0.163636	0.651477	1.77
C06422	Lachnospiraceae NK4A136 group_5	-0.272727	0.445838	0.03
C00103	Lachnospiraceae NK4A136 group_5	-0.430303	0.214492	3.35
C00055	Lachnospiraceae NK4A136 group_5	0.030303	0.933773	0.46
C00122	Lachnospiraceae NK4A136 group_5	0.0545455	0.881036	0.82
C03668	Lachnospiraceae NK4A136 group_5	-0.030303	0.933773	0.91
C00296	Lachnospiraceae NK4A136 group_5	0.163636	0.651477	-3.91
C00507	Lachnospiraceae NK4A136 group_5	0.175758	0.627188	1.63
C02494	Lachnospiraceae NK4A136 group_5	0.0424242	0.907364	-0.11
C01835	Lachnospiraceae NK4A136 group_5	-0.0424242	0.907364	-2.3
C00881	Lachnospiraceae NK4A136 group_5	-0.10303	0.776998	-0.05
C00437	Lachnospiraceae NK4A136 group_5	-0.0909091	0.802772	-0.22
C00158	Lachnospiraceae NK4A136 group_5	0.127273	0.726057	-1.27
C21016	Lachnospiraceae NK4A136 group_5	0.0545455	0.881036	-0.33
C00794	Lachnospiraceae NK4A136 group_5	0.0181818	0.96024	-0.53
N-acetyl glycine	Lachnospiraceae NK4A136 group_5	-0.0666667	0.854813	0.07
C01013	Lachnospiraceae NK4A136 group_5	0.2	0.579584	1.2
C00073	Lachnospiraceae NK4A136 group_5	-0.175758	0.627188	0.4
C00026	Lachnospiraceae NK4A136 group_5	-0.175758	0.627188	1.95
C01042	Lachnospiraceae NK4A136 group_5	0.127273	0.726057	2.26
C00051	Lachnospiraceae NK4A136 group_5	-0.187879	0.603218	3.02
C00106	Lachnospiraceae NK4A136 group_5	-0.175758	0.627188	1.23
C02727	Lachnospiraceae NK4A136 group_5	-0.284848	0.425038	-0.13
C01157	Lachnospiraceae NK4A136 group_5	0.0424242	0.907364	0.1
C00123	Lachnospiraceae NK4A136 group_5	-0.00606061	0.986743	-0.09
C00163	Lachnospiraceae NK4A136 group_5	0.00606061	0.986743	1.77
C00042	Lachnospiraceae NK4A136 group_5	-0.030303	0.933773	1.66
C00624	Lachnospiraceae NK4A136 group_5	0.0424242	0.907364	1.51
C00250	Lachnospiraceae NK4A136 group_5	0.10303	0.776998	1.12
C01073	Lachnospiraceae NK4A136 group_5	-0.030303	0.933773	-0.6
C00299	Lachnospiraceae NK4A136 group_5	-0.0545455	0.881036	-0.64
C01089	Lachnospiraceae NK4A136 group_5	-0.175758	0.627188	1.68
C00253	Lachnospiraceae NK4A136 group_5	0.10303	0.776998	3.05
C00262	Lachnospiraceae NK4A136 group_5	-0.0424242	0.907364	0.53
C00079	Lachnospiraceae NK4A136 group_5	0.0181818	0.96024	0.23
C00246	Lachnospiraceae NK4A136 group_5	-0.10303	0.776998	3.21
C00360	Lachnospiraceae NK4A136 group_5	0.321212	0.365468	-0.68
C00147	Lachnospiraceae NK4A136 group_5	-0.0666667	0.854813	1.4
C00178	Lachnospiraceae NK4A136 group_5	-0.309091	0.384841	2.33
C00847	Lachnospiraceae NK4A136 group_5	0.224242	0.533401	1
C01762	Lachnospiraceae NK4A136 group_5	-0.321212	0.365468	1.69
C03404	Lachnospiraceae NK4A136 group_5	0.151515	0.676065	1.15
C00463	Lachnospiraceae NK4A136 group_5	0.0909091	0.802772	0.06
C00078	Lachnospiraceae NK4A136 group_5	-0.00606061	0.986743	0.17
Indoxyl-sulfate	Lachnospiraceae NK4A136 group_5			-2.46
C00864	Lachnospiraceae NK4A136 group_5	0.0424242	0.907364	0.7
C00214	Lachnospiraceae NK4A136 group_5	0.030303	0.933773	0.14
C08262	Lachnospiraceae NK4A136 group_5	-0.151515	0.676065	1.54
C02336	Lachnospiraceae NK4A136 group_5	0.321212	0.365468	0.95
C01586	Lachnospiraceae NK4A136 group_5	0.29697	0.404702	0.87
C00642	Lachnospiraceae NK4A136 group_5	-0.0181818	0.96024	2.37
C05598	Lachnospiraceae NK4A136 group_5			0.75
Indoleacetylglycine	Lachnospiraceae NK4A136 group_5	-0.272727	0.445838	0.34
C01744	Lachnospiraceae NK4A136 group_5	0.393939	0.259998	1.63
C00120	Lachnospiraceae NK4A136 group_5	0.224242	0.533401	1.03
C00378	Lachnospiraceae NK4A136 group_5	-0.0181818	0.96024	-0.05
C07086	Lachnospiraceae NK4A136 group_5	-0.248485	0.488776	-0.11
C05607	Lachnospiraceae NK4A136 group_5	0.0545455	0.881036	-0.31
C00255	Lachnospiraceae NK4A136 group_5	0.224242	0.533401	-0.14
Cinnamoylglycine	Lachnospiraceae NK4A136 group_5	0.29697	0.404702	2.56
C22236	Lachnospiraceae NK4A136 group_5	0.0666667	0.854813	2.89
C05629	Lachnospiraceae NK4A136 group_5	0.0424242	0.907364	3.78
C01585	Lachnospiraceae NK4A136 group_5	-0.212121	0.556306	0.96
C00116	Lachnospiraceae NK4A136 group_5			0.73
C17647	Lachnospiraceae NK4A136 group_5	-0.0424242	0.907364	2.32
C07880	Lachnospiraceae NK4A136 group_5	0.260606	0.467089	0.33
C00695	Lachnospiraceae NK4A136 group_5	0.0545455	0.881036	0.93
C15517	Lachnospiraceae NK4A136 group_5	0.151515	0.676065	2.49
C02528	Lachnospiraceae NK4A136 group_5	-0.00606061	0.986743	4.4
C04483	Lachnospiraceae NK4A136 group_5	0.0787879	0.828717	2.44
C03990	Lachnospiraceae NK4A136 group_5	0.224242	0.533401	2.84
C00134	Lachnospiraceae NK4A136 group_5
C00062	Lachnospiraceae NK4A136 group_5	0.115152	0.75142	-0.23
C01152	Lachnospiraceae NK4A136 group_5	0.175758	0.627188	-0.19
C03406	Lachnospiraceae NK4A136 group_5			-0.26
C00213	Lachnospiraceae NK4A136 group_5	0.357576	0.310376	0.14
C00041	Lachnospiraceae NK4A136 group_5	0.357576	0.310376	0.14
C00475	Lachnospiraceae NK4A136 group_5	0.0545455	0.881036	-1.08
C00300	Lachnospiraceae NK4A136 group_5	-0.0909091	0.802772	0.06
C00315	Lachnospiraceae NK4A136 group_5	0.430303	0.214492	0.21
C00148	Lachnospiraceae NK4A136 group_5	-0.0666667	0.854813	0.06
C00121	Lachnospiraceae NK4A136 group_5	0.187879	0.603218	0.31
C00380	Lachnospiraceae NK4A136 group_5	-0.10303	0.776998	0.14
C00431	Lachnospiraceae NK4A136 group_5	-0.0545455	0.881036	0.75
C00183	Lachnospiraceae NK4A136 group_5	0.0181818	0.96024	0.74
C00750	Lachnospiraceae NK4A136 group_5	-0.10303	0.776998	2.26
C22223	Lachnospiraceae NK4A136 group_5	0.115152	0.75142	0.15
C00082	Lachnospiraceae NK4A136 group_5	0.0424242	0.907364	0.26
C00519	Lachnospiraceae NK4A136 group_5	0.248485	0.488776	-0.09
C00318	Lachnospiraceae NK4A136 group_5	0.381818	0.276255	-0.86
5-Hydroxyindole	Lachnospiraceae NK4A136 group_5			0.07
3-Nitrotyrosine	Lachnospiraceae NK4A136 group_5	-0.0666667	0.854813	-0.79
C00314	Lachnospiraceae NK4A136 group_5	-0.0666667	0.854813	-0.55
C10172	Lachnospiraceae NK4A136 group_5	0.0909091	0.802772	0.65
C00483	Lachnospiraceae NK4A136 group_5	-0.793939	0.00609992	-0.61
C03758	Lachnospiraceae NK4A136 group_5	-0.0787879	0.828717	-0.16
C00209	Lachnospiraceae NK4A136 group_5			-2.12
C00242	Lachnospiraceae NK4A136 group_5	0.030303	0.933773	-2.01
C00294	Lachnospiraceae NK4A136 group_5	0.10303	0.776998	0.44
C00387	Lachnospiraceae NK4A136 group_5	0.0545455	0.881036	0.09
C00212	Lachnospiraceae NK4A136 group_5	0.2	0.579584	1.55
C15584	Lachnospiraceae NK4A136 group_5			-1.18
C01479	Lachnospiraceae NK4A136 group_5	0.248485	0.488776	0.4
C00504	Lachnospiraceae NK4A136 group_5	-0.00606061	0.986743	-0.77
C00954	Lachnospiraceae NK4A136 group_5	-0.139394	0.700932	1.13
C00114	Lachnospiraceae NK4A136 group_5	0.0787879	0.828717	0.34
C01104	Lachnospiraceae NK4A136 group_5	0.2	0.579584	-0.11
C00565	Lachnospiraceae NK4A136 group_5	0.10303	0.776998	0.19
C05122	Lachnospiraceae NK4A136 group_5	-0.00606061	0.986743	0.51
C17649	Lachnospiraceae NK4A136 group_5			-0.38
C00047	Lachnospiraceae UCG-008_6	-0.0909091	0.802772	0.27
C16741	Lachnospiraceae UCG-008_6	0.10303	0.776998	-0.69
C00077	Lachnospiraceae UCG-008_6	-0.0545455	0.881036	0.64
C00135	Lachnospiraceae UCG-008_6	-0.175758	0.627188	0.25
C00386	Lachnospiraceae UCG-008_6	0.0424242	0.907364	-0.13
C00065	Lachnospiraceae UCG-008_6	-0.0909091	0.802772	-0.48
C00152	Lachnospiraceae UCG-008_6	-0.175758	0.627188	-0.71
C00064	Lachnospiraceae UCG-008_6	-0.381818	0.276255	-0.27
C00188	Lachnospiraceae UCG-008_6	-0.381818	0.276255	-0.56
C00245	Lachnospiraceae UCG-008_6	0.0424242	0.907364	1.47
C00025	Lachnospiraceae UCG-008_6	0.236364	0.510885	0.64
C00049	Lachnospiraceae UCG-008_6	0.187879	0.603218	0.39
C02721	Lachnospiraceae UCG-008_6	0.236364	0.510885	0.6
C01551	Lachnospiraceae UCG-008_6	-0.624242	0.0537178	0.26
C00257	Lachnospiraceae UCG-008_6	-0.357576	0.310376	-2.51
C02989	Lachnospiraceae UCG-008_6	-0.466667	0.173939	-0.52
C00037	Lachnospiraceae UCG-008_6	-0.309091	0.384841	-0.46
C00791	Lachnospiraceae UCG-008_6	-0.284848	0.425038	-2.38
C00258	Lachnospiraceae UCG-008_6	0.284848	0.425038	1.77
C06422	Lachnospiraceae UCG-008_6	-0.6	0.066688	0.03
C00103	Lachnospiraceae UCG-008_6	0.357576	0.310376	3.35
C00055	Lachnospiraceae UCG-008_6	0.430303	0.214492	0.46
C00122	Lachnospiraceae UCG-008_6	-0.175758	0.627188	0.82
C03668	Lachnospiraceae UCG-008_6	-0.260606	0.467089	0.91
C00296	Lachnospiraceae UCG-008_6	-0.163636	0.651477	-3.91
C00507	Lachnospiraceae UCG-008_6	0.272727	0.445838	1.63
C02494	Lachnospiraceae UCG-008_6	0.0909091	0.802772	-0.11
C01835	Lachnospiraceae UCG-008_6	-0.163636	0.651477	-2.3
C00881	Lachnospiraceae UCG-008_6	-0.418182	0.229113	-0.05
C00437	Lachnospiraceae UCG-008_6	-0.2	0.579584	-0.22
C00158	Lachnospiraceae UCG-008_6	0.0909091	0.802772	-1.27
C21016	Lachnospiraceae UCG-008_6	0.0181818	0.96024	-0.33
C00794	Lachnospiraceae UCG-008_6	0.309091	0.384841	-0.53
N-acetyl glycine	Lachnospiraceae UCG-008_6	-0.272727	0.445838	0.07
C01013	Lachnospiraceae UCG-008_6	0.0424242	0.907364	1.2
C00073	Lachnospiraceae UCG-008_6	-0.418182	0.229113	0.4
C00026	Lachnospiraceae UCG-008_6	0.381818	0.276255	1.95
C01042	Lachnospiraceae UCG-008_6	0.478788	0.161523	2.26
C00051	Lachnospiraceae UCG-008_6	-0.260606	0.467089	3.02
C00106	Lachnospiraceae UCG-008_6	0.29697	0.404702	1.23
C02727	Lachnospiraceae UCG-008_6	-0.175758	0.627188	-0.13
C01157	Lachnospiraceae UCG-008_6	-0.151515	0.676065	0.1
C00123	Lachnospiraceae UCG-008_6	-0.00606061	0.986743	-0.09
C00163	Lachnospiraceae UCG-008_6	0.224242	0.533401	1.77
C00042	Lachnospiraceae UCG-008_6	0.369697	0.29305	1.66
C00624	Lachnospiraceae UCG-008_6	0.224242	0.533401	1.51
C00250	Lachnospiraceae UCG-008_6	0.260606	0.467089	1.12
C01073	Lachnospiraceae UCG-008_6	-0.29697	0.404702	-0.6
C00299	Lachnospiraceae UCG-008_6	0.527273	0.117308	-0.64
C01089	Lachnospiraceae UCG-008_6	0.309091	0.384841	1.68
C00253	Lachnospiraceae UCG-008_6	0.345455	0.328227	3.05
C00262	Lachnospiraceae UCG-008_6	0.030303	0.933773	0.53
C00079	Lachnospiraceae UCG-008_6	-0.284848	0.425038	0.23
C00246	unclassified_Oscillospiraceae_210	0.745455	0.0133301	3.21
C00360	Lachnospiraceae UCG-008_6	-0.0787879	0.828717	-0.68
C00147	Lachnospiraceae UCG-008_6	-0.442424	0.200423	1.4
C00178	Lachnospiraceae UCG-008_6	-0.612121	0.0599721	2.33
C00847	Lachnospiraceae UCG-008_6	0.248485	0.488776	1
C01762	Lachnospiraceae UCG-008_6	0.0181818	0.96024	1.69
C03404	Lachnospiraceae UCG-008_6	0.406061	0.244282	1.15
C00463	Lachnospiraceae UCG-008_6	-0.212121	0.556306	0.06
C00078	Lachnospiraceae UCG-008_6	-0.236364	0.510885	0.17
Indoxyl-sulfate	Lachnospiraceae UCG-008_6			-2.46
C00864	Lachnospiraceae UCG-008_6	0.454545	0.186905	0.7
C00214	Lachnospiraceae UCG-008_6	-0.321212	0.365468	0.14
C08262	Lachnospiraceae UCG-008_6	0.187879	0.603218	1.54
C02336	Lachnospiraceae UCG-008_6	0.284848	0.425038	0.95
C01586	Lachnospiraceae UCG-008_6	0.163636	0.651477	0.87
C00642	Lachnospiraceae UCG-008_6	0.187879	0.603218	2.37
C05598	Lachnospiraceae UCG-008_6			0.75
Indoleacetylglycine	Lachnospiraceae UCG-008_6	-0.612121	0.0599721	0.34
C01744	Lachnospiraceae UCG-008_6	0.672727	0.0330412	1.63
C00120	Lachnospiraceae UCG-008_6	0.369697	0.29305	1.03
C00378	Lachnospiraceae UCG-008_6	-0.284848	0.425038	-0.05
C07086	Lachnospiraceae UCG-008_6	-0.187879	0.603218	-0.11
C05607	Lachnospiraceae UCG-008_6	0.0909091	0.802772	-0.31
C00255	Lachnospiraceae UCG-008_6	0.393939	0.259998	-0.14
Cinnamoylglycine	Lachnospiraceae UCG-008_6	-0.127273	0.726057	2.56
C22236	Lachnospiraceae UCG-008_6	0.345455	0.328227	2.89
C05629	Lachnospiraceae UCG-008_6	0.393939	0.259998	3.78
C01585	Lachnospiraceae UCG-008_6	0.0666667	0.854813	0.96
C00116	Lachnospiraceae UCG-008_6			0.73
C17647	Lachnospiraceae UCG-008_6	-0.29697	0.404702	2.32
C07880	Lachnospiraceae UCG-008_6	-0.030303	0.933773	0.33
C00695	Lachnospiraceae UCG-008_6	-0.406061	0.244282	0.93
C15517	Lachnospiraceae UCG-008_6	0.272727	0.445838	2.49
C02528	Lachnospiraceae UCG-008_6	0.381818	0.276255	4.4
C04483	Lachnospiraceae UCG-008_6	0.0787879	0.828717	2.44
C03990	Lachnospiraceae UCG-008_6	0.430303	0.214492	2.84
C00134	Lachnospiraceae UCG-008_6
C00062	Lachnospiraceae UCG-008_6	0.0545455	0.881036	-0.23
C01152	Lachnospiraceae UCG-008_6	-0.0181818	0.96024	-0.19
C03406	Lachnospiraceae UCG-008_6			-0.26
C00213	Lachnospiraceae UCG-008_6	0.10303	0.776998	0.14
C00041	Lachnospiraceae UCG-008_6	0.10303	0.776998	0.14
C00475	Lachnospiraceae UCG-008_6	0.115152	0.75142	-1.08
C00300	Lachnospiraceae UCG-008_6	0.139394	0.700932	0.06
C00315	Lachnospiraceae UCG-008_6	-0.236364	0.510885	0.21
C00148	Lachnospiraceae UCG-008_6	-0.224242	0.533401	0.06
C00121	Lachnospiraceae UCG-008_6	-0.127273	0.726057	0.31
C00380	Lachnospiraceae UCG-008_6	-0.284848	0.425038	0.14
C00431	Lachnospiraceae UCG-008_6	-0.163636	0.651477	0.75
C00183	Lachnospiraceae UCG-008_6	-0.10303	0.776998	0.74
C00750	Lachnospiraceae UCG-008_6	-0.260606	0.467089	2.26
C22223	Lachnospiraceae UCG-008_6	-0.0545455	0.881036	0.15
C00082	Lachnospiraceae UCG-008_6	-0.309091	0.384841	0.26
C00519	Lachnospiraceae UCG-008_6	0.260606	0.467089	-0.09
C00318	Lachnospiraceae UCG-008_6	0.309091	0.384841	-0.86
5-Hydroxyindole	Lachnospiraceae UCG-008_6			0.07
3-Nitrotyrosine	Lachnospiraceae UCG-008_6	-0.0666667	0.854813	-0.79
C00314	Lachnospiraceae UCG-008_6	0.10303	0.776998	-0.55
C10172	Lachnospiraceae UCG-008_6	0.0545455	0.881036	0.65
C00483	Lachnospiraceae UCG-008_6	-0.224242	0.533401	-0.61
C03758	Lachnospiraceae UCG-008_6	-0.393939	0.259998	-0.16
C00209	Lachnospiraceae UCG-008_6			-2.12
C00242	Lachnospiraceae UCG-008_6	0.6	0.066688	-2.01
C00294	Lachnospiraceae UCG-008_6	0.6	0.066688	0.44
C00387	Lachnospiraceae UCG-008_6	0.624242	0.0537178	0.09
C00212	Lachnospiraceae UCG-008_6	0.345455	0.328227	1.55
C15584	Lachnospiraceae UCG-008_6			-1.18
C01479	Lachnospiraceae UCG-008_6	0.587879	0.0738777	0.4
C00504	Lachnospiraceae UCG-008_6	-0.151515	0.676065	-0.77
C00954	Lachnospiraceae UCG-008_6	0.10303	0.776998	1.13
C00114	Lachnospiraceae UCG-008_6	-0.260606	0.467089	0.34
C01104	Lachnospiraceae UCG-008_6	0.260606	0.467089	-0.11
C00565	Lachnospiraceae UCG-008_6	-0.29697	0.404702	0.19
C05122	Lachnospiraceae UCG-008_6	-0.175758	0.627188	0.51
C17649	Lachnospiraceae UCG-008_6			-0.38
C00047	unclassified_Bacteroidales_7	0.2	0.579584	0.27
C16741	unclassified_Bacteroidales_7	-0.0545455	0.881036	-0.69
C00077	unclassified_Bacteroidales_7	-0.418182	0.229113	0.64
C00135	unclassified_Bacteroidales_7	0.0909091	0.802772	0.25
C00386	unclassified_Bacteroidales_7	0.393939	0.259998	-0.13
C00065	unclassified_Bacteroidales_7	0.2	0.579584	-0.48
C00152	unclassified_Bacteroidales_7	0.175758	0.627188	-0.71
C00064	unclassified_Bacteroidales_7	0.00606061	0.986743	-0.27
C00188	unclassified_Bacteroidales_7	0.00606061	0.986743	-0.56
C00245	unclassified_Bacteroidales_7	0.430303	0.214492	1.47
C00025	unclassified_Bacteroidales_7	0.0666667	0.854813	0.64
C00049	unclassified_Bacteroidales_7	0.115152	0.75142	0.39
C02721	unclassified_Bacteroidales_7	-0.0181818	0.96024	0.6
C01551	unclassified_Bacteroidales_7	0.10303	0.776998	0.26
C00257	unclassified_Bacteroidales_7	0.466667	0.173939	-2.51
C02989	unclassified_Bacteroidales_7	0.369697	0.29305	-0.52
C00037	unclassified_Bacteroidales_7	0.260606	0.467089	-0.46
C00791	unclassified_Bacteroidales_7	-0.187879	0.603218	-2.38
C00258	unclassified_Bacteroidales_7	-0.515152	0.127553	1.77
C06422	unclassified_Bacteroidales_7	0.163636	0.651477	0.03
C00103	unclassified_Bacteroidales_7	-0.0424242	0.907364	3.35
C00055	unclassified_Bacteroidales_7	0.0666667	0.854813	0.46
C00122	unclassified_Bacteroidales_7	0.139394	0.700932	0.82
C03668	unclassified_Bacteroidales_7	0.127273	0.726057	0.91
C00296	unclassified_Bacteroidales_7	0.00606061	0.986743	-3.91
C00507	unclassified_Bacteroidales_7	-0.212121	0.556306	1.63
C02494	unclassified_Bacteroidales_7	0.0545455	0.881036	-0.11
C01835	unclassified_Bacteroidales_7	0.345455	0.328227	-2.3
C00881	unclassified_Bacteroidales_7	0.369697	0.29305	-0.05
C00437	unclassified_Bacteroidales_7	0.10303	0.776998	-0.22
C00158	unclassified_Bacteroidales_7	-0.236364	0.510885	-1.27
C21016	unclassified_Bacteroidales_7	0.478788	0.161523	-0.33
C00794	unclassified_Bacteroidales_7	0.309091	0.384841	-0.53
N-acetyl glycine	unclassified_Bacteroidales_7	0.357576	0.310376	0.07
C01013	unclassified_Bacteroidales_7	0.430303	0.214492	1.2
C00073	unclassified_Bacteroidales_7	0.224242	0.533401	0.4
C00026	unclassified_Bacteroidales_7	-0.00606061	0.986743	1.95
C01042	unclassified_Bacteroidales_7	-0.406061	0.244282	2.26
C00051	unclassified_Bacteroidales_7	0.709091	0.0216659	3.02
C00106	unclassified_Bacteroidales_7	-0.309091	0.384841	1.23
C02727	unclassified_Bacteroidales_7	0.284848	0.425038	-0.13
C01157	unclassified_Bacteroidales_7	0.0909091	0.802772	0.1
C00123	unclassified_Bacteroidales_7	0.139394	0.700932	-0.09
C00163	unclassified_Bacteroidales_7	0.2	0.579584	1.77
C00042	unclassified_Bacteroidales_7	0.0787879	0.828717	1.66
C00624	unclassified_Bacteroidales_7	-0.393939	0.259998	1.51
C00250	unclassified_Bacteroidales_7	-0.284848	0.425038	1.12
C01073	unclassified_Bacteroidales_7	-0.163636	0.651477	-0.6
C00299	unclassified_Bacteroidales_7	0.115152	0.75142	-0.64
C01089	unclassified_Bacteroidales_7	-0.260606	0.467089	1.68
C00253	unclassified_Bacteroidales_7	-0.139394	0.700932	3.05
C00262	unclassified_Bacteroidales_7	-0.430303	0.214492	0.53
C00079	unclassified_Bacteroidales_7	0.030303	0.933773	0.23
C00246	unclassified_Bacteroidales_7	-0.224242	0.533401	3.21
C00360	unclassified_Bacteroidales_7	0.333333	0.346594	-0.68
C00147	unclassified_Bacteroidales_7	-0.212121	0.556306	1.4
C00178	unclassified_Bacteroidales_7	0.2	0.579584	2.33
C00847	unclassified_Bacteroidales_7	-0.0666667	0.854813	1
C01762	unclassified_Bacteroidales_7	0.0909091	0.802772	1.69
C03404	unclassified_Bacteroidales_7	0.00606061	0.986743	1.15
C00463	unclassified_Bacteroidales_7	-0.0545455	0.881036	0.06
C00078	unclassified_Bacteroidales_7	0.10303	0.776998	0.17
Indoxyl-sulfate	unclassified_Bacteroidales_7			-2.46
C00864	unclassified_Bacteroidales_7	0.163636	0.651477	0.7
C00214	unclassified_Bacteroidales_7	0.345455	0.328227	0.14
C08262	unclassified_Bacteroidales_7	-0.393939	0.259998	1.54
C02336	unclassified_Bacteroidales_7	0.454545	0.186905	0.95
C01586	unclassified_Bacteroidales_7	0.466667	0.173939	0.87
C00642	unclassified_Bacteroidales_7	-0.50303	0.138334	2.37
C05598	unclassified_Bacteroidales_7			0.75
Indoleacetylglycine	unclassified_Bacteroidales_7	0.660606	0.0375884	0.34
C01744	unclassified_Bacteroidales_7	-0.490909	0.149656	1.63
C00120	unclassified_Bacteroidales_7	-0.151515	0.676065	1.03
C00378	unclassified_Bacteroidales_7	0.0787879	0.828717	-0.05
C07086	unclassified_Bacteroidales_7	0.030303	0.933773	-0.11
C05607	unclassified_Bacteroidales_7	0.260606	0.467089	-0.31
C00255	unclassified_Bacteroidales_7	0.430303	0.214492	-0.14
Cinnamoylglycine	unclassified_Bacteroidales_7	0.284848	0.425038	2.56
C22236	unclassified_Bacteroidales_7	-0.406061	0.244282	2.89
C05629	unclassified_Bacteroidales_7	-0.527273	0.117308	3.78
C01585	unclassified_Bacteroidales_7	-0.163636	0.651477	0.96
C00116	unclassified_Bacteroidales_7			0.73
C17647	unclassified_Bacteroidales_7	0.418182	0.229113	2.32
C07880	unclassified_Bacteroidales_7	0.418182	0.229113	0.33
C00695	unclassified_Bacteroidales_7	0.321212	0.365468	0.93
C15517	unclassified_Bacteroidales_7	0.0666667	0.854813	2.49
C02528	unclassified_Bacteroidales_7	-0.0787879	0.828717	4.4
C04483	unclassified_Bacteroidales_7	0.236364	0.510885	2.44
C03990	unclassified_Bacteroidales_7	-0.309091	0.384841	2.84
C00134	unclassified_Bacteroidales_7
C00062	unclassified_Bacteroidales_7	0.0909091	0.802772	-0.23
C01152	unclassified_Bacteroidales_7	0.115152	0.75142	-0.19
C03406	unclassified_Bacteroidales_7			-0.26
C00213	unclassified_Bacteroidales_7	0.321212	0.365468	0.14
C00041	unclassified_Bacteroidales_7	0.321212	0.365468	0.14
C00475	unclassified_Bacteroidales_7	0.29697	0.404702	-1.08
C00300	unclassified_Bacteroidales_7	0.115152	0.75142	0.06
C00315	unclassified_Bacteroidales_7	-0.393939	0.259998	0.21
C00148	unclassified_Bacteroidales_7	-0.115152	0.75142	0.06
C00121	unclassified_Bacteroidales_7	-0.187879	0.603218	0.31
C00380	unclassified_Bacteroidales_7	-0.115152	0.75142	0.14
C00431	unclassified_Bacteroidales_7	0.0909091	0.802772	0.75
C00183	unclassified_Bacteroidales_7	0.00606061	0.986743	0.74
C00750	unclassified_Bacteroidales_7	-0.29697	0.404702	2.26
C22223	unclassified_Bacteroidales_7	0.0181818	0.96024	0.15
C00082	unclassified_Bacteroidales_7	-0.0545455	0.881036	0.26
C00519	unclassified_Bacteroidales_7	0.309091	0.384841	-0.09
C00318	unclassified_Bacteroidales_7	0.175758	0.627188	-0.86
5-Hydroxyindole	unclassified_Bacteroidales_7			0.07
3-Nitrotyrosine	unclassified_Bacteroidales_7	0.345455	0.328227	-0.79
C00314	unclassified_Bacteroidales_7	-0.139394	0.700932	-0.55
C10172	unclassified_Bacteroidales_7	0.50303	0.138334	0.65
C00483	unclassified_Bacteroidales_7	0.248485	0.488776	-0.61
C03758	unclassified_Bacteroidales_7	0.539394	0.107593	-0.16
C00209	unclassified_Bacteroidales_7			-2.12
C00242	unclassified_Bacteroidales_7	-0.187879	0.603218	-2.01
C00294	unclassified_Bacteroidales_7	0.0424242	0.907364	0.44
C00387	unclassified_Bacteroidales_7	-0.0666667	0.854813	0.09
C00212	unclassified_Bacteroidales_7	-0.187879	0.603218	1.55
C15584	unclassified_Bacteroidales_7			-1.18
C01479	unclassified_Bacteroidales_7	0.00606061	0.986743	0.4
C00504	unclassified_Bacteroidales_7	-0.29697	0.404702	-0.77
C00954	unclassified_Bacteroidales_7	-0.163636	0.651477	1.13
C00114	unclassified_Bacteroidales_7	-0.175758	0.627188	0.34
C01104	unclassified_Bacteroidales_7	-0.0424242	0.907364	-0.11
C00565	unclassified_Bacteroidales_7	0.260606	0.467089	0.19
C05122	unclassified_Bacteroidales_7	0.527273	0.117308	0.51
C17649	unclassified_Bacteroidales_7			-0.38
C00047	Parasutterella_8	-0.115152	0.75142	0.27
C16741	Parasutterella_8	0.248485	0.488776	-0.69
C00077	Parasutterella_8	-0.151515	0.676065	0.64
C00135	Parasutterella_8	0.0909091	0.802772	0.25
C00386	Parasutterella_8	0.0787879	0.828717	-0.13
C00065	Parasutterella_8	-0.115152	0.75142	-0.48
C00152	Parasutterella_8	-0.0424242	0.907364	-0.71
C00064	Parasutterella_8	0.10303	0.776998	-0.27
C00188	Parasutterella_8	0.127273	0.726057	-0.56
C00245	Parasutterella_8	-0.127273	0.726057	1.47
C00025	Parasutterella_8	0.0545455	0.881036	0.64
C00049	Parasutterella_8	-0.345455	0.328227	0.39
C02721	Parasutterella_8	-0.139394	0.700932	0.6
C01551	Parasutterella_8	-0.0666667	0.854813	0.26
C00257	Parasutterella_8	-0.163636	0.651477	-2.51
C02989	Parasutterella_8	0.127273	0.726057	-0.52
C00037	Parasutterella_8	0.00606061	0.986743	-0.46
C00791	Parasutterella_8	-0.00606061	0.986743	-2.38
C00258	Parasutterella_8	0.0545455	0.881036	1.77
C06422	Parasutterella_8	-0.357576	0.310376	0.03
C00103	Parasutterella_8	0.139394	0.700932	3.35
C00055	Parasutterella_8	0.418182	0.229113	0.46
C00122	Parasutterella_8	0.284848	0.425038	0.82
C03668	Parasutterella_8	0.309091	0.384841	0.91
C00296	Parasutterella_8	-0.29697	0.404702	-3.91
C00507	Parasutterella_8	0.187879	0.603218	1.63
C02494	Parasutterella_8	-0.0666667	0.854813	-0.11
C01835	Parasutterella_8	-0.187879	0.603218	-2.3
C00881	Parasutterella_8	0.00606061	0.986743	-0.05
C00437	Parasutterella_8	-0.2	0.579584	-0.22
C00158	Parasutterella_8	-0.381818	0.276255	-1.27
C21016	Parasutterella_8	0.163636	0.651477	-0.33
C00794	Parasutterella_8	-0.10303	0.776998	-0.53
N-acetyl glycine	Parasutterella_8	0.175758	0.627188	0.07
C01013	Parasutterella_8	0.29697	0.404702	1.2
C00073	Parasutterella_8	0.115152	0.75142	0.4
C00026	Parasutterella_8	0.309091	0.384841	1.95
C01042	Parasutterella_8	-0.163636	0.651477	2.26
C00051	Parasutterella_8	0.6	0.066688	3.02
C00106	Parasutterella_8	0.333333	0.346594	1.23
C02727	Parasutterella_8	-0.030303	0.933773	-0.13
C01157	Parasutterella_8	0.0424242	0.907364	0.1
C00123	Parasutterella_8	-0.00606061	0.986743	-0.09
C00163	Parasutterella_8	-0.151515	0.676065	1.77
C00042	Parasutterella_8	-0.272727	0.445838	1.66
C00624	Parasutterella_8	-0.0666667	0.854813	1.51
C00250	Parasutterella_8	0.115152	0.75142	1.12
C01073	Parasutterella_8	-0.0545455	0.881036	-0.6
C00299	Parasutterella_8	0.151515	0.676065	-0.64
C01089	Parasutterella_8	0.309091	0.384841	1.68
C00253	Parasutterella_8	0.030303	0.933773	3.05
C00262	Parasutterella_8	-0.236364	0.510885	0.53
C00079	Parasutterella_8	0.0787879	0.828717	0.23
C00246	Parasutterella_8	0.272727	0.445838	3.21
C00360	Parasutterella_8	-0.0545455	0.881036	-0.68
C00147	Parasutterella_8	0.139394	0.700932	1.4
C00178	Parasutterella_8	-0.369697	0.29305	2.33
C00847	Parasutterella_8	-0.0909091	0.802772	1
C01762	Parasutterella_8	0.357576	0.310376	1.69
C03404	Parasutterella_8	0.163636	0.651477	1.15
C00463	Parasutterella_8	-0.0666667	0.854813	0.06
C00078	Parasutterella_8	0.139394	0.700932	0.17
Indoxyl-sulfate	Parasutterella_8			-2.46
C00864	Parasutterella_8	0.357576	0.310376	0.7
C00214	Parasutterella_8	-0.212121	0.556306	0.14
C08262	Parasutterella_8	0.224242	0.533401	1.54
C02336	Parasutterella_8	0.381818	0.276255	0.95
C01586	Parasutterella_8	0.466667	0.173939	0.87
C00642	Parasutterella_8	-0.0909091	0.802772	2.37
C05598	Parasutterella_8			0.75
Indoleacetylglycine	Parasutterella_8	0.248485	0.488776	0.34
C01744	Parasutterella_8	-0.0181818	0.96024	1.63
C00120	Parasutterella_8	0.115152	0.75142	1.03
C00378	Parasutterella_8	-0.00606061	0.986743	-0.05
C07086	Parasutterella_8	0.0666667	0.854813	-0.11
C05607	Parasutterella_8	0.333333	0.346594	-0.31
C00255	Parasutterella_8	0.248485	0.488776	-0.14
Cinnamoylglycine	Parasutterella_8	-0.0424242	0.907364	2.56
C22236	Parasutterella_8	0.030303	0.933773	2.89
C05629	Parasutterella_8	-0.0424242	0.907364	3.78
C01585	Parasutterella_8	0.187879	0.603218	0.96
C00116	Parasutterella_8			0.73
C17647	Parasutterella_8	-0.333333	0.346594	2.32
C07880	Parasutterella_8	0.00606061	0.986743	0.33
C00695	Parasutterella_8	-0.115152	0.75142	0.93
C15517	Parasutterella_8	-0.224242	0.533401	2.49
C02528	Parasutterella_8	-0.260606	0.467089	4.4
C04483	Parasutterella_8	-0.224242	0.533401	2.44
C03990	Parasutterella_8	-0.10303	0.776998	2.84
C00134	Parasutterella_8
C00062	Parasutterella_8	-0.309091	0.384841	-0.23
C01152	Parasutterella_8	-0.0666667	0.854813	-0.19
C03406	Parasutterella_8			-0.26
C00213	Parasutterella_8	0.175758	0.627188	0.14
C00041	Parasutterella_8	0.175758	0.627188	0.14
C00475	Parasutterella_8	-0.0545455	0.881036	-1.08
C00300	Parasutterella_8	0.539394	0.107593	0.06
C00315	Parasutterella_8	0.0666667	0.854813	0.21
C00148	Parasutterella_8	-0.212121	0.556306	0.06
C00121	Parasutterella_8	-0.248485	0.488776	0.31
C00380	Parasutterella_8	-0.357576	0.310376	0.14
C00431	Parasutterella_8	0.0909091	0.802772	0.75
C00183	Parasutterella_8	0.0181818	0.96024	0.74
C00750	Parasutterella_8	-0.0545455	0.881036	2.26
C22223	Parasutterella_8	-0.212121	0.556306	0.15
C00082	Parasutterella_8	-0.0181818	0.96024	0.26
C00519	Parasutterella_8	0.0909091	0.802772	-0.09
C00318	Parasutterella_8	0.127273	0.726057	-0.86
5-Hydroxyindole	Parasutterella_8			0.07
3-Nitrotyrosine	Parasutterella_8	0.00606061	0.986743	-0.79
C00314	Parasutterella_8	-0.030303	0.933773	-0.55
C10172	Parasutterella_8	0.563636	0.089724	0.65
C00483	Parasutterella_8	0.321212	0.365468	-0.61
C03758	Parasutterella_8	0.0424242	0.907364	-0.16
C00209	Parasutterella_8			-2.12
C00242	Parasutterella_8	0.224242	0.533401	-2.01
C00294	Parasutterella_8	-0.0181818	0.96024	0.44
C00387	Parasutterella_8	0.321212	0.365468	0.09
C00212	Parasutterella_8	0.357576	0.310376	1.55
C15584	Parasutterella_8			-1.18
C01479	Parasutterella_8	0.248485	0.488776	0.4
C00504	Parasutterella_8	0.030303	0.933773	-0.77
C00954	Parasutterella_8	-0.10303	0.776998	1.13
C00114	Parasutterella_8	0.212121	0.556306	0.34
C01104	Parasutterella_8	0.115152	0.75142	-0.11
C00565	Parasutterella_8	-0.175758	0.627188	0.19
C05122	Parasutterella_8	0.2	0.579584	0.51
C17649	Parasutterella_8			-0.38
C00047	Lachnospiraceae UCG-008_9	-0.284848	0.425038	0.27
C16741	Lachnospiraceae UCG-008_9	-0.406061	0.244282	-0.69
C00077	Lachnospiraceae UCG-008_9	0.248485	0.488776	0.64
C00135	Lachnospiraceae UCG-008_9	-0.357576	0.310376	0.25
C00386	Lachnospiraceae UCG-008_9	-0.575758	0.0815528	-0.13
C00065	Lachnospiraceae UCG-008_9	-0.284848	0.425038	-0.48
C00152	Lachnospiraceae UCG-008_9	-0.2	0.579584	-0.71
C00064	Lachnospiraceae UCG-008_9	-0.236364	0.510885	-0.27
C00188	Lachnospiraceae UCG-008_9	-0.151515	0.676065	-0.56
C00245	Lachnospiraceae UCG-008_9	-0.333333	0.346594	1.47
C00025	Lachnospiraceae UCG-008_9	-0.115152	0.75142	0.64
C00049	Lachnospiraceae UCG-008_9	-0.0787879	0.828717	0.39
C02721	Lachnospiraceae UCG-008_9	0.030303	0.933773	0.6
C01551	Lachnospiraceae UCG-008_9	0.0545455	0.881036	0.26
C00257	Lachnospiraceae UCG-008_9	-0.284848	0.425038	-2.51
C02989	Lachnospiraceae UCG-008_9	-0.236364	0.510885	-0.52
C00037	Lachnospiraceae UCG-008_9	-0.333333	0.346594	-0.46
C00791	Lachnospiraceae UCG-008_9	-0.115152	0.75142	-2.38
C00258	Lachnospiraceae UCG-008_9	0.29697	0.404702	1.77
C06422	Lachnospiraceae UCG-008_9	0.0424242	0.907364	0.03
C00103	Lachnospiraceae UCG-008_9	-0.030303	0.933773	3.35
C00055	Lachnospiraceae UCG-008_9	-0.248485	0.488776	0.46
C00122	Lachnospiraceae UCG-008_9	-0.272727	0.445838	0.82
C03668	Lachnospiraceae UCG-008_9	-0.2	0.579584	0.91
C00296	Lachnospiraceae UCG-008_9	0.0666667	0.854813	-3.91
C00507	Lachnospiraceae UCG-008_9	0.10303	0.776998	1.63
C02494	Lachnospiraceae UCG-008_9	0.187879	0.603218	-0.11
C01835	Lachnospiraceae UCG-008_9	-0.212121	0.556306	-2.3
C00881	Lachnospiraceae UCG-008_9	-0.466667	0.173939	-0.05
C00437	Lachnospiraceae UCG-008_9	-0.151515	0.676065	-0.22
C00158	Lachnospiraceae UCG-008_9	-0.00606061	0.986743	-1.27
C21016	Lachnospiraceae UCG-008_9	-0.672727	0.0330412	-0.33
C00794	Lachnospiraceae UCG-008_9	-0.393939	0.259998	-0.53
N-acetyl glycine	Lachnospiraceae UCG-008_9	-0.50303	0.138334	0.07
C01013	Lachnospiraceae UCG-008_9	-0.636364	0.0479117	1.2
C00073	Lachnospiraceae UCG-008_9	-0.248485	0.488776	0.4
C00026	Lachnospiraceae UCG-008_9	-0.10303	0.776998	1.95
C01042	Lachnospiraceae UCG-008_9	0.309091	0.384841	2.26
C00051	Lachnospiraceae UCG-008_9	-0.260606	0.467089	3.02
C00106	Lachnospiraceae UCG-008_9	0.10303	0.776998	1.23
C02727	Lachnospiraceae UCG-008_9	-0.454545	0.186905	-0.13
C01157	Lachnospiraceae UCG-008_9	-0.260606	0.467089	0.1
C00123	Lachnospiraceae UCG-008_9	-0.260606	0.467089	-0.09
C00163	Lachnospiraceae UCG-008_9	-0.236364	0.510885	1.77
C00042	Lachnospiraceae UCG-008_9	-0.0666667	0.854813	1.66
C00624	Lachnospiraceae UCG-008_9	0.466667	0.173939	1.51
C00250	Lachnospiraceae UCG-008_9	0.127273	0.726057	1.12
C01073	Lachnospiraceae UCG-008_9	-0.00606061	0.986743	-0.6
C00299	Lachnospiraceae UCG-008_9	-0.442424	0.200423	-0.64
C01089	Lachnospiraceae UCG-008_9	0.0909091	0.802772	1.68
C00253	Lachnospiraceae UCG-008_9	0.115152	0.75142	3.05
C00262	Lachnospiraceae UCG-008_9	0.612121	0.0599721	0.53
C00079	Lachnospiraceae UCG-008_9	-0.212121	0.556306	0.23
C00246	Clostridia UCG-014_361	0.745455	0.0133301	3.21
C00360	Lachnospiraceae UCG-008_9	-0.357576	0.310376	-0.68
C00147	Lachnospiraceae UCG-008_9	0.406061	0.244282	1.4
C00178	Lachnospiraceae UCG-008_9	0.0666667	0.854813	2.33
C00847	Lachnospiraceae UCG-008_9	0.127273	0.726057	1
C01762	Lachnospiraceae UCG-008_9	-0.175758	0.627188	1.69
C03404	Lachnospiraceae UCG-008_9	0.0181818	0.96024	1.15
C00463	Lachnospiraceae UCG-008_9	-0.0787879	0.828717	0.06
C00078	Lachnospiraceae UCG-008_9	-0.284848	0.425038	0.17
Indoxyl-sulfate	Lachnospiraceae UCG-008_9			-2.46
C00864	Lachnospiraceae UCG-008_9	-0.539394	0.107593	0.7
C00214	Lachnospiraceae UCG-008_9	-0.248485	0.488776	0.14
C08262	Lachnospiraceae UCG-008_9	0.236364	0.510885	1.54
C02336	Lachnospiraceae UCG-008_9	-0.466667	0.173939	0.95
C01586	Lachnospiraceae UCG-008_9	-0.733333	0.0158006	0.87
C00642	Lachnospiraceae UCG-008_9	0.612121	0.0599721	2.37
C05598	Lachnospiraceae UCG-008_9			0.75
Indoleacetylglycine	Lachnospiraceae UCG-008_9	-0.50303	0.138334	0.34
C01744	Lachnospiraceae UCG-008_9	0.139394	0.700932	1.63
C00120	Lachnospiraceae UCG-008_9	0.10303	0.776998	1.03
C00378	Lachnospiraceae UCG-008_9	0.115152	0.75142	-0.05
C07086	Lachnospiraceae UCG-008_9	0.430303	0.214492	-0.11
C05607	Lachnospiraceae UCG-008_9	-0.539394	0.107593	-0.31
C00255	Lachnospiraceae UCG-008_9	-0.745455	0.0133301	-0.14
Cinnamoylglycine	Lachnospiraceae UCG-008_9	-0.345455	0.328227	2.56
C22236	Lachnospiraceae UCG-008_9	0.248485	0.488776	2.89
C05629	Lachnospiraceae UCG-008_9	0.490909	0.149656	3.78
C01585	Lachnospiraceae UCG-008_9	0.272727	0.445838	0.96
C00116	Lachnospiraceae UCG-008_9			0.73
C17647	Lachnospiraceae UCG-008_9	-0.175758	0.627188	2.32
C07880	Lachnospiraceae UCG-008_9	-0.454545	0.186905	0.33
C00695	Lachnospiraceae UCG-008_9	-0.248485	0.488776	0.93
C15517	Lachnospiraceae UCG-008_9	0.127273	0.726057	2.49
C02528	Lachnospiraceae UCG-008_9	0.0181818	0.96024	4.4
C04483	Lachnospiraceae UCG-008_9	-0.260606	0.467089	2.44
C03990	Lachnospiraceae UCG-008_9	0.260606	0.467089	2.84
C00134	Lachnospiraceae UCG-008_9
C00062	Lachnospiraceae UCG-008_9	-0.187879	0.603218	-0.23
C01152	Lachnospiraceae UCG-008_9	-0.321212	0.365468	-0.19
C03406	Lachnospiraceae UCG-008_9			-0.26
C00213	Lachnospiraceae UCG-008_9	-0.527273	0.117308	0.14
C00041	Lachnospiraceae UCG-008_9	-0.527273	0.117308	0.14
C00475	Lachnospiraceae UCG-008_9	-0.539394	0.107593	-1.08
C00300	Lachnospiraceae UCG-008_9	-0.224242	0.533401	0.06
C00315	Lachnospiraceae UCG-008_9	0.393939	0.259998	0.21
C00148	Lachnospiraceae UCG-008_9	-0.187879	0.603218	0.06
C00121	Lachnospiraceae UCG-008_9	-0.151515	0.676065	0.31
C00380	Lachnospiraceae UCG-008_9	0.151515	0.676065	0.14
C00431	Lachnospiraceae UCG-008_9	-0.345455	0.328227	0.75
C00183	Lachnospiraceae UCG-008_9	-0.212121	0.556306	0.74
C00750	Lachnospiraceae UCG-008_9	-0.10303	0.776998	2.26
C22223	Lachnospiraceae UCG-008_9	-0.236364	0.510885	0.15
C00082	Lachnospiraceae UCG-008_9	-0.260606	0.467089	0.26
C00519	Lachnospiraceae UCG-008_9	-0.551515	0.0984012	-0.09
C00318	Lachnospiraceae UCG-008_9	-0.284848	0.425038	-0.86
5-Hydroxyindole	Lachnospiraceae UCG-008_9			0.07
3-Nitrotyrosine	Lachnospiraceae UCG-008_9	-0.672727	0.0330412	-0.79
C00314	Lachnospiraceae UCG-008_9	0.272727	0.445838	-0.55
C10172	Lachnospiraceae UCG-008_9	-0.721212	0.0185732	0.65
C00483	Lachnospiraceae UCG-008_9	-0.139394	0.700932	-0.61
C03758	Lachnospiraceae UCG-008_9	-0.515152	0.127553	-0.16
C00209	Lachnospiraceae UCG-008_9			-2.12
C00242	Lachnospiraceae UCG-008_9	-0.0666667	0.854813	-2.01
C00294	Lachnospiraceae UCG-008_9	-0.236364	0.510885	0.44
C00387	Lachnospiraceae UCG-008_9	-0.236364	0.510885	0.09
C00212	Lachnospiraceae UCG-008_9	-0.0181818	0.96024	1.55
C15584	Lachnospiraceae UCG-008_9			-1.18
C01479	Lachnospiraceae UCG-008_9	-0.333333	0.346594	0.4
C00504	Lachnospiraceae UCG-008_9	0.236364	0.510885	-0.77
C00954	Lachnospiraceae UCG-008_9	0.527273	0.117308	1.13
C00114	Lachnospiraceae UCG-008_9	-0.0545455	0.881036	0.34
C01104	Lachnospiraceae UCG-008_9	-0.0424242	0.907364	-0.11
C00565	Lachnospiraceae UCG-008_9	-0.381818	0.276255	0.19
C05122	Lachnospiraceae UCG-008_9	-0.648485	0.0425401	0.51
C17649	Lachnospiraceae UCG-008_9			-0.38
C00047	unclassified_Bacteroidales_10	0.139394	0.700932	0.27
C16741	unclassified_Bacteroidales_10	-0.236364	0.510885	-0.69
C00077	unclassified_Bacteroidales_10	-0.418182	0.229113	0.64
C00135	unclassified_Bacteroidales_10	-0.0545455	0.881036	0.25
C00386	unclassified_Bacteroidales_10	0.0787879	0.828717	-0.13
C00065	unclassified_Bacteroidales_10	0.139394	0.700932	-0.48
C00152	unclassified_Bacteroidales_10	0.163636	0.651477	-0.71
C00064	unclassified_Bacteroidales_10	-0.030303	0.933773	-0.27
C00188	unclassified_Bacteroidales_10	-0.00606061	0.986743	-0.56
C00245	unclassified_Bacteroidales_10	0.260606	0.467089	1.47
C00025	unclassified_Bacteroidales_10	0.369697	0.29305	0.64
C00049	unclassified_Bacteroidales_10	0.151515	0.676065	0.39
C02721	unclassified_Bacteroidales_10	0.29697	0.404702	0.6
C01551	unclassified_Bacteroidales_10	0.0424242	0.907364	0.26
C00257	unclassified_Bacteroidales_10	0.236364	0.510885	-2.51
C02989	unclassified_Bacteroidales_10	0.187879	0.603218	-0.52
C00037	unclassified_Bacteroidales_10	0.272727	0.445838	-0.46
C00791	unclassified_Bacteroidales_10	-0.624242	0.0537178	-2.38
C00258	unclassified_Bacteroidales_10	-0.212121	0.556306	1.77
C06422	unclassified_Bacteroidales_10	0.0424242	0.907364	0.03
C00103	unclassified_Bacteroidales_10	0.248485	0.488776	3.35
C00055	unclassified_Bacteroidales_10	0.381818	0.276255	0.46
C00122	unclassified_Bacteroidales_10	0.163636	0.651477	0.82
C03668	unclassified_Bacteroidales_10	0.212121	0.556306	0.91
C00296	unclassified_Bacteroidales_10	-0.139394	0.700932	-3.91
C00507	unclassified_Bacteroidales_10	-0.272727	0.445838	1.63
C02494	unclassified_Bacteroidales_10	0.0424242	0.907364	-0.11
C01835	unclassified_Bacteroidales_10	0.10303	0.776998	-2.3
C00881	unclassified_Bacteroidales_10	0.127273	0.726057	-0.05
C00437	unclassified_Bacteroidales_10	-0.0545455	0.881036	-0.22
C00158	unclassified_Bacteroidales_10	-0.454545	0.186905	-1.27
C21016	unclassified_Bacteroidales_10	0.151515	0.676065	-0.33
C00794	unclassified_Bacteroidales_10	0.175758	0.627188	-0.53
N-acetyl glycine	unclassified_Bacteroidales_10	-0.0424242	0.907364	0.07
C01013	unclassified_Bacteroidales_10	0.175758	0.627188	1.2
C00073	unclassified_Bacteroidales_10	0.224242	0.533401	0.4
C00026	unclassified_Bacteroidales_10	0.127273	0.726057	1.95
C01042	unclassified_Bacteroidales_10	-0.224242	0.533401	2.26
C00624	Clostridia UCG-014_528	0.905779	0.000307323	1.51
C00106	unclassified_Bacteroidales_10	-0.0424242	0.907364	1.23
C02727	unclassified_Bacteroidales_10	0.236364	0.510885	-0.13
C01157	unclassified_Bacteroidales_10	0.115152	0.75142	0.1
C00123	unclassified_Bacteroidales_10	0.212121	0.556306	-0.09
C00163	unclassified_Bacteroidales_10	-0.0181818	0.96024	1.77
C00042	unclassified_Bacteroidales_10	0.0909091	0.802772	1.66
C00624	unclassified_Bacteroidales_10	-0.260606	0.467089	1.51
C00250	unclassified_Bacteroidales_10	-0.345455	0.328227	1.12
C01073	unclassified_Bacteroidales_10	-0.163636	0.651477	-0.6
C00299	unclassified_Bacteroidales_10	0.0666667	0.854813	-0.64
C01089	unclassified_Bacteroidales_10	-0.0666667	0.854813	1.68
C00253	unclassified_Bacteroidales_10	-0.212121	0.556306	3.05
C00262	unclassified_Bacteroidales_10	-0.224242	0.533401	0.53
C00079	unclassified_Bacteroidales_10	0.0181818	0.96024	0.23
C00246	unclassified_Bacteroidales_10	0.00606061	0.986743	3.21
C00360	unclassified_Bacteroidales_10	0.00606061	0.986743	-0.68
C00147	unclassified_Bacteroidales_10	0.0181818	0.96024	1.4
C00178	unclassified_Bacteroidales_10	0.139394	0.700932	2.33
C00847	unclassified_Bacteroidales_10	-0.212121	0.556306	1
C01762	unclassified_Bacteroidales_10	0.442424	0.200423	1.69
C03404	unclassified_Bacteroidales_10	-0.0787879	0.828717	1.15
C00463	unclassified_Bacteroidales_10	0.00606061	0.986743	0.06
C00078	unclassified_Bacteroidales_10	0.0787879	0.828717	0.17
Indoxyl-sulfate	unclassified_Bacteroidales_10			-2.46
C00864	unclassified_Bacteroidales_10	0.115152	0.75142	0.7
C00214	unclassified_Bacteroidales_10	0.0787879	0.828717	0.14
C08262	unclassified_Bacteroidales_10	-0.260606	0.467089	1.54
C02336	unclassified_Bacteroidales_10	0.454545	0.186905	0.95
C01586	unclassified_Bacteroidales_10	0.2	0.579584	0.87
C00642	unclassified_Bacteroidales_10	-0.224242	0.533401	2.37
C05598	unclassified_Bacteroidales_10			0.75
Indoleacetylglycine	unclassified_Bacteroidales_10	0.321212	0.365468	0.34
C01744	unclassified_Bacteroidales_10	-0.430303	0.214492	1.63
C00120	unclassified_Bacteroidales_10	-0.224242	0.533401	1.03
C00378	unclassified_Bacteroidales_10	-0.0666667	0.854813	-0.05
C07086	unclassified_Bacteroidales_10	0.345455	0.328227	-0.11
C05607	unclassified_Bacteroidales_10	-0.0424242	0.907364	-0.31
C00255	unclassified_Bacteroidales_10	0.030303	0.933773	-0.14
Cinnamoylglycine	unclassified_Bacteroidales_10	-0.0787879	0.828717	2.56
C22236	unclassified_Bacteroidales_10	-0.224242	0.533401	2.89
C05629	unclassified_Bacteroidales_10	-0.175758	0.627188	3.78
C01585	unclassified_Bacteroidales_10	0.127273	0.726057	0.96
C00116	unclassified_Bacteroidales_10			0.73
C17647	unclassified_Bacteroidales_10	0.224242	0.533401	2.32
C07880	unclassified_Bacteroidales_10	0.127273	0.726057	0.33
C00695	unclassified_Bacteroidales_10	-0.0181818	0.96024	0.93
C15517	unclassified_Bacteroidales_10	-0.00606061	0.986743	2.49
C02528	unclassified_Bacteroidales_10	-0.175758	0.627188	4.4
C04483	unclassified_Bacteroidales_10	-0.0424242	0.907364	2.44
C03990	unclassified_Bacteroidales_10	-0.309091	0.384841	2.84
C00134	unclassified_Bacteroidales_10
C00062	unclassified_Bacteroidales_10	0.030303	0.933773	-0.23
C01152	unclassified_Bacteroidales_10	-0.0424242	0.907364	-0.19
C03406	unclassified_Bacteroidales_10			-0.26
C00213	unclassified_Bacteroidales_10	0.0181818	0.96024	0.14
C00041	unclassified_Bacteroidales_10	0.0181818	0.96024	0.14
C00475	unclassified_Bacteroidales_10	0.115152	0.75142	-1.08
C00300	unclassified_Bacteroidales_10	0.357576	0.310376	0.06
C00315	unclassified_Bacteroidales_10	-0.393939	0.259998	0.21
C00148	unclassified_Bacteroidales_10	-0.127273	0.726057	0.06
C00121	unclassified_Bacteroidales_10	-0.430303	0.214492	0.31
C00380	unclassified_Bacteroidales_10	0.0424242	0.907364	0.14
C00431	unclassified_Bacteroidales_10	0.0424242	0.907364	0.75
C00183	unclassified_Bacteroidales_10	-0.0181818	0.96024	0.74
C00750	unclassified_Bacteroidales_10	-0.345455	0.328227	2.26
C22223	unclassified_Bacteroidales_10	-0.10303	0.776998	0.15
C00082	unclassified_Bacteroidales_10	-0.236364	0.510885	0.26
C00519	unclassified_Bacteroidales_10	0.115152	0.75142	-0.09
C00318	unclassified_Bacteroidales_10	0.030303	0.933773	-0.86
5-Hydroxyindole	unclassified_Bacteroidales_10			0.07
3-Nitrotyrosine	unclassified_Bacteroidales_10	-0.0909091	0.802772	-0.79
C00314	unclassified_Bacteroidales_10	-0.2	0.579584	-0.55
C10172	unclassified_Bacteroidales_10	0.212121	0.556306	0.65
C00483	unclassified_Bacteroidales_10	0.466667	0.173939	-0.61
C03758	unclassified_Bacteroidales_10	0.236364	0.510885	-0.16
C00209	unclassified_Bacteroidales_10			-2.12
C00242	unclassified_Bacteroidales_10	-0.030303	0.933773	-2.01
C00294	unclassified_Bacteroidales_10	-0.0545455	0.881036	0.44
C00387	unclassified_Bacteroidales_10	-0.0545455	0.881036	0.09
C00212	unclassified_Bacteroidales_10	-0.212121	0.556306	1.55
C15584	unclassified_Bacteroidales_10			-1.18
C01479	unclassified_Bacteroidales_10	-0.2	0.579584	0.4
C00504	unclassified_Bacteroidales_10	-0.454545	0.186905	-0.77
C00954	unclassified_Bacteroidales_10	0.163636	0.651477	1.13
C00114	unclassified_Bacteroidales_10	-0.151515	0.676065	0.34
C01104	unclassified_Bacteroidales_10	-0.236364	0.510885	-0.11
C00565	unclassified_Bacteroidales_10	-0.10303	0.776998	0.19
C05122	unclassified_Bacteroidales_10	0.163636	0.651477	0.51
C17649	unclassified_Bacteroidales_10			-0.38
C00047	Lachnospiraceae NK4A136 group_11	0.272727	0.445838	0.27
C16741	Lachnospiraceae NK4A136 group_11	0.163636	0.651477	-0.69
C00077	Lachnospiraceae NK4A136 group_11	0.139394	0.700932	0.64
C00135	Lachnospiraceae NK4A136 group_11	-0.00606061	0.986743	0.25
C00386	Lachnospiraceae NK4A136 group_11	0.430303	0.214492	-0.13
C00065	Lachnospiraceae NK4A136 group_11	0.272727	0.445838	-0.48
C00152	Lachnospiraceae NK4A136 group_11	0.139394	0.700932	-0.71
C00064	Lachnospiraceae NK4A136 group_11	-0.29697	0.404702	-0.27
C00188	Lachnospiraceae NK4A136 group_11	-0.29697	0.404702	-0.56
C00245	Lachnospiraceae NK4A136 group_11	0.575758	0.0815528	1.47
C00025	Lachnospiraceae NK4A136 group_11	0.187879	0.603218	0.64
C00049	Lachnospiraceae NK4A136 group_11	0.636364	0.0479117	0.39
C02721	Lachnospiraceae NK4A136 group_11	0.333333	0.346594	0.6
C01551	Lachnospiraceae NK4A136 group_11	-0.357576	0.310376	0.26
C00257	Lachnospiraceae NK4A136 group_11	0.260606	0.467089	-2.51
C02989	Lachnospiraceae NK4A136 group_11	0.0181818	0.96024	-0.52
C00037	Lachnospiraceae NK4A136 group_11	-0.0909091	0.802772	-0.46
C00791	Lachnospiraceae NK4A136 group_11	-0.0181818	0.96024	-2.38
C00258	Lachnospiraceae NK4A136 group_11	-0.236364	0.510885	1.77
C06422	Lachnospiraceae NK4A136 group_11	-0.030303	0.933773	0.03
C00103	Lachnospiraceae NK4A136 group_11	0.0545455	0.881036	3.35
C00055	Lachnospiraceae NK4A136 group_11	-0.151515	0.676065	0.46
C00122	Lachnospiraceae NK4A136 group_11	-0.321212	0.365468	0.82
C03668	Lachnospiraceae NK4A136 group_11	-0.490909	0.149656	0.91
C00296	Lachnospiraceae NK4A136 group_11	0.2	0.579584	-3.91
C00507	Lachnospiraceae NK4A136 group_11	-0.0181818	0.96024	1.63
C02494	Lachnospiraceae NK4A136 group_11	0.224242	0.533401	-0.11
C01835	Lachnospiraceae NK4A136 group_11	0.381818	0.276255	-2.3
C00881	Lachnospiraceae NK4A136 group_11	-0.10303	0.776998	-0.05
C00437	Lachnospiraceae NK4A136 group_11	0.236364	0.510885	-0.22
C00158	Lachnospiraceae NK4A136 group_11	0.466667	0.173939	-1.27
C21016	Lachnospiraceae NK4A136 group_11	0.357576	0.310376	-0.33
C00794	Lachnospiraceae NK4A136 group_11	0.6	0.066688	-0.53
N-acetyl glycine	Lachnospiraceae NK4A136 group_11	0.10303	0.776998	0.07
C01013	Lachnospiraceae NK4A136 group_11	0.163636	0.651477	1.2
C00073	Lachnospiraceae NK4A136 group_11	-0.345455	0.328227	0.4
C00026	Lachnospiraceae NK4A136 group_11	-0.0787879	0.828717	1.95
C01042	Lachnospiraceae NK4A136 group_11	0.309091	0.384841	2.26
C00051	Lachnospiraceae NK4A136 group_11	-0.430303	0.214492	3.02
C00106	Lachnospiraceae NK4A136 group_11	-0.236364	0.510885	1.23
C02727	Lachnospiraceae NK4A136 group_11	-0.00606061	0.986743	-0.13
C01157	Lachnospiraceae NK4A136 group_11	-0.163636	0.651477	0.1
C00123	Lachnospiraceae NK4A136 group_11	0.127273	0.726057	-0.09
C00163	Lachnospiraceae NK4A136 group_11	0.69697	0.0250967	1.77
C00042	Lachnospiraceae NK4A136 group_11	0.709091	0.0216659	1.66
C00624	Lachnospiraceae NK4A136 group_11	0.00606061	0.986743	1.51
C00250	Lachnospiraceae NK4A136 group_11	-0.00606061	0.986743	1.12
C01073	Lachnospiraceae NK4A136 group_11	-0.10303	0.776998	-0.6
C00299	Lachnospiraceae NK4A136 group_11	0.442424	0.200423	-0.64
C01089	Lachnospiraceae NK4A136 group_11	-0.163636	0.651477	1.68
C00253	Lachnospiraceae NK4A136 group_11	0.260606	0.467089	3.05
C00262	Lachnospiraceae NK4A136 group_11	-0.175758	0.627188	0.53
C00079	Lachnospiraceae NK4A136 group_11	-0.272727	0.445838	0.23
C00246	Lachnospiraceae NK4A136 group_11	-0.00606061	0.986743	3.21
C00360	Lachnospiraceae NK4A136 group_11	0.369697	0.29305	-0.68
C00147	Lachnospiraceae NK4A136 group_11	-0.781818	0.00754701	1.4
C00178	Lachnospiraceae NK4A136 group_11	-0.00606061	0.986743	2.33
C00847	Lachnospiraceae NK4A136 group_11	0.406061	0.244282	1
C01762	Lachnospiraceae NK4A136 group_11	-0.454545	0.186905	1.69
C03404	Lachnospiraceae NK4A136 group_11	0.284848	0.425038	1.15
C00463	Lachnospiraceae NK4A136 group_11	-0.187879	0.603218	0.06
C00078	Lachnospiraceae NK4A136 group_11	-0.236364	0.510885	0.17
Indoxyl-sulfate	Lachnospiraceae NK4A136 group_11			-2.46
C00864	Lachnospiraceae NK4A136 group_11	0.29697	0.404702	0.7
C00214	Lachnospiraceae NK4A136 group_11	0.272727	0.445838	0.14
C08262	Lachnospiraceae NK4A136 group_11	-0.29697	0.404702	1.54
C02336	Lachnospiraceae NK4A136 group_11	0.127273	0.726057	0.95
C01586	Lachnospiraceae NK4A136 group_11	0.139394	0.700932	0.87
C00642	Lachnospiraceae NK4A136 group_11	-0.00606061	0.986743	2.37
C05598	Lachnospiraceae NK4A136 group_11			0.75
Indoleacetylglycine	Lachnospiraceae NK4A136 group_11	-0.2	0.579584	0.34
C01744	Lachnospiraceae NK4A136 group_11	0.333333	0.346594	1.63
C00120	Lachnospiraceae NK4A136 group_11	0.2	0.579584	1.03
C00378	Lachnospiraceae NK4A136 group_11	-0.0666667	0.854813	-0.05
C07086	Lachnospiraceae NK4A136 group_11	-0.260606	0.467089	-0.11
C05607	Lachnospiraceae NK4A136 group_11	0.151515	0.676065	-0.31
C00255	Lachnospiraceae NK4A136 group_11	0.575758	0.0815528	-0.14
Cinnamoylglycine	Lachnospiraceae NK4A136 group_11	0.321212	0.365468	2.56
C22236	Lachnospiraceae NK4A136 group_11	-0.0545455	0.881036	2.89
C05629	Lachnospiraceae NK4A136 group_11	0.0181818	0.96024	3.78
C01585	Lachnospiraceae NK4A136 group_11	-0.381818	0.276255	0.96
C00116	Lachnospiraceae NK4A136 group_11			0.73
C17647	Lachnospiraceae NK4A136 group_11	0.345455	0.328227	2.32
C07880	Lachnospiraceae NK4A136 group_11	0.381818	0.276255	0.33
C00695	Lachnospiraceae NK4A136 group_11	0.163636	0.651477	0.93
C15517	Lachnospiraceae NK4A136 group_11	0.563636	0.089724	2.49
C02528	Lachnospiraceae NK4A136 group_11	0.636364	0.0479117	4.4
C04483	Lachnospiraceae NK4A136 group_11	0.648485	0.0425401	2.44
C03990	Lachnospiraceae NK4A136 group_11	0.29697	0.404702	2.84
C00134	Lachnospiraceae NK4A136 group_11
C00062	Lachnospiraceae NK4A136 group_11	0.490909	0.149656	-0.23
C01152	Lachnospiraceae NK4A136 group_11	0.321212	0.365468	-0.19
C03406	Lachnospiraceae NK4A136 group_11			-0.26
C00213	Lachnospiraceae NK4A136 group_11	0.321212	0.365468	0.14
C00041	Lachnospiraceae NK4A136 group_11	0.321212	0.365468	0.14
C00475	Lachnospiraceae NK4A136 group_11	0.406061	0.244282	-1.08
C00300	Lachnospiraceae NK4A136 group_11	-0.515152	0.127553	0.06
C00315	Lachnospiraceae NK4A136 group_11	-0.430303	0.214492	0.21
C00148	Lachnospiraceae NK4A136 group_11	-0.10303	0.776998	0.06
C00121	Lachnospiraceae NK4A136 group_11	0.187879	0.603218	0.31
C00380	Lachnospiraceae NK4A136 group_11	0.0424242	0.907364	0.14
C00431	Lachnospiraceae NK4A136 group_11	-0.127273	0.726057	0.75
C00183	Lachnospiraceae NK4A136 group_11	-0.00606061	0.986743	0.74
C00750	Lachnospiraceae NK4A136 group_11	-0.369697	0.29305	2.26
C22223	Lachnospiraceae NK4A136 group_11	0.321212	0.365468	0.15
C00082	Lachnospiraceae NK4A136 group_11	-0.115152	0.75142	0.26
C00519	Lachnospiraceae NK4A136 group_11	0.50303	0.138334	-0.09
C00318	Lachnospiraceae NK4A136 group_11	0.551515	0.0984012	-0.86
5-Hydroxyindole	Lachnospiraceae NK4A136 group_11			0.07
3-Nitrotyrosine	Lachnospiraceae NK4A136 group_11	0.29697	0.404702	-0.79
C00314	Lachnospiraceae NK4A136 group_11	0.115152	0.75142	-0.55
C10172	Lachnospiraceae NK4A136 group_11	-0.00606061	0.986743	0.65
C00483	Lachnospiraceae NK4A136 group_11	-0.478788	0.161523	-0.61
C03758	Lachnospiraceae NK4A136 group_11	-0.0424242	0.907364	-0.16
C00209	Lachnospiraceae NK4A136 group_11			-2.12
C00242	Lachnospiraceae NK4A136 group_11	0.309091	0.384841	-2.01
C00294	Lachnospiraceae NK4A136 group_11	0.672727	0.0330412	0.44
C00387	Lachnospiraceae NK4A136 group_11	0.333333	0.346594	0.09
C00212	Lachnospiraceae NK4A136 group_11	-0.175758	0.627188	1.55
C15584	Lachnospiraceae NK4A136 group_11			-1.18
C01479	Lachnospiraceae NK4A136 group_11	0.575758	0.0815528	0.4
C00504	Lachnospiraceae NK4A136 group_11	-0.175758	0.627188	-0.77
C00954	Lachnospiraceae NK4A136 group_11	-0.0181818	0.96024	1.13
C00114	Lachnospiraceae NK4A136 group_11	-0.575758	0.0815528	0.34
C01104	Lachnospiraceae NK4A136 group_11	0.175758	0.627188	-0.11
C00565	Lachnospiraceae NK4A136 group_11	0.139394	0.700932	0.19
C05122	Lachnospiraceae NK4A136 group_11	0.175758	0.627188	0.51
C17649	Lachnospiraceae NK4A136 group_11			-0.38
C00047	Muribaculum_12	0.10303	0.776998	0.27
C16741	Muribaculum_12	0.0666667	0.854813	-0.69
C00077	Muribaculum_12	-0.418182	0.229113	0.64
C00135	Muribaculum_12	0.0424242	0.907364	0.25
C00386	Muribaculum_12	0.248485	0.488776	-0.13
C00065	Muribaculum_12	0.10303	0.776998	-0.48
C00152	Muribaculum_12	0.10303	0.776998	-0.71
C00064	Muribaculum_12	-0.030303	0.933773	-0.27
C00188	Muribaculum_12	-0.030303	0.933773	-0.56
C00245	Muribaculum_12	0.272727	0.445838	1.47
C00025	Muribaculum_12	0.29697	0.404702	0.64
C00049	Muribaculum_12	0.0545455	0.881036	0.39
C02721	Muribaculum_12	0.163636	0.651477	0.6
C01551	Muribaculum_12	-0.10303	0.776998	0.26
C00257	Muribaculum_12	0.175758	0.627188	-2.51
C02989	Muribaculum_12	0.212121	0.556306	-0.52
C00037	Muribaculum_12	0.2	0.579584	-0.46
C00791	Muribaculum_12	-0.357576	0.310376	-2.38
C00258	Muribaculum_12	-0.187879	0.603218	1.77
C06422	Muribaculum_12	-0.163636	0.651477	0.03
C00103	Muribaculum_12	0.260606	0.467089	3.35
C00055	Muribaculum_12	0.466667	0.173939	0.46
C00122	Muribaculum_12	0.187879	0.603218	0.82
C03668	Muribaculum_12	0.2	0.579584	0.91
C00296	Muribaculum_12	-0.2	0.579584	-3.91
C00507	Muribaculum_12	-0.0545455	0.881036	1.63
C02494	Muribaculum_12	0.0545455	0.881036	-0.11
C01835	Muribaculum_12	0.10303	0.776998	-2.3
C00881	Muribaculum_12	0.151515	0.676065	-0.05
C00437	Muribaculum_12	-0.127273	0.726057	-0.22
C00158	Muribaculum_12	-0.369697	0.29305	-1.27
C21016	Muribaculum_12	0.345455	0.328227	-0.33
C00794	Muribaculum_12	0.212121	0.556306	-0.53
N-acetyl glycine	Muribaculum_12	0.187879	0.603218	0.07
C01013	Muribaculum_12	0.381818	0.276255	1.2
C00073	Muribaculum_12	0.139394	0.700932	0.4
C00026	Muribaculum_12	0.284848	0.425038	1.95
C01042	Muribaculum_12	-0.187879	0.603218	2.26
C00250	Roseburia_659	0.894187	0.000481836	1.12
C00106	Muribaculum_12	0.0787879	0.828717	1.23
C02727	Muribaculum_12	0.187879	0.603218	-0.13
C01157	Muribaculum_12	0.0666667	0.854813	0.1
C00123	Muribaculum_12	0.139394	0.700932	-0.09
C00163	Muribaculum_12	0.0666667	0.854813	1.77
C00042	Muribaculum_12	0.0545455	0.881036	1.66
C00624	Muribaculum_12	-0.272727	0.445838	1.51
C00250	Muribaculum_12	-0.139394	0.700932	1.12
C01073	Muribaculum_12	-0.224242	0.533401	-0.6
C00299	Muribaculum_12	0.29697	0.404702	-0.64
C01089	Muribaculum_12	0.0909091	0.802772	1.68
C00253	Muribaculum_12	-0.0424242	0.907364	3.05
C00262	Muribaculum_12	-0.369697	0.29305	0.53
C00079	Muribaculum_12	-0.00606061	0.986743	0.23
C00246	Muribaculum_12	0.139394	0.700932	3.21
C00360	Muribaculum_12	0.0787879	0.828717	-0.68
C00147	Muribaculum_12	-0.139394	0.700932	1.4
C00178	Muribaculum_12	-0.127273	0.726057	2.33
C00847	Muribaculum_12	-0.0909091	0.802772	1
C01762	Muribaculum_12	0.393939	0.259998	1.69
C03404	Muribaculum_12	0.127273	0.726057	1.15
C00463	Muribaculum_12	-0.10303	0.776998	0.06
C00078	Muribaculum_12	0.0787879	0.828717	0.17
Indoxyl-sulfate	Muribaculum_12			-2.46
C00864	Muribaculum_12	0.406061	0.244282	0.7
C00214	Muribaculum_12	0.0181818	0.96024	0.14
C08262	Muribaculum_12	-0.139394	0.700932	1.54
C02336	Muribaculum_12	0.551515	0.0984012	0.95
C01586	Muribaculum_12	0.50303	0.138334	0.87
C00642	Muribaculum_12	-0.29697	0.404702	2.37
C05598	Muribaculum_12			0.75
Indoleacetylglycine	Muribaculum_12	0.406061	0.244282	0.34
C01744	Muribaculum_12	-0.236364	0.510885	1.63
C00120	Muribaculum_12	-0.0181818	0.96024	1.03
C00378	Muribaculum_12	-0.0545455	0.881036	-0.05
C07086	Muribaculum_12	0.151515	0.676065	-0.11
C05607	Muribaculum_12	0.284848	0.425038	-0.31
C00255	Muribaculum_12	0.393939	0.259998	-0.14
Cinnamoylglycine	Muribaculum_12	0.0181818	0.96024	2.56
C22236	Muribaculum_12	-0.139394	0.700932	2.89
C05629	Muribaculum_12	-0.212121	0.556306	3.78
C01585	Muribaculum_12	0.0909091	0.802772	0.96
C00116	Muribaculum_12			0.73
C17647	Muribaculum_12	0.0666667	0.854813	2.32
C07880	Muribaculum_12	0.212121	0.556306	0.33
C00695	Muribaculum_12	-0.0181818	0.96024	0.93
C15517	Muribaculum_12	-0.00606061	0.986743	2.49
C02528	Muribaculum_12	-0.115152	0.75142	4.4
C04483	Muribaculum_12	0.0181818	0.96024	2.44
C03990	Muribaculum_12	-0.2	0.579584	2.84
C00134	Muribaculum_12
C00062	Muribaculum_12	-0.0545455	0.881036	-0.23
C01152	Muribaculum_12	0.030303	0.933773	-0.19
C03406	Muribaculum_12			-0.26
C00213	Muribaculum_12	0.224242	0.533401	0.14
C00041	Muribaculum_12	0.224242	0.533401	0.14
C00475	Muribaculum_12	0.187879	0.603218	-1.08
C00300	Muribaculum_12	0.466667	0.173939	0.06
C00315	Muribaculum_12	-0.406061	0.244282	0.21
C00148	Muribaculum_12	-0.2	0.579584	0.06
C00121	Muribaculum_12	-0.381818	0.276255	0.31
C00380	Muribaculum_12	-0.236364	0.510885	0.14
C00431	Muribaculum_12	0.0666667	0.854813	0.75
C00183	Muribaculum_12	-0.030303	0.933773	0.74
C00750	Muribaculum_12	-0.321212	0.365468	2.26
C22223	Muribaculum_12	-0.10303	0.776998	0.15
C00082	Muribaculum_12	-0.163636	0.651477	0.26
C00519	Muribaculum_12	0.29697	0.404702	-0.09
C00318	Muribaculum_12	0.212121	0.556306	-0.86
5-Hydroxyindole	Muribaculum_12			0.07
3-Nitrotyrosine	Muribaculum_12	0.127273	0.726057	-0.79
C00314	Muribaculum_12	-0.127273	0.726057	-0.55
C10172	Muribaculum_12	0.515152	0.127553	0.65
C00483	Muribaculum_12	0.418182	0.229113	-0.61
C03758	Muribaculum_12	0.260606	0.467089	-0.16
C00209	Muribaculum_12			-2.12
C00242	Muribaculum_12	0.163636	0.651477	-2.01
C00294	Muribaculum_12	0.139394	0.700932	0.44
C00387	Muribaculum_12	0.236364	0.510885	0.09
C00212	Muribaculum_12	0.0666667	0.854813	1.55
C15584	Muribaculum_12			-1.18
C01479	Muribaculum_12	0.127273	0.726057	0.4
C00504	Muribaculum_12	-0.29697	0.404702	-0.77
C00954	Muribaculum_12	-0.0181818	0.96024	1.13
C00114	Muribaculum_12	-0.115152	0.75142	0.34
C01104	Muribaculum_12	0.00606061	0.986743	-0.11
C00565	Muribaculum_12	-0.0545455	0.881036	0.19
C05122	Muribaculum_12	0.333333	0.346594	0.51
C17649	Muribaculum_12			-0.38
C00047	Lachnospiraceae NK4A136 group_13	-0.381818	0.276255	0.27
C16741	Lachnospiraceae NK4A136 group_13	-0.10303	0.776998	-0.69
C00077	Lachnospiraceae NK4A136 group_13	-0.0787879	0.828717	0.64
C00135	Lachnospiraceae NK4A136 group_13	-0.466667	0.173939	0.25
C00386	Lachnospiraceae NK4A136 group_13	-0.406061	0.244282	-0.13
C00065	Lachnospiraceae NK4A136 group_13	-0.381818	0.276255	-0.48
C00152	Lachnospiraceae NK4A136 group_13	-0.406061	0.244282	-0.71
C00064	Lachnospiraceae NK4A136 group_13	-0.636364	0.0479117	-0.27
C00188	Lachnospiraceae NK4A136 group_13	-0.648485	0.0425401	-0.56
C00245	Lachnospiraceae NK4A136 group_13	-0.187879	0.603218	1.47
C00025	Lachnospiraceae NK4A136 group_13	0.139394	0.700932	0.64
C00049	Lachnospiraceae NK4A136 group_13	0.00606061	0.986743	0.39
C02721	Lachnospiraceae NK4A136 group_13	0.2	0.579584	0.6
C01551	Lachnospiraceae NK4A136 group_13	-0.721212	0.0185732	0.26
C00257	Lachnospiraceae NK4A136 group_13	-0.539394	0.107593	-2.51
C02989	Lachnospiraceae NK4A136 group_13	-0.515152	0.127553	-0.52
C00037	Lachnospiraceae NK4A136 group_13	-0.515152	0.127553	-0.46
C00791	Lachnospiraceae NK4A136 group_13	-0.321212	0.365468	-2.38
C00258	Lachnospiraceae NK4A136 group_13	0.551515	0.0984012	1.77
C06422	Lachnospiraceae NK4A136 group_13	-0.733333	0.0158006	0.03
C00103	Lachnospiraceae NK4A136 group_13	0.551515	0.0984012	3.35
C00055	Lachnospiraceae NK4A136 group_13	0.406061	0.244282	0.46
C00122	Lachnospiraceae NK4A136 group_13	-0.357576	0.310376	0.82
C03668	Lachnospiraceae NK4A136 group_13	-0.29697	0.404702	0.91
C00296	Lachnospiraceae NK4A136 group_13	-0.393939	0.259998	-3.91
C00507	Lachnospiraceae NK4A136 group_13	0.430303	0.214492	1.63
C02494	Lachnospiraceae NK4A136 group_13	0.333333	0.346594	-0.11
C01835	Lachnospiraceae NK4A136 group_13	-0.369697	0.29305	-2.3
C00881	Lachnospiraceae NK4A136 group_13	-0.721212	0.0185732	-0.05
C00437	Lachnospiraceae NK4A136 group_13	-0.575758	0.0815528	-0.22
C00158	Lachnospiraceae NK4A136 group_13	-0.10303	0.776998	-1.27
C21016	Lachnospiraceae NK4A136 group_13	-0.430303	0.214492	-0.33
C00794	Lachnospiraceae NK4A136 group_13	-0.175758	0.627188	-0.53
N-acetyl glycine	Lachnospiraceae NK4A136 group_13	-0.551515	0.0984012	0.07
C01013	Lachnospiraceae NK4A136 group_13	-0.284848	0.425038	1.2
C00073	Lachnospiraceae NK4A136 group_13	-0.587879	0.0738777	0.4
C00026	Lachnospiraceae NK4A136 group_13	0.6	0.066688	1.95
C01042	Lachnospiraceae NK4A136 group_13	0.69697	0.0250967	2.26
C00051	Lachnospiraceae NK4A136 group_13	-0.127273	0.726057	3.02
C00106	Lachnospiraceae NK4A136 group_13	0.454545	0.186905	1.23
C02727	Lachnospiraceae NK4A136 group_13	-0.466667	0.173939	-0.13
C01157	Lachnospiraceae NK4A136 group_13	-0.418182	0.229113	0.1
C00123	Lachnospiraceae NK4A136 group_13	-0.393939	0.259998	-0.09
C00163	Lachnospiraceae NK4A136 group_13	-0.115152	0.75142	1.77
C00042	Lachnospiraceae NK4A136 group_13	0.115152	0.75142	1.66
C00624	Lachnospiraceae NK4A136 group_13	0.393939	0.259998	1.51
C00250	Lachnospiraceae NK4A136 group_13	0.418182	0.229113	1.12
C01073	Lachnospiraceae NK4A136 group_13	-0.587879	0.0738777	-0.6
C00299	Lachnospiraceae NK4A136 group_13	0.284848	0.425038	-0.64
C01089	Lachnospiraceae NK4A136 group_13	0.612121	0.0599721	1.68
C00253	Lachnospiraceae NK4A136 group_13	0.539394	0.107593	3.05
C00262	Lachnospiraceae NK4A136 group_13	0.418182	0.229113	0.53
C00079	Lachnospiraceae NK4A136 group_13	-0.515152	0.127553	0.23
C00246	Lachnospiraceae NK4A136 group_13	0.684848	0.0288828	3.21
C00360	Lachnospiraceae NK4A136 group_13	-0.490909	0.149656	-0.68
C00147	Lachnospiraceae NK4A136 group_13	-0.0787879	0.828717	1.4
C00178	Lachnospiraceae NK4A136 group_13	-0.745455	0.0133301	2.33
C00847	Lachnospiraceae NK4A136 group_13	0.284848	0.425038	1
C01762	Lachnospiraceae NK4A136 group_13	0.0181818	0.96024	1.69
C03404	Lachnospiraceae NK4A136 group_13	0.575758	0.0815528	1.15
C00463	Lachnospiraceae NK4A136 group_13	-0.466667	0.173939	0.06
C00078	Lachnospiraceae NK4A136 group_13	-0.490909	0.149656	0.17
Indoxyl-sulfate	Lachnospiraceae NK4A136 group_13			-2.46
C00864	Lachnospiraceae NK4A136 group_13	0.175758	0.627188	0.7
C00214	Lachnospiraceae NK4A136 group_13	-0.660606	0.0375884	0.14
C08262	Lachnospiraceae NK4A136 group_13	0.418182	0.229113	1.54
C02336	Lachnospiraceae NK4A136 group_13	0.0181818	0.96024	0.95
C01586	Lachnospiraceae NK4A136 group_13	-0.187879	0.603218	0.87
C00642	Lachnospiraceae NK4A136 group_13	0.50303	0.138334	2.37
C05598	Lachnospiraceae NK4A136 group_13			0.75
Indoleacetylglycine	Lachnospiraceae NK4A136 group_13	-0.69697	0.0250967	0.34
C01744	Lachnospiraceae NK4A136 group_13	0.6	0.066688	1.63
C00120	Lachnospiraceae NK4A136 group_13	0.539394	0.107593	1.03
C00378	Lachnospiraceae NK4A136 group_13	-0.309091	0.384841	-0.05
C07086	Lachnospiraceae NK4A136 group_13	0.224242	0.533401	-0.11
C05607	Lachnospiraceae NK4A136 group_13	-0.224242	0.533401	-0.31
C00255	Lachnospiraceae NK4A136 group_13	-0.0545455	0.881036	-0.14
Cinnamoylglycine	Lachnospiraceae NK4A136 group_13	-0.515152	0.127553	2.56
C22236	Lachnospiraceae NK4A136 group_13	0.587879	0.0738777	2.89
C05629	Lachnospiraceae NK4A136 group_13	0.660606	0.0375884	3.78
C01585	Lachnospiraceae NK4A136 group_13	0.418182	0.229113	0.96
C00116	Lachnospiraceae NK4A136 group_13			0.73
C17647	Lachnospiraceae NK4A136 group_13	-0.563636	0.089724	2.32
C07880	Lachnospiraceae NK4A136 group_13	-0.406061	0.244282	0.33
C00695	Lachnospiraceae NK4A136 group_13	-0.69697	0.0250967	0.93
C15517	Lachnospiraceae NK4A136 group_13	0.260606	0.467089	2.49
C02528	Lachnospiraceae NK4A136 group_13	0.236364	0.510885	4.4
C04483	Lachnospiraceae NK4A136 group_13	-0.284848	0.425038	2.44
C03990	Lachnospiraceae NK4A136 group_13	0.575758	0.0815528	2.84
C00134	Lachnospiraceae NK4A136 group_13
C00062	Lachnospiraceae NK4A136 group_13	-0.333333	0.346594	-0.23
C01152	Lachnospiraceae NK4A136 group_13	-0.369697	0.29305	-0.19
C03406	Lachnospiraceae NK4A136 group_13			-0.26
C00213	Lachnospiraceae NK4A136 group_13	-0.272727	0.445838	0.14
C00041	Lachnospiraceae NK4A136 group_13	-0.272727	0.445838	0.14
C00475	Lachnospiraceae NK4A136 group_13	-0.357576	0.310376	-1.08
C00300	Lachnospiraceae NK4A136 group_13	0.333333	0.346594	0.06
C00315	Lachnospiraceae NK4A136 group_13	-0.175758	0.627188	0.21
C00148	Lachnospiraceae NK4A136 group_13	-0.515152	0.127553	0.06
C00121	Lachnospiraceae NK4A136 group_13	-0.575758	0.0815528	0.31
C00380	Lachnospiraceae NK4A136 group_13	-0.551515	0.0984012	0.14
C00431	Lachnospiraceae NK4A136 group_13	-0.430303	0.214492	0.75
C00183	Lachnospiraceae NK4A136 group_13	-0.406061	0.244282	0.74
C00750	Lachnospiraceae NK4A136 group_13	-0.381818	0.276255	2.26
C22223	Lachnospiraceae NK4A136 group_13	-0.418182	0.229113	0.15
C00082	Lachnospiraceae NK4A136 group_13	-0.612121	0.0599721	0.26
C00519	Lachnospiraceae NK4A136 group_13	-0.115152	0.75142	-0.09
C00318	Lachnospiraceae NK4A136 group_13	0.0545455	0.881036	-0.86
5-Hydroxyindole	Lachnospiraceae NK4A136 group_13			0.07
3-Nitrotyrosine	Lachnospiraceae NK4A136 group_13	-0.430303	0.214492	-0.79
C00314	Lachnospiraceae NK4A136 group_13	0.393939	0.259998	-0.55
C10172	Lachnospiraceae NK4A136 group_13	-0.260606	0.467089	0.65
C00483	Lachnospiraceae NK4A136 group_13	0.0424242	0.907364	-0.61
C03758	Lachnospiraceae NK4A136 group_13	-0.6	0.066688	-0.16
C00209	Lachnospiraceae NK4A136 group_13			-2.12
C00242	Lachnospiraceae NK4A136 group_13	0.624242	0.0537178	-2.01
C00294	Lachnospiraceae NK4A136 group_13	0.406061	0.244282	0.44
C00387	Lachnospiraceae NK4A136 group_13	0.551515	0.0984012	0.09
C00212	Lachnospiraceae NK4A136 group_13	0.612121	0.0599721	1.55
C15584	Lachnospiraceae NK4A136 group_13			-1.18
C01479	Lachnospiraceae NK4A136 group_13	0.236364	0.510885	0.4
C00504	Lachnospiraceae NK4A136 group_13	0.163636	0.651477	-0.77
C00954	Lachnospiraceae NK4A136 group_13	0.527273	0.117308	1.13
C00114	Lachnospiraceae NK4A136 group_13	-0.29697	0.404702	0.34
C01104	Lachnospiraceae NK4A136 group_13	0.333333	0.346594	-0.11
C00565	Lachnospiraceae NK4A136 group_13	-0.563636	0.089724	0.19
C05122	Lachnospiraceae NK4A136 group_13	-0.539394	0.107593	0.51
C17649	Lachnospiraceae NK4A136 group_13			-0.38
C00047	Bacteroides_14	-0.115152	0.75142	0.27
C16741	Bacteroides_14	0.406061	0.244282	-0.69
C00077	Bacteroides_14	0.2	0.579584	0.64
C00135	Bacteroides_14	-0.0424242	0.907364	0.25
C00386	Bacteroides_14	-0.248485	0.488776	-0.13
C00065	Bacteroides_14	-0.115152	0.75142	-0.48
C00152	Bacteroides_14	-0.127273	0.726057	-0.71
C00064	Bacteroides_14	-0.0545455	0.881036	-0.27
C00188	Bacteroides_14	-0.0424242	0.907364	-0.56
C00245	Bacteroides_14	-0.115152	0.75142	1.47
C00025	Bacteroides_14	0.309091	0.384841	0.64
C00049	Bacteroides_14	0.175758	0.627188	0.39
C02721	Bacteroides_14	0.406061	0.244282	0.6
C01551	Bacteroides_14	-0.0424242	0.907364	0.26
C00257	Bacteroides_14	-0.236364	0.510885	-2.51
C02989	Bacteroides_14	-0.115152	0.75142	-0.52
C00037	Bacteroides_14	-0.139394	0.700932	-0.46
C00791	Bacteroides_14	0.321212	0.365468	-2.38
C00258	Bacteroides_14	0.563636	0.089724	1.77
C06422	Bacteroides_14	0.00606061	0.986743	0.03
C00103	Bacteroides_14	0.236364	0.510885	3.35
C00055	Bacteroides_14	0.2	0.579584	0.46
C00122	Bacteroides_14	-0.321212	0.365468	0.82
C03668	Bacteroides_14	-0.333333	0.346594	0.91
C00296	Bacteroides_14	0.345455	0.328227	-3.91
C00507	Bacteroides_14	0.563636	0.089724	1.63
C02494	Bacteroides_14	0.357576	0.310376	-0.11
C01835	Bacteroides_14	0.0666667	0.854813	-2.3
C00881	Bacteroides_14	-0.224242	0.533401	-0.05
C00437	Bacteroides_14	-0.369697	0.29305	-0.22
C00158	Bacteroides_14	0.50303	0.138334	-1.27
C21016	Bacteroides_14	-0.321212	0.365468	-0.33
C00794	Bacteroides_14	-0.224242	0.533401	-0.53
N-acetyl glycine	Bacteroides_14	0.139394	0.700932	0.07
C01013	Bacteroides_14	-0.454545	0.186905	1.2
C00073	Bacteroides_14	-0.418182	0.229113	0.4
C00026	Bacteroides_14	0.260606	0.467089	1.95
C01042	Bacteroides_14	0.636364	0.0479117	2.26
C00051	Bacteroides_14	-0.50303	0.138334	3.02
C00106	Bacteroides_14	0.612121	0.0599721	1.23
C02727	Bacteroides_14	-0.478788	0.161523	-0.13
C01157	Bacteroides_14	-0.321212	0.365468	0.1
C00123	Bacteroides_14	-0.175758	0.627188	-0.09
C00163	Bacteroides_14	0.030303	0.933773	1.77
C00042	Bacteroides_14	0.2	0.579584	1.66
C00624	Bacteroides_14	0.515152	0.127553	1.51
C00250	Bacteroides_14	0.587879	0.0738777	1.12
C01073	Bacteroides_14	0.0424242	0.907364	-0.6
C00299	Bacteroides_14	0.309091	0.384841	-0.64
C01089	Bacteroides_14	0.490909	0.149656	1.68
C00253	Bacteroides_14	0.418182	0.229113	3.05
C00262	Bacteroides_14	0.357576	0.310376	0.53
C00079	Bacteroides_14	-0.2	0.579584	0.23
C00246	Clostridia vadinBB60 group_481	0.730116	0.0165062	3.21
C00360	Bacteroides_14	-0.369697	0.29305	-0.68
C00147	Bacteroides_14	0.0181818	0.96024	1.4
C00178	Bacteroides_14	-0.151515	0.676065	2.33
C00847	Bacteroides_14	0.454545	0.186905	1
C01762	Bacteroides_14	0.127273	0.726057	1.69
C03404	Bacteroides_14	0.309091	0.384841	1.15
C00463	Bacteroides_14	-0.2	0.579584	0.06
C00078	Bacteroides_14	-0.284848	0.425038	0.17
Indoxyl-sulfate	Bacteroides_14			-2.46
C00864	Bacteroides_14	0.345455	0.328227	0.7
C00214	Bacteroides_14	-0.309091	0.384841	0.14
C08262	Bacteroides_14	0.454545	0.186905	1.54
C02336	Bacteroides_14	-0.515152	0.127553	0.95
C01586	Bacteroides_14	-0.333333	0.346594	0.87
C00642	Bacteroides_14	0.684848	0.0288828	2.37
C05598	Bacteroides_14			0.75
Indoleacetylglycine	Bacteroides_14	-0.333333	0.346594	0.34
C01744	Bacteroides_14	0.684848	0.0288828	1.63
C00120	Bacteroides_14	0.490909	0.149656	1.03
C00378	Bacteroides_14	0.418182	0.229113	-0.05
C07086	Bacteroides_14	0.369697	0.29305	-0.11
C05607	Bacteroides_14	0.357576	0.310376	-0.31
C00255	Bacteroides_14	-0.10303	0.776998	-0.14
Cinnamoylglycine	Bacteroides_14	-0.381818	0.276255	2.56
C22236	Bacteroides_14	0.672727	0.0330412	2.89
C05629	Bacteroides_14	0.69697	0.0250967	3.78
C01585	Bacteroides_14	0.430303	0.214492	0.96
C00116	Bacteroides_14			0.73
C17647	Bacteroides_14	-0.357576	0.310376	2.32
C07880	Bacteroides_14	-0.430303	0.214492	0.33
C00695	Bacteroides_14	-0.357576	0.310376	0.93
C15517	Bacteroides_14	0.272727	0.445838	2.49
C02528	Bacteroides_14	0.309091	0.384841	4.4
C04483	Bacteroides_14	-0.00606061	0.986743	2.44
C03990	Bacteroides_14	0.515152	0.127553	2.84
C00134	Bacteroides_14
C00062	Bacteroides_14	-0.163636	0.651477	-0.23
C01152	Bacteroides_14	0.0545455	0.881036	-0.19
C03406	Bacteroides_14			-0.26
C00213	Bacteroides_14	-0.369697	0.29305	0.14
C00041	Bacteroides_14	-0.369697	0.29305	0.14
C00475	Bacteroides_14	-0.321212	0.365468	-1.08
C00300	Bacteroides_14	0.0787879	0.828717	0.06
C00315	Bacteroides_14	0.10303	0.776998	0.21
C00148	Bacteroides_14	-0.0424242	0.907364	0.06
C00121	Bacteroides_14	0.0181818	0.96024	0.31
C00380	Bacteroides_14	-0.00606061	0.986743	0.14
C00431	Bacteroides_14	-0.309091	0.384841	0.75
C00183	Bacteroides_14	-0.284848	0.425038	0.74
C00750	Bacteroides_14	-0.0666667	0.854813	2.26
C22223	Bacteroides_14	0.0181818	0.96024	0.15
C00082	Bacteroides_14	0.0545455	0.881036	0.26
C00519	Bacteroides_14	-0.10303	0.776998	-0.09
C00318	Bacteroides_14	0.115152	0.75142	-0.86
5-Hydroxyindole	Bacteroides_14			0.07
3-Nitrotyrosine	Bacteroides_14	-0.406061	0.244282	-0.79
C00314	Bacteroides_14	0.309091	0.384841	-0.55
C10172	Bacteroides_14	-0.539394	0.107593	0.65
C00483	Bacteroides_14	-0.030303	0.933773	-0.61
C03758	Bacteroides_14	-0.672727	0.0330412	-0.16
C00209	Bacteroides_14			-2.12
C00242	Bacteroides_14	0.539394	0.107593	-2.01
C00294	Bacteroides_14	0.284848	0.425038	0.44
C00387	Bacteroides_14	0.418182	0.229113	0.09
C00212	Bacteroides_14	0.333333	0.346594	1.55
C15584	Bacteroides_14			-1.18
C01479	Bacteroides_14	0.127273	0.726057	0.4
C00504	Bacteroides_14	0.515152	0.127553	-0.77
C00954	Bacteroides_14	0.357576	0.310376	1.13
C00114	Bacteroides_14	-0.10303	0.776998	0.34
C01104	Bacteroides_14	0.454545	0.186905	-0.11
C00565	Bacteroides_14	-0.430303	0.214492	0.19
C05122	Bacteroides_14	-0.515152	0.127553	0.51
C17649	Bacteroides_14			-0.38
C00047	unclassified_Bacteroidales_15	0.175758	0.627188	0.27
C16741	unclassified_Bacteroidales_15	0.0181818	0.96024	-0.69
C00077	unclassified_Bacteroidales_15	-0.272727	0.445838	0.64
C00135	unclassified_Bacteroidales_15	0.0909091	0.802772	0.25
C00386	unclassified_Bacteroidales_15	0.309091	0.384841	-0.13
C00065	unclassified_Bacteroidales_15	0.175758	0.627188	-0.48
C00152	unclassified_Bacteroidales_15	0.2	0.579584	-0.71
C00064	unclassified_Bacteroidales_15	0.0666667	0.854813	-0.27
C00188	unclassified_Bacteroidales_15	0.0787879	0.828717	-0.56
C00245	unclassified_Bacteroidales_15	0.369697	0.29305	1.47
C00025	unclassified_Bacteroidales_15	0.175758	0.627188	0.64
C00049	unclassified_Bacteroidales_15	0.0787879	0.828717	0.39
C02721	unclassified_Bacteroidales_15	0.0787879	0.828717	0.6
C01551	unclassified_Bacteroidales_15	0.115152	0.75142	0.26
C00257	unclassified_Bacteroidales_15	0.406061	0.244282	-2.51
C02989	unclassified_Bacteroidales_15	0.466667	0.173939	-0.52
C00037	unclassified_Bacteroidales_15	0.272727	0.445838	-0.46
C00791	unclassified_Bacteroidales_15	-0.2	0.579584	-2.38
C00258	unclassified_Bacteroidales_15	-0.406061	0.244282	1.77
C06422	unclassified_Bacteroidales_15	0.127273	0.726057	0.03
C00103	unclassified_Bacteroidales_15	0.0666667	0.854813	3.35
C00055	unclassified_Bacteroidales_15	0.127273	0.726057	0.46
C00122	unclassified_Bacteroidales_15	0.175758	0.627188	0.82
C03668	unclassified_Bacteroidales_15	0.187879	0.603218	0.91
C00296	unclassified_Bacteroidales_15	-0.0909091	0.802772	-3.91
C00507	unclassified_Bacteroidales_15	-0.2	0.579584	1.63
C02494	unclassified_Bacteroidales_15	0.0666667	0.854813	-0.11
C01835	unclassified_Bacteroidales_15	0.260606	0.467089	-2.3
C00881	unclassified_Bacteroidales_15	0.284848	0.425038	-0.05
C00437	unclassified_Bacteroidales_15	0.0666667	0.854813	-0.22
C00158	unclassified_Bacteroidales_15	-0.321212	0.365468	-1.27
C21016	unclassified_Bacteroidales_15	0.393939	0.259998	-0.33
C00794	unclassified_Bacteroidales_15	0.187879	0.603218	-0.53
N-acetyl glycine	unclassified_Bacteroidales_15	0.321212	0.365468	0.07
C01013	unclassified_Bacteroidales_15	0.369697	0.29305	1.2
C00073	unclassified_Bacteroidales_15	0.248485	0.488776	0.4
C00026	unclassified_Bacteroidales_15	0.0424242	0.907364	1.95
C01042	unclassified_Bacteroidales_15	-0.369697	0.29305	2.26
C00624	unclassified_Lachnospiraceae_272	0.890909	0.000542144	1.51
C00106	unclassified_Bacteroidales_15	-0.151515	0.676065	1.23
C02727	unclassified_Bacteroidales_15	0.236364	0.510885	-0.13
C01157	unclassified_Bacteroidales_15	0.0666667	0.854813	0.1
C00123	unclassified_Bacteroidales_15	0.139394	0.700932	-0.09
C00163	unclassified_Bacteroidales_15	0.139394	0.700932	1.77
C00042	unclassified_Bacteroidales_15	0.030303	0.933773	1.66
C00624	unclassified_Bacteroidales_15	-0.345455	0.328227	1.51
C00250	unclassified_Bacteroidales_15	-0.272727	0.445838	1.12
C01073	unclassified_Bacteroidales_15	-0.0909091	0.802772	-0.6
C00299	unclassified_Bacteroidales_15	0.0787879	0.828717	-0.64
C01089	unclassified_Bacteroidales_15	-0.115152	0.75142	1.68
C00253	unclassified_Bacteroidales_15	-0.139394	0.700932	3.05
C00262	unclassified_Bacteroidales_15	-0.393939	0.259998	0.53
C00079	unclassified_Bacteroidales_15	0.0424242	0.907364	0.23
C00246	unclassified_Bacteroidales_15	-0.0909091	0.802772	3.21
C00360	unclassified_Bacteroidales_15	0.212121	0.556306	-0.68
C00147	unclassified_Bacteroidales_15	-0.0909091	0.802772	1.4
C00178	unclassified_Bacteroidales_15	0.187879	0.603218	2.33
C00847	unclassified_Bacteroidales_15	-0.10303	0.776998	1
C01762	unclassified_Bacteroidales_15	0.2	0.579584	1.69
C03404	unclassified_Bacteroidales_15	0.00606061	0.986743	1.15
C00463	unclassified_Bacteroidales_15	-0.0666667	0.854813	0.06
C00078	unclassified_Bacteroidales_15	0.115152	0.75142	0.17
Indoxyl-sulfate	unclassified_Bacteroidales_15			-2.46
C00864	unclassified_Bacteroidales_15	0.175758	0.627188	0.7
C00214	unclassified_Bacteroidales_15	0.248485	0.488776	0.14
C08262	unclassified_Bacteroidales_15	-0.284848	0.425038	1.54
C02336	unclassified_Bacteroidales_15	0.406061	0.244282	0.95
C01586	unclassified_Bacteroidales_15	0.406061	0.244282	0.87
C00642	unclassified_Bacteroidales_15	-0.357576	0.310376	2.37
C05598	unclassified_Bacteroidales_15			0.75
Indoleacetylglycine	unclassified_Bacteroidales_15	0.648485	0.0425401	0.34
C01744	unclassified_Bacteroidales_15	-0.515152	0.127553	1.63
C00120	unclassified_Bacteroidales_15	-0.151515	0.676065	1.03
C00378	unclassified_Bacteroidales_15	0.0787879	0.828717	-0.05
C07086	unclassified_Bacteroidales_15	0.187879	0.603218	-0.11
C05607	unclassified_Bacteroidales_15	0.224242	0.533401	-0.31
C00255	unclassified_Bacteroidales_15	0.29697	0.404702	-0.14
Cinnamoylglycine	unclassified_Bacteroidales_15	0.175758	0.627188	2.56
C22236	unclassified_Bacteroidales_15	-0.357576	0.310376	2.89
C05629	unclassified_Bacteroidales_15	-0.406061	0.244282	3.78
C01585	unclassified_Bacteroidales_15	-0.0545455	0.881036	0.96
C00116	unclassified_Bacteroidales_15			0.73
C17647	unclassified_Bacteroidales_15	0.29697	0.404702	2.32
C07880	unclassified_Bacteroidales_15	0.309091	0.384841	0.33
C00695	unclassified_Bacteroidales_15	0.248485	0.488776	0.93
C15517	unclassified_Bacteroidales_15	0.00606061	0.986743	2.49
C02528	unclassified_Bacteroidales_15	-0.139394	0.700932	4.4
C04483	unclassified_Bacteroidales_15	0.139394	0.700932	2.44
C03990	unclassified_Bacteroidales_15	-0.333333	0.346594	2.84
C00134	unclassified_Bacteroidales_15
C00062	unclassified_Bacteroidales_15	0.0181818	0.96024	-0.23
C01152	unclassified_Bacteroidales_15	0.0787879	0.828717	-0.19
C03406	unclassified_Bacteroidales_15			-0.26
C00213	unclassified_Bacteroidales_15	0.236364	0.510885	0.14
C00041	unclassified_Bacteroidales_15	0.236364	0.510885	0.14
C00475	unclassified_Bacteroidales_15	0.187879	0.603218	-1.08
C00300	unclassified_Bacteroidales_15	0.2	0.579584	0.06
C00315	unclassified_Bacteroidales_15	-0.345455	0.328227	0.21
C00148	unclassified_Bacteroidales_15	-0.163636	0.651477	0.06
C00121	unclassified_Bacteroidales_15	-0.272727	0.445838	0.31
C00380	unclassified_Bacteroidales_15	-0.0909091	0.802772	0.14
C00431	unclassified_Bacteroidales_15	0.0909091	0.802772	0.75
C00183	unclassified_Bacteroidales_15	0.0181818	0.96024	0.74
C00750	unclassified_Bacteroidales_15	-0.29697	0.404702	2.26
C22223	unclassified_Bacteroidales_15	-0.030303	0.933773	0.15
C00082	unclassified_Bacteroidales_15	-0.0666667	0.854813	0.26
C00519	unclassified_Bacteroidales_15	0.236364	0.510885	-0.09
C00318	unclassified_Bacteroidales_15	0.175758	0.627188	-0.86
5-Hydroxyindole	unclassified_Bacteroidales_15			0.07
3-Nitrotyrosine	unclassified_Bacteroidales_15	0.212121	0.556306	-0.79
C00314	unclassified_Bacteroidales_15	-0.10303	0.776998	-0.55
C10172	unclassified_Bacteroidales_15	0.478788	0.161523	0.65
C00483	unclassified_Bacteroidales_15	0.393939	0.259998	-0.61
C03758	unclassified_Bacteroidales_15	0.430303	0.214492	-0.16
C00209	unclassified_Bacteroidales_15			-2.12
C00242	unclassified_Bacteroidales_15	-0.0909091	0.802772	-2.01
C00294	unclassified_Bacteroidales_15	-0.0181818	0.96024	0.44
C00387	unclassified_Bacteroidales_15	-0.0181818	0.96024	0.09
C00212	unclassified_Bacteroidales_15	-0.163636	0.651477	1.55
C15584	unclassified_Bacteroidales_15			-1.18
C01479	unclassified_Bacteroidales_15	-0.00606061	0.986743	0.4
C00504	unclassified_Bacteroidales_15	-0.236364	0.510885	-0.77
C00954	unclassified_Bacteroidales_15	-0.0545455	0.881036	1.13
C00114	unclassified_Bacteroidales_15	-0.139394	0.700932	0.34
C01104	unclassified_Bacteroidales_15	-0.0909091	0.802772	-0.11
C00565	unclassified_Bacteroidales_15	0.115152	0.75142	0.19
C05122	unclassified_Bacteroidales_15	0.454545	0.186905	0.51
C17649	unclassified_Bacteroidales_15			-0.38
C00047	unclassified_Lachnospiraceae_16	0.030303	0.933773	0.27
C16741	unclassified_Lachnospiraceae_16	-0.575758	0.0815528	-0.69
C00077	unclassified_Lachnospiraceae_16	-0.10303	0.776998	0.64
C00135	unclassified_Lachnospiraceae_16	-0.151515	0.676065	0.25
C00386	unclassified_Lachnospiraceae_16	-0.0787879	0.828717	-0.13
C00065	unclassified_Lachnospiraceae_16	0.030303	0.933773	-0.48
C00152	unclassified_Lachnospiraceae_16	0.10303	0.776998	-0.71
C00064	unclassified_Lachnospiraceae_16	-0.187879	0.603218	-0.27
C00188	unclassified_Lachnospiraceae_16	-0.0424242	0.907364	-0.56
C00245	unclassified_Lachnospiraceae_16	0.115152	0.75142	1.47
C00025	unclassified_Lachnospiraceae_16	-0.466667	0.173939	0.64
C00049	unclassified_Lachnospiraceae_16	0.0424242	0.907364	0.39
C02721	unclassified_Lachnospiraceae_16	-0.29697	0.404702	0.6
C01551	unclassified_Lachnospiraceae_16	0.393939	0.259998	0.26
C00257	unclassified_Lachnospiraceae_16	0.284848	0.425038	-2.51
C02989	unclassified_Lachnospiraceae_16	0.151515	0.676065	-0.52
C00037	unclassified_Lachnospiraceae_16	-0.115152	0.75142	-0.46
C00791	unclassified_Lachnospiraceae_16	-0.0787879	0.828717	-2.38
C00258	unclassified_Lachnospiraceae_16	-0.515152	0.127553	1.77
C06422	unclassified_Lachnospiraceae_16	0.369697	0.29305	0.03
C00103	unclassified_Lachnospiraceae_16	-0.575758	0.0815528	3.35
C00055	unclassified_Lachnospiraceae_16	-0.612121	0.0599721	0.46
C00122	unclassified_Lachnospiraceae_16	-0.10303	0.776998	0.82
C03668	unclassified_Lachnospiraceae_16	-0.10303	0.776998	0.91
C00296	unclassified_Lachnospiraceae_16	0.272727	0.445838	-3.91
C00507	unclassified_Lachnospiraceae_16	-0.248485	0.488776	1.63
C02494	unclassified_Lachnospiraceae_16	0.163636	0.651477	-0.11
C01835	unclassified_Lachnospiraceae_16	0.2	0.579584	-2.3
C00881	unclassified_Lachnospiraceae_16	-0.0424242	0.907364	-0.05
C00437	unclassified_Lachnospiraceae_16	0.212121	0.556306	-0.22
C00158	unclassified_Lachnospiraceae_16	-0.0787879	0.828717	-1.27
C21016	unclassified_Lachnospiraceae_16	-0.163636	0.651477	-0.33
C00794	unclassified_Lachnospiraceae_16	-0.0787879	0.828717	-0.53
N-acetyl glycine	unclassified_Lachnospiraceae_16	-0.163636	0.651477	0.07
C01013	unclassified_Lachnospiraceae_16	-0.151515	0.676065	1.2
C00073	unclassified_Lachnospiraceae_16	0.0181818	0.96024	0.4
C00026	unclassified_Lachnospiraceae_16	-0.563636	0.089724	1.95
C01042	unclassified_Lachnospiraceae_16	-0.224242	0.533401	2.26
C00051	unclassified_Lachnospiraceae_16	0.163636	0.651477	3.02
C00106	unclassified_Lachnospiraceae_16	-0.612121	0.0599721	1.23
C02727	unclassified_Lachnospiraceae_16	-0.224242	0.533401	-0.13
C01157	unclassified_Lachnospiraceae_16	-0.0787879	0.828717	0.1
C00123	unclassified_Lachnospiraceae_16	-0.0787879	0.828717	-0.09
C00163	unclassified_Lachnospiraceae_16	0.030303	0.933773	1.77
C00042	unclassified_Lachnospiraceae_16	-0.030303	0.933773	1.66
C00624	unclassified_Lachnospiraceae_16	0.030303	0.933773	1.51
C00250	unclassified_Lachnospiraceae_16	-0.29697	0.404702	1.12
C01073	unclassified_Lachnospiraceae_16	0.0424242	0.907364	-0.6
C00299	unclassified_Lachnospiraceae_16	-0.660606	0.0375884	-0.64
C01089	unclassified_Lachnospiraceae_16	-0.563636	0.089724	1.68
C00253	unclassified_Lachnospiraceae_16	-0.139394	0.700932	3.05
C00262	unclassified_Lachnospiraceae_16	0.175758	0.627188	0.53
C00079	unclassified_Lachnospiraceae_16	-0.0666667	0.854813	0.23
C00246	unclassified_Lachnospiraceae_16	-0.50303	0.138334	3.21
C00360	unclassified_Lachnospiraceae_16	0.309091	0.384841	-0.68
C00147	unclassified_Lachnospiraceae_16	0.212121	0.556306	1.4
C00178	unclassified_Lachnospiraceae_16	0.454545	0.186905	2.33
C00847	unclassified_Lachnospiraceae_16	0.10303	0.776998	1
C01762	unclassified_Lachnospiraceae_16	-0.539394	0.107593	1.69
C03404	unclassified_Lachnospiraceae_16	-0.127273	0.726057	1.15
C00463	unclassified_Lachnospiraceae_16	0.0545455	0.881036	0.06
C00078	unclassified_Lachnospiraceae_16	-0.10303	0.776998	0.17
Indoxyl-sulfate	unclassified_Lachnospiraceae_16			-2.46
C00864	unclassified_Lachnospiraceae_16	-0.709091	0.0216659	0.7
C00214	unclassified_Lachnospiraceae_16	0.369697	0.29305	0.14
C08262	unclassified_Lachnospiraceae_16	-0.406061	0.244282	1.54
C02336	unclassified_Lachnospiraceae_16	-0.0424242	0.907364	0.95
C01586	unclassified_Lachnospiraceae_16	-0.29697	0.404702	0.87
C00642	unclassified_Lachnospiraceae_16	0.030303	0.933773	2.37
C05598	unclassified_Lachnospiraceae_16			0.75
Indoleacetylglycine	unclassified_Lachnospiraceae_16	0.10303	0.776998	0.34
C01744	unclassified_Lachnospiraceae_16	-0.393939	0.259998	1.63
C00120	unclassified_Lachnospiraceae_16	-0.151515	0.676065	1.03
C00378	unclassified_Lachnospiraceae_16	0.224242	0.533401	-0.05
C07086	unclassified_Lachnospiraceae_16	0.224242	0.533401	-0.11
C05607	unclassified_Lachnospiraceae_16	-0.454545	0.186905	-0.31
C00255	unclassified_Lachnospiraceae_16	-0.381818	0.276255	-0.14
Cinnamoylglycine	unclassified_Lachnospiraceae_16	0.29697	0.404702	2.56
C22236	unclassified_Lachnospiraceae_16	-0.381818	0.276255	2.89
[truncated: 124,337 more rows]

## Sheet: Figure 6c
source	target	value	number_microbes
Butyrate/isobutyrate	Lachnospirales	1	1
Chenodeoxycholate	Lachnospirales	1	1
Succinate	Lachnospirales	1	1
Fucose/rhamnose	Lachnospirales	1	1
Xanthosine	Clostridia UCG-014	2	2
Indole-3-acetate	Oscillospirales	1	2
Indole-3-acetate	Lachnospirales	1	2
Taurine	Others	2	2
Propionate	Lachnospirales	1	3
Glutathione	Bacteroidales	3	3
Propionate	Others	1	3
Propionate	RF39	1	3
Deoxycholate	Others	3	3
Glucose 6-phosphate	Lachnospirales	3	4
Adenine	Others	1	4
Adenine	Lachnospirales	3	4
Glucose 6-phosphate	RF39	1	4
Pyridoxal	Clostridia vadinBB60 group	1	7
Pyridoxal	Oscillospirales	1	7
Adenosine	Oscillospirales	1	7
Adenosine	Others	2	7
Adenosine	RF39	1	7
Pyridoxal	RF39	1	7
Adenosine	Lachnospirales	2	7
Pyridoxal	Lachnospirales	4	7
Adenosine	Clostridia vadinBB60 group	1	7
2-Oxoglutarate	Lachnospirales	5	7
2-Oxoglutarate	Oscillospirales	1	7
2-Oxoglutarate	RF39	1	7
Biotin	Oscillospirales	2	9
Biotin	Lachnospirales	2	9
Biotin	Clostridia UCG-014	2	9
Biotin	RF39	3	9
Uracil	Bacteroidales	1	13
Uracil	Oscillospirales	2	13
Uracil	Lachnospirales	4	13
Uracil	Clostridia UCG-014	1	13
Uracil	RF39	1	13
Uracil	Clostridia vadinBB60 group	3	13
Uracil	Others	1	13
Nicotinate	Oscillospirales	3	15
Nicotinate	Lachnospirales	5	15
Nicotinate	unclassified_Clostridia	1	15
Nicotinate	Clostridia UCG-014	2	15
Nicotinate	RF39	4	15
Glycerate	unclassified_Clostridia	2	22
Glycerate	Clostridia vadinBB60 group	2	22
Glycerate	Lachnospirales	10	22
Glycerate	Oscillospirales	8	22
N-acetylglutamate	Oscillospirales	10	41
N-acetylglutamate	Lachnospirales	19	41
N-acetylglutamate	Clostridia vadinBB60 group	6	41
N-acetylglutamate	unclassified_Clostridia	1	41
N-acetylglutamate	Clostridia UCG-014	2	41
N-acetylglutamate	RF39	3	41

## Sheet: Figure 6d
Lachnospiraceae (unclassified group)	duo	jej	ile	cec	col
rep1	0	0	0	0.000102279	5.12794e-05
rep2	0	0	0	0	0
rep3	0	0	0	0	0
rep4	0	0	0	0	2.87101e-05
rep5					0
Lachnospiraceae NK4A136 group	duo	jej	ile	cec	col
rep1	0.0002525	0.00039541	0.00363636	7.76332e-05	8.85735e-05
rep2	0.0027146	0.00325637	0.0011376	0.0123289	0.00510157
rep3	0.00901563	0.00195108	0.00134771	0.00662252	0.000994402
rep4	0.00766013	0.0116749	0.00987654	0.00794374	0.00433522
rep5					0
Butyrate/isobutyrate	duo	jej	ile	cec	col
rep1	0.0411277	0.0243794	1.25428	207.86	219.941
rep2	0.338082	0.035636	0.0931786	146.991	210.096
rep3	2.8858	0.550263	1.16133	344.264	316.565
rep4	0.553792	0.144367	1.22929	212.499	255.357
rep5	0.0624375	1.08605	0.245453	212.255	81.3309
Chenodeoxycholate	duo	jej	ile	cec	col
rep1	0.000522745	0.000967015	4.04667e-05	3.91026	3.91533
rep2	0.00706471	0	1.176e-06	54.8463	91.5821
rep3	17.1123	51.1202	4.19983	32.1389	65.6754
rep4	11.7654	18.9594	9.64454	85.1743	30.0614
rep5	7.85e-07	5.245e-05	8.655e-06	264.098	96.5249
