# Supplementary material for: Metabolic landscape of the male mouse gut identifies different niches determined by microbial activities
Source: Nat Metab. 2023 May 22;5(6):968–80. doi: 10.1038/s42255-023-00802-1 (PMC10290957; doi:10.1038/s42255-023-00802-1)
Supplement: Source Data Extended Data Fig. 1 — Metabolite abundance data, metabolite concentration data. [file 42255_2023_802_MOESM10_ESM.xlsx]

## Sheet: EDF 1c
colonization status	habitat	replicate	sampling site	Lysine	5-hydroxylysine	Ornithine	Histidine	Carnosine	Serine	Asparagine	Glutamine	Threonine	Taurine	Glutamic acid	Aspartic acid	N-methylalanine et al	Allantoin	Gluconic acid	Methionine sulfoxide	Glycine	Creatinine	Glyceric acid	Cellobiose_Lactose_Maltose	Glucose 6-phosphate	Cytidine 5-Monophosphate	Fumaric acid	Malic acid	Quinic acid	Fucose_Rhamnose	1-Methyladenosine	Maltotriose_Raffinose	2-Deoxycytidine	N-acetylornithine	Citric acid	Ophthalmic acid	Sorbitol	N-acetyl glycine	Hydroxypropionic_lactic acid	Methionine	2-oxoglutaric acid	N-acetylaspartic acid	Glutathione	Uracil	N6-acetyllysine	Hydroxyproline	Leucine_Isoleucine	Propionic acid	Succinic acid	N-acetylglutamic acid
SPF	m	A	4	667293		167425	443655	52894.9	42756.7	85142.9	488575	60856.8	491934	1.17566e+06	313783	200000	3059.04	153470	7587.25	4500.24		8920.44	21985	38285.2	103327	158036	772962	4167.2	498.199	2694.13		2914.04	233916	208652	63656	88077.8	7831.21	347566	188367	29153.1	69490.1		208002	376392	193374	5.89628e+06	21850.4	437379	171951
SPF	m	A	1	10745.8		12209.7	2159.4	1268.07	250.411	2667.71	42653.7	1844.04	322321	75833.2	4807.41	13755.4	1440.45	35886.6	430.161	505.212	620.935	1697.37	4189.67	29656.5	49810.5	39911	106295	178.153	1635.06	533.154	2209.09		26594.6	201529	4487.84	19826.7	775.421	205642	13600.3	12898.7	10701.8	737618	34982.9	82500.4	17086.2	169726	9334.26	93970.4	15495.7
SPF	m	A	2	446134	589.65	45918.9	233426	29655.1	21406.2	50715.7	304400	34382.6	405336	591408	153775	96841.8	2875.82	78914.5	5399.27	4890.99	512.29	21562.8	6123.23	10363.8	167313	158719	874594	187.913	1004.38	1541.1		1095.6	97068.2	149081	51618.4	17658.1	2906.7	661001	101064	5653.82	13611.1	5646.47	76273.8	52553.2	115157	1.64004e+06	10004.9	172246	87861.3
SPF	m	A	3	491517	689.242	145431	302988	32184.8	39832.1	93237.9	447796	54954.5	677762	1.19419e+06	265904	203494	4892.05	136480	6160.82	7728.41	2251.39	17912.9	7331.69	14064.2	75826.9	148842	776143			1281.95		2270.61	44935.6	189574	18930.9	15160.9	4269.2	207628	69890.4	10161.8	33636.5	1747.38	60895.9	132628	114203	1.95913e+06	3817.6	232295	93093.6
SPF	m	B	4	65643.9		213489	7542.68	1494.83	2602.45	2961.45	39088.9	6375.19	100150	335117	22226.4	50489	3193.91	30894.1	2738.47	1005.07	615.289	275518	11361.9	344936	72520.3	33624.7	195444	6493.68	104640	7554.3	6462.32	636.457	20237.3	288377	5643.32	29810.6	7102.25	124841	27139.5	39975.6	53423.5	281.421	136493	50499	44071.6	1.39046e+06	3401.85	58389.8	348947
SPF	m	A	13	259384		81450.2	155332	10539.8	24937.1	74337.2	296106	39760.7	397221	821927	154398	100862	11266.4	269624	10166.4	2607.65	1709.24	27373.1	5303	21586.7	208509	105419	611117	18470.7	8154.43	2695.58	10393.7	487.273	16993	166128	8628	64811.4	3677.68	381682	195530	10347.3	15668		276358	60719	137507	5.50707e+06	12548.6	215950	171543
SPF	m	B	3	591877	1147.93	250374	405927	22116.8	38556.2	106645	537604	66120.7	838255	1.1599e+06	298488	166037	3604.6	128301	6799.98	11239.8	1180.77	16605.3	5533.81	6021.23	496619	168864	1.00807e+06	373.684	620.767	199.235		1358.88	15839.8	208338	55375.7	49171.7	5076.18	601383	169211	5496.87	21107.2	6094.21	431718	89129.8	127167	9.06689e+06	21299.2	335775	172498
SPF	m	B	2	524201	758.561	201358	416058	16589.3	40773.9	131455	500987	77816.9	830617	1.63182e+06	341866	229650	4443.62	250698	9676.08	16278.2	1210.75	50655.4	9630.67	39904.1	736550	200084	1.10126e+06	90882.5	1077.56	4208.7	5445.82	715.189	7906.22	170411	7538.76	49435.6	16445.7	871692	138282	8259.45	30599.2	1112.66	235252	44288.4	212516	9.05882e+06	5671.77	74688.6	141854
SPF	m	B	1	33465.2	184.661	19170.4	22004.6		7712.83	15234	60925.3	14020.7	36469.7	104868	16429.4	15866.9	5519.93	883309	6481.39	3406.83	1494.16	5593.01	6929.63		52644.6	15485.9	66166.6	586956	10881.2	5867.64	24107.1	2520.67	30062.2	141679	5336.02	22952.7	5766.48	45468.5	12274.9	2086.77	16128.3	656.817	21267.6	13411.7	52607.1	406127	2001.05	38123.4	34251.9
SPF	m	B	9	132759	258.078	48897.6	104012		21078.1	37134.2	185993	33370.9	914826	925774	170062	128191	4427.49	183830	4196.42	3841.36	4646.44	66924.1	8759.77	38911.4	387367	163122	919288		290.227	1257.03		4180.83		202821	1313.56	7649.11	4049.69	726214	53912.1	30120.1	3202.68	1173.79	380257	19124.9	58232.1	1.9674e+06	3111.84	48278.3	126456
SPF	m	A	15	234912	921.063	136980	165155	3690.12	27607.9	64681.1	225681	42657.3	1.26514e+06	1.04434e+06	182647	153130	17074.7	197427	14308	2926.25	6074.26	78618.3	2352.07	31306	1.82431e+06	171696	1.01871e+06	34119.1	373.221	2529.55	3184.28	834.076	1197.26	164060	3667.07	8239.68	5104.47	897755	50046.6	12852.4	8861.84	485.359	527739	12943.9	52617.3	3.5058e+06	4056.48	49799.7	59668.7
SPF	m	B	6	560943	1438.15	119258	105331	33991.6	9414.19	22034.8	112128	9553.95	1.63647e+06	213015	117350	35373.7	6118.13	1.08354e+06	6534.02	2017.1	1806.95	22371.3	77665.2	40686.9	40597.5	41421.6	245114	52441	34155.1	9099.8	43750.1	2244.54	86786.5	741796	30679.6	11498.2	6620.78	616740	74022.5	11120.8	1976.12	346208	171996	131283	69057	2.58369e+06	8733.2	77636.6	177620
SPF	m	A	14	45155.4		121298	8116.52	2070.91	1038.03	1501.26	31698.8	6636.08	66736.1	171857	20605.8	25167.5	2313.21	9098.3	2014.47	2392.14	2483.56	146439	13700.2	62811.5	78317.3	45207.5	222769	15210.6	165603	13679.6	5395.65	742.183	6550.71	146439	8436.69	26208.6	4249.49	205377	19558.7	45801.5	55607.9	1211.57	202453	18998.3	61056.8	339552	6011.26	71486.8	537689
SPF	m	B	5	1.0427e+06	1507.77	232156	756323	55137.5	58679.5	193179	800582	108670	762459	2.16534e+06	597610	322113	9737.67	201368	10835.2	19588	1134.65	17746.1	57099.2	29868.8	178893	138809	790087	6407.45	1498.87	5358.87	658.363	2600.62	59594.2	171375	86047	52132.1	9506.67	599770	385915	6535.6	136881		203208	346796	287258	6.91946e+06	17449.9	272552	103442
SPF	m	B	7	794066	800.925	225433	598491	37291.2	63927.5	166692	758817	93184.5	531956	2.00862e+06	514300	297694	7088.41	118530	16541.1	20216.4	1185.25	15217.9	38167.4	20998.2	101573	134990	693724	6185.77	1152.78	11234.8	964.878	1431.95	87292.5	120372	49647.7	37413.1	16324.9	369824	362223	2960.74	104281		304723	368865	248582	8.68852e+06	2701.75	15439.8	15839.2
SPF	m	B	8	24739.3		13588.8	37212.4		8717.18	16025.7	63530.5	12371.9	1.14327e+06	609409	67841.3	94128.3	5949.29	214743	2084.78	959.444	2506.89	90373.8	5261.06	32033.7	231952	181430	1.05758e+06		173.564	2208.59		3334.35		172243	1158.46	2230.58	1239.4	692425	15084.6	58950.3	1427.69	3269.48	316422	6356.92	45212.2	290003	3153.84	40726.2	65606.4
SPF	m	B	13	27412.5		37049.5	14297.4		4579.79	4756.59	43869.7	9968.42	316078	247638	29709.7	38771.8	1256.35	43697.8	610.414	887.52	379.805	49348.5	3749.81	34111.1	24413.4	87802.4	583565	2228.9	8560.31	2428.64	880.513			67916.2	1615.08	2037.77	2542.33	259535	21917.2	27455.8	44699.7	95274.2	208857	8171.78	31838.6	757402	1889.59	33063.9	102439
SPF	m	B	15	8631.09		36909.5	4531.71		431.753	953.44	18614.6	2560.42	77381.5	91410.7	6648.29	11585.3	1407.98	6208.21	385.031	674.432		28455.3	4552.3	4685.86	14542.5	39707.2	254459	7192.26	64599.2	4684.3		544.494	2504.86	42671.4	3854.04	7697.58	1241.47	202649	5078.36	18626.1	57406.7	4537.23	163060	4043.38	14968.8	31780	3017.16	55484.3	98020.4
SPF	m	C	3	682510	1703.79	237493	723408	17145.4	62428.1	166724	754191	102156	1.38018e+06	2.26268e+06	552464	329668	4052.07	226806	5897.57	9472.59	1789.46	57069	6706.26	52727.8	758007	374579	2.27877e+06		7220	3751.31		2315.75	5429.54	554100	19363.9	118712	10983.2	948438	259742	18684	44507.4		696777	115995	257843	1.07109e+07	2615.02	34103.4	116780
SPF	m	B	10	346884	320.956	107474	276713	11916.9	41847	81272.9	460722	64232	315327	1.22584e+06	301884	194543	6670.72	389605	12448.8	8614.63	1557.68	9308.62	180258	12942.9	54566.8	79742.3	499195	27538.3	7008.69	4223.8	14825.6	2150.77		200263	12044.1	69181.4	4767.21	164117	268302	1831.68	24219.8		233302	77659	109825	5.50714e+06	10087	151193	83074.4
SPF	m	B	11	284057	255.47	107602	171307	5546.68	36751.4	89332	375602	63583.1	342145	1.19867e+06	228309	176880	6836.49	197851	12822	7459.01	1866.41	24222.6	97497.2	15810.5	71928.4	118154	685863	16381.2	5863.22	1256.49	8976.94	1620.24		130288	7918.44	29810	5498.47	322812	195459	5264.45	17349.9	502.972	220617	38688.6	162196	4.55267e+06	3276.11	52592	80940.4
SPF	m	C	6	574106	887.135	200270	463998	11815	60518.3	139116	673933	91888.8	1.16257e+06	2.07201e+06	401731	283777	8146.84	140492	9629.53	13830.7	701.071	67580.9	20906	44843.9	292782	373565	2.17792e+06	2161.87	6132.83	2416.85	449.29	5217.36		224349	23287.4	147084	22925.6	885100	213230	11401.4	59728.3		308122	167850	288477	8.12359e+06	4254.92	45995.3	109827
SPF	m	C	1	54180.1		68195.1	18023.9	4980.21	3361.65	14051.2	118693	7397.89	647769	142666	14175.3	27793.2	1078.51	71854	963.453	1268.28	841.074	11632	2951.45	32776.8	185221	113051	767788	1516.13	6748.8	994.974	1535.89	584.927	67102.1	116619	12783.1	7523.51	8107.01	613576	34743.6	14194.6	7801.27	428732	129679	171589	37749.4	668659	17384.4	340799	15359.5
SPF	m	C	5	689217	676.103	139430	680223	12064.5	69037.9	150675	753762	103779	1.55392e+06	2.49576e+06	672035	369071	5852.64	196089	9528.12	8377.87	2382.15	43644	9596.53	50419.4	557994	237620	1.4344e+06	801.718	12342.2	1101.26		3615.92	5068.36	328154	23835.9	30441.1	14154.8	786680	278532	22314.1	50078.7		113378	9256.42	242713	1.17089e+07	2697.29	8701.93	53231
SPF	m	C	2	866278	2349.39	150481	673478	24612.6	57492.9	145062	625617	84813.2	1.15736e+06	1.59708e+06	402556	232419	4778.61	243770	7756.06	8165.78	2396.45	40886.6	4766.3	42214.9	683314	389175	2.34443e+06	257.143	4403.29	2800.56		1712.07	8524.61	487901	64552.5	83319.1	9249.96	968025	307504	4480.89	61510	410.466	522310	122698	231475	6.45948e+06	12835.9	199699	83258.7
SPF	m	B	14	16311.4		31940	5897.84		1166.71	1229.12	17480	2157.97	113537	98454.4	13931.7	12144.4	870.416	7999.58	515.145	1913.38		29124.5	2267.04	6119.94	17066.3	69140.3	430650	2297.62	13730.3	16618.5	503.921			34457.2	2008.98	9344.18	1784.31	252508	9980.69	10772.8	32252.5	7350.48	198942	5182.8	32758.9	134833	5704.6	82187.4	78185.2
SPF	m	B	12	154168	761.459	266353	61137.2	1984.58	19203.6	26248.6	173220	28459.5	738308	1.2657e+06	122071	203743	1765.44	49784.1	3440.74	4293.82	4774.23	197643	15097.9	108924	66373.8	111503	708012	6485.84	50244.3	9124.52	4929.6	593.258		234211	4596.36	59642.9	3514.2	268135	91707.5	50277.1	255088	1091.38	483522	47067.4	64227.2	1.79145e+06	8661.22	126084	1.1775e+06
SPF	m	C	4	921552	795.878	275509	811568	35981.6	70846.8	177970	796727	103584	1.66998e+06	2.25186e+06	579099	332138	4714.68	181850	10244	9815.37	1491.5	44292.7	13081.7	43451.8	466858	356564	2.09083e+06	1384.34	12481.7	2832.13		1842.08	30042.2	419423	44833.9	99675.9	15266.6	929016	222023	23378.6	100951		520369	242760	343491	9.51267e+06	5938.79	72328.6	64417.5
SPF	m	C	12	71232.3		334878	24966.3	3630.08	8682.65	16597.7	102697	16107.7	335147	667444	67631.3	88868.8	2718.32	60690.2	4187.66	860.44	1668.82	195730	13873.1	309599	72083	70930.9	445555	7388.9	80517	7259.61	8421.78	347.096	25533.8	223106	9017.47	5551.3	5443.6	202963	59853.9	49776.5	143079		351922	19358.2	69817.1	959381	10279.5	140256	429477
SPF	m	C	10	304334		133074	200244	14219.7	35051.9	84532.6	491301	64736.4	838871	1.17183e+06	238307	162719	17364.3	296018	10974.1	5411.64	1220.58	15833.4	76691.5	26751.5	61000.6	177019	1.09062e+06	13655.1	26371.9	3040.27	819.922	1473.05	26700.9	184745	28179.7	42510.7	9062.22	287841	157516	6722.61	28568.6	498.503	90837.6	120270	153302	6.66274e+06	14750.6	234120	220151
SPF	m	C	15	10662.3	175.905	2082.38	3035.26		5834.03	8223.27	19496.7	5447.66	106224	28688.3	11648.4	5187.63	584.028	1926.7	4734.99	591.497	1633.84	525.62	5840.36	5244.28	2711.17	559.239		588.546	189.152		6715.19			372.783	75.9409	2279.32	292.683	5608.45	1967.46		408.908	637.017	5304.14	1126.77	234.758	94017		2386.78	648.516
SPF	m	C	13	89329.9	366.021	203426	20965.3	2937.64	4387.9	12887.7	90914.4	13057.8	501095	611247	60794.5	100018	1029.32	69468	1267.17	4040.62	1807.73	173612	30088.4	256335	96212.2	56306.3	371189	10067.8	73663.7	14181.7	12398.5	733.422		254186	16820	5284.59	5930.73	697342	41628.4	34425.7	153210	1960.41	591053	47336.3	97920.1	909338	19930.6	224256	858459
SPF	m	C	11	296769	345.32	118725	206520	5572.78	37939.5	99096	342774	74193.3	537461	1.51967e+06	296784	192156	7354.52	208649	14714.8	4652.53	432.13	24845.9	42065	31398.5	42249.3	171212	1.05408e+06	7925.53	7997.48	5739.42	717.558	583.406	8677.32	170097	15966.7	56285.4	7417.95	343636	192100	8416.05	23684.9	845.661	132737	65461.9	132098	5.92651e+06	3867.14	71632.7	167547
SPF	m	C	8	55727.5		45247.6	118299		11356.2	16559.8	46892	9163.46	861687	275480	119757	40999.5	739.903	140157	1312.26		371.32	45650.6	138.975	411964	52677.8	402600	2.32978e+06	324.563	1049.78					221239	2128.95	215.91	2193.94	121755	2591.27	8202.93	791.406	9366.26	33168.5	2922.56	6124.98	12250.8	250.308	4310.16	47862
SPF	m	D	1	20264		6685.79	7117.38	838.281	13947	22169.4	87428.5	14249.4	953426	130861	45774.6	21562.7	2457.51	11975.5	8771.28	2360.39	1828.51	1718	25377.1	37407	54419.1	1781.7	5125.03	3896.23	278.438	515.463	28153.8		3118.28	1072.88	661.658	11884.2	490.033	66739.3	14982.5	483.497	2677.02	104591	19988.9	11917.9	2906.75	476915	1170.45	14341.3	2968.28
SPF	m	D	2	28306.1		13674.3	6331.43	230.391	7404.74	8855.05	31625.8	5467.65	139499	43525.9	15945.8	6749.94	541.48	4006.64	2018.91	642.949	336.143	536.681	3203.86	5665.14	4535.62	414.301	1489.05	400.457	219.914		3940.23			3709.04	298.234	1264.23		14335.3	9161.2			942.572	9776.23	1236.2	757.413	184626		1988.16	215.724
SPF	m	C	7	347458	543.605	130285	291601	9800.84	39176.9	103413	480560	73338.3	663694	1.028e+06	263280	178782	12044.8	92005.8	12949.8	5989.87		37052	26238.9	68638.2	247325	326532	1.96356e+06	2586.28	29483.6	6014.21		4265.66	33492.4	175449	11482.6	1783.99	19998.8	628597	249347	12365.9	40543.7	1312.43	331484	442485	413345	5.15205e+06	11021.9	151406	207502
SPF	m	C	9	208933	442.112	94655.2	128084	3843.27	18986.9	64914.1	240862	47489.2	936641	1.22522e+06	200439	177085	10799	163124	9867.16	2848.37		35077.9	18629.1	62020.5	75781.6	328957	2.16987e+06	5180.89	5290.23	2047.24	346.903	2216.48		111348	4907.29	145373	7790.29	456040	118878	9359.09	21266.4	1415.5	254509	70960.4	120498	2.82348e+06	5091.3	89276.7	182833
SPF	m	D	3	27865.4		16457.9	9758.28	131.09	14654.1	21359.1	57742.9	11552.5	299440	93282.8	38222	15368.1	1661.63	6777.81	9431.24	2195.94	1838.34	1367.5	8583.82	9054.93	14534.5	1641.89	4017.44	1569.03	257.881	262.793	13434.7		565.306	869.614		5498.7	637.73	25033	9552.76		1188.19	149.478	18072.3	2317.01	1386.19	306622	168.846	2366.7	1567.35
SPF	m	C	14	79804.8	322.294	136264	22062.4	1954.33	9692.18	6282.38	76122.8	21224.6	506953	356236	29421.3	40803.5	2416.4	20959.4		4036.54	3268.4	56118.6	19547.7	97036.2	68970.4	72602	410155	7173.36	108841	15345.6	7304.99	995.131	17668.8	106103	11466.3	43451.2	7305.03	794002	53385.8	23254.5	90139.7	1660.53	512526	45423.4	135345	734174	9395.21	115265	1.06515e+06
SPF	m	D	15	15861.9		21593.4	9754.85		806.063	2612.1	24965.3	3024.83	113576	96367.4	11394.4	13117.4	243.027	15143.9		1554.02		24020.4	6062.61	10622.2	16614.1	58475.6	348265	5465.53	23950.2	2255.58	311.378	583.519		64607.2	2306.32	12848.7	2433.65	369199	8272.1	3780.17	7620.59	35038.8	90917	2524.17	22843.8	149432	1997.35	29005.6	28957
SPF	m	D	6	502914	519.991	167745	321495	17961.8	34185.8	88492.1	466159	55697	829840	1.02301e+06	252544	151356	5956.59	244611	4927.4	12224.1	1241.88	36401.7	87144.8	62874.3	143722	299919	1.698e+06	9670.43	13319.6	4728.32	2818.54	2841.22	17886.6	179271	50948	40907.7	8014.12	1.00047e+06	141394	17002.6	37209	7655.13	132732	131822	227597	7.06324e+06	14594.5	41851.9	92532.4
SPF	m	D	14	28203.5		4394.13	17220.2		3393.17	6500.51	46786.2	8216.9	733616	263468	30747	42556.6	2073.68	91322.6	610.327	1272.51	2671.74	30072.9	3038.36	50441.6	49265.9	90045.1	831901	489.795	6390.66	2040.73	1027.38			84181.2	2307.87	8647.88	2978.9	609440	23664.8	43869.3	19244.3	295095	272017	6863.55	38950.2	156355	897.291	18645.4	108738
SPF	m	D	7	289430	227.294	85482	195453	8466.17	41767	89270.9	376472	48004.2	602296	970848	350018	149154	2607.4	203307	6027.28	8881.23	322.57	10814.8	17348.7	47591.9	102961	73480.7	345145	826.206	3705.6	5783.29	843.003	1162.67		105477	9126.23	69286	4398.55	179400	133530	1957.02	8196.88	670.486	150231	87118.5	68218.8	2.72855e+06	4717.91	58492	3213.17
SPF	m	D	4	39848.5		21904.5	45318.5	1531.25	13764.4	18345.8	84210	16680.6	1.35499e+06	616412	91307.2	98855.3	8770.98	391709	8629.84	1140	6766.69	105948	4759.26	57337.5	926906	212781	1.24388e+06	185.351	1153.46	2206.38		3458.73	1081.12	143658		16245.7	2339.49	866885	11622.2	24967	2876.64	303.853	127000	6482.15	29328	422094	1325.78	35018.3	51163.7
SPF	m	D	11	321996	422.648	124736	220217	8072.2	39728.5	106611	476898	67853.1	613646	1.49432e+06	259091	232202	4177.62	128524	10579.1	4563.37	904.987	24427.2	47043.4	23839.6	54171.2	163487	859682	7344.85	7351.93		603.373	1151.59	10998.4	116579	6420.59	51632.2	7911.09	324646	175952	3685.69	23405.3	458.791	127661	89504.7	118654	6.36798e+06	6763.22	90543.1	119643
SPF	m	D	12	71153.2	218.708	349321	22463.8	2693.8	7760.16	12174.1	79736.5	10726.5	445089	464867	53350.5	72089.2	412.329	32144.1	1729.33	430.752	1182.14	165508	8888.61	119304	54044.4	65296.3	374944	3485.89	25460.7	3305.38	1944.81	657.768		135756	6131.62	4013.56	5766.75	161924	46018.1	19285.6	73261	2886.39	247499	28215.2	65221	838594	2169.85	26663.3	306518
SPF	m	D	8	310345	680.819	82705.2	237798	3231.75	34683.3	68984.3	363034	51242.7	790762	1.2035e+06	240929	183586	3912.61	193420	5398.91	7754.13	142.946	36852.1	39533.3	57571.7	106412	239486	1.47189e+06	3588.25	2645.41	2325.97	1150	2396.08		96699.7	7387.07	15610.1	4449.28	778578	179239	12884.3	9597.36	12246	271847	90333.1	125814	3.59611e+06	3332.9	103268	134880
SPF	m	D	10	377088	522.062	605677	266799	24351.2	34063	75997.3	482144	55390.3	612824	1.18381e+06	292297	178975	7149.9	243632	8835.04	11825.2	1009.58	16553.7	137196	19144.2	82176.1	107028	558995	21628.1	17945.8	9590.06	2350.77	1668.11	242856	132715	27071.5	43352.8	11185.3	309459	171418	2414.28	46550.6	435.839	255657	230225	159419	8.3968e+06	19010.9	146273	101659
SPF	m	D	13	8388.44		22731	4272.52	317.608	1776.99	1920.87	16998.9	3076.45	170080	90878.5	8026.32	13587.7	870.77	26734.5	400.755	635.059	1199.43	19847.1	2125.7	14343.5	12531.3	43211.9	244695	2180.18	16376.5	2787.83	696.393	253.596		41984.1	1217.44	5791.01	811.51	187517	6980.51	6272.82	7546.43	55957.9	65151.7	6546.48	8174.31	53230.2	86.8701	20523.4	23966.9
SPF	m	D	5	35426.7		34186	44122.8	1296.75	10996.6	16813.1	90766	14283	1.14807e+06	725232	93620.1	118662	8140.64	361711	3971.95	1137.22	2835.04	81963.5	6104.89	45107.7	471038	233207	1.39862e+06	287.463	1428.31	195.388	392.015	3376.94	2063.35	140333	871.356	18914.5	1013.73	783887	12286.7	19666.1	3098.68	3722.18	242255	9961.21	17734.5	384641	5542.1	66636.8	54576.5
SPF	m	D	9	222871		96748.3	127612	10762.1	26267	67140.8	363895	45305	435097	752773	136113	114424	5698.47	272058	5292.76	6076.56	1112.11	10743.4	101068	26832.7	41353.6	135173	800090	16325.7	7090.46	215.711	6613.31	1056.61	12861.8	70189.6	14990.5	42687.4	4447.88	323765	136350	5039.62	14706.5		147081	55586.2	136288	3.76223e+06	10083.5	146630	140814
SPF	m	E	12	39833		201724	9095.18	1471.24	2591.56	7007.75	46281.2	5900.44	103883	636727	25406.3	95892.7	2270.76	12957	4608.58	1034.4	1126.48	308957	7825.49	80155.8	105814	18231.8	86673.4	4946.3	35761.5	4209.19	2838.46	261.517	25174.2	101664	6057.4	22743.3	2132.23	53050.3	8527.39	97308.8	158726	330.74	184885	52516.3	8812.68	320896	7394.26	106409	467409
SPF	m	E	2	655565	1085.44	126502	468830	24618	40566.1	97478.4	515323	57619.2	564180	1.11383e+06	309663	162338	7853.83	205020	13966.4	5419.62	696.366	24296.2	20140.2	42831.1	271723	230560	1.3158e+06	2723.7	1753.42	1661.94		1218.68	94363.2	401947	73882.7	68122.6	5943.06	1.05239e+06	146366	6296.89	31677.3		416731	116568	176360	8.16833e+06	28423.1	512975	112916
SPF	m	E	6	437760	541.529	101547	346860	13900.4	47983.5	119880	544403	78581.9	415486	1.49788e+06	378914	235732	8127.94	338412	10667.1	11392.3	826.614	18363.1	122411	36412.8	148820	99476.7	540936	21534.8	6080.34	3585.17	8067.43	2152.91	16648.2	207905	11550.9	24309.8	9683.42	538673	80110.5	11427.4	29082.9	444.614	233015	119130	163862	6.83873e+06	9518.3	141798	157501
SPF	m	E	10	83272.4		54110.6	70249		15634.6	32853.5	146728	29044	787459	788021	144554	120641	3825.95	93183.9	4479.41	4384.88	3027.08	53047.4	12870.3	83892.1	95388.9	139838	830875	3920.9	490.478	1088.98	1089.79	1489.18		307107	2094.71	49874.3	3966.19	334315	57016	14824.1	3210.6	25495	238077	11490.5	82288.2	842142	4515.75	44935	104981
SPF	m	E	4	38725.5		17043.5	59288	2152.92	15641.9	21767.2	93851.3	17813.6	1.49883e+06	786405	105313	130010	9927.83	393346	8502.99	1825.89	5525.53	88494.3	3567.26	63610.8	948210	149709	1.02913e+06		328.61	1944.4	191.863	4046.69	624.055	278510	398.229	20915.3	5646.25	686806	21731.2	17044.4	4133.12	751.898	272957	6130.5	34891.2	453604	2266.27	35035.7	65917
SPF	m	E	1	8390.1		8494.7	5689.91	3641.42	1512.09	6450.15	76795.6	2620.37	278056	103858	4375.95	13737.9	2172.5	60940.1	326.854	718.368	635.924	2107.73	30177.5	40411.4	100964	71154.6	461152	5843.06	2736.15	12553.8	3365.98	407.347	54682.1	503605	4413.7	3126.12	424.574	325466	20668.7	2776.23	7053.73	777681	83901.2	146759	30815.2	516615	14599.1	254251	20927.2
SPF	m	E	8	349211		99123.9	263126	13933	44807.5	96575.6	555103	79299.2	248924	1.32876e+06	306273	194432	14885	386528	15875	5144.24	1462.42	15303.2	279833	31533.9	41620.6	121523	668978	61991	12973.9	2284.04	20189	3034.94	27119.8	232371	10801.2	29186	8239.96	332148	198289	5639.54	43423.2		108551	135051	198151	8.94929e+06	12874.5	225382	125789
SPF	m	E	11	268716	691.38	72127.7	230121	4477.58	38378.4	125341	491847	74873.3	288039	1.5044e+06	303447	214126	20246.5	222470	17637.3	4999.42	2187.61	19422.5	72624	5564.43	293730	88562.2	495589	31812.6	3973.22	4018.26	3968.23	2154.62	7685.91	189080	6954.79	40518	13805.6	154954	159337	3037.93	42140.2	912.008	105964	25245.6	164186	8.31876e+06	11646.1	208283	82578.3
SPF	m	E	7	56772.9		63610	67713.7	992.362	15528.6	26930.6	118222	21521	977469	819052	136280	115170	9372.68	259606	6257.21	1515.98	2996.53	83844.4	15052.3	78918.9	246142	174065	1.22371e+06	605.778	1069.89	1623.87	748.978	8177.46	166.59	272057	643.09	5223.42	3973.25	703801	43201	18834.8	4898.18	953.146	370549	15211.2	53528.3	782068	2812.43	66021.2	71640.7
SPF	m	E	9	564544	766.172	134798	456010	21677.6	54538.8	120973	628076	86523.5	293905	1.78072e+06	460380	263835	12468	463945	13338.2	6342.02	2574.19	13141.3	301985	33511.3	82586	116452	578992	84796.4	10619.4	2230.84	20563.6	2359.05	84823.4	289170	23674.4	58894.9	11122.1	248674	175551	2964.55	55554.4		98402.3	174670	263621	6.98668e+06	14741.8	275584	121250
SPF	m	E	5	186216	507.167	46533.1	168526	1996.74	36973.7	71934.8	313437	55517	757964	1.15576e+06	271556	161584	6510.25	173447	9049.38	5472.1	5733.11	43353.4	14166.8	51157.7	199484	103758	625012	690.719	1085.48	226.826	133.734	2220.36		192341	4303.84	109959	6319.46	577826	53505.2	12276.9	12977.6	1497.07	205523	59420.7	54006.4	2.77824e+06	3421.41	55698.6	92458.1
SPF	m	E	3	776473	480.548	205649	604327	23308.2	61968.8	153775	703773	97933.8	743048	1.69481e+06	494148	243747	11620.5	237820	22362.9	17765.8	1068.2	45747.4	34189.9	58130.7	518198	208897	1.23964e+06	4989.38	1262.3	2062.53		1759.53	11807.4	290288	40226.3	15937.8	10150	1.04241e+06	74009.6	10538.4	63866.3	1049.98	454653	81628	265878	6.10407e+06	16940.3	288482	116718
SPF	m	A	10	187664	443.874	91823.4	121490	3742.58	27604.3	48688.8	289487	47328.6	302585	850292	150954	155901	12383	192748	5021.28	3518.36	1754.77	22303.4	51724.8	47430.5	36046.2	181071	842250	20524.2	5313.09	2068.01	7085.09	2225.11	13508.2	107420	4414.02	26450.7	3886.12	199806	93058.9	6354.79	13303.5	6190.61	129362	54651.8	82197.5	3.17786e+06	2061.78	32974.6	227740
SPF	m	A	7	17029		16507.3	24995.8		5608.67	12029.7	39862.4	8602.47	585885	346789	44899.1	47614.9	1649.52	113061	237.406	603.741	3626.46	69943	11363.3	49759.3	188310	156141	811836	233.307	249.746	1697.99	738.438	10590.6	147.818	85913.7	395.21	2075.12	1069.43	397514	18636.1	59957.1	5211.21	261342	306596	7193.1	30510.2	546123	5925.49	87132.4	36415.3
SPF	m	A	5	68753.1		24076.6	56451.5	1976.88	15011.5	29841.3	115412	19326.2	727542	635091	94370.1	98344.4	4706.77	136207	10417.8	1973	3784.04	100065	7745.65	69658.1	797813	159488	956408		781.724	1626.16		5827.08	482.999	160171	1262.8	4079.14	3058.64	506689	39502.2	25977.7	2616.13	2590.12	302792	19083.5	36910.1	793319	1269.94	39135.4	35531.5
SPF	m	E	14	6380.59		6655.98	8625.22		1376.14	2597.52	16402.8	2140.07	216981	88336.6	11412.8	14331.3	2056.61	25159.3	462.633	576.535	2158.14	14290.9	1271.24	32558.1	15755	108322	640035	185.093	3576.04	10428.3	404.389			80795	3659.58	759.2	866.097	214378	10391	3855.82	2624.39	318638	141558	1515.25	21214.7	52408.9	1620.33	36675.7	11325.8
SPF	m	A	12	51473.7		203858	8787.27	1290.47	3663.28	7251.91	59497.1	8275.84	294163	408834	25778.4	67072.8	288.976	66074.7	2658.03	714.692	986.075	202517	18020.5	312075	52125.9	48932.6	269976	5224.54	58410.7	5769.46	4639.3	260.861		371580	5336.01	2248.78	2239.47	133695	21375.6	23521.5	46410.6	1936.77	164075	20873.7	38052.7	308398	6167.01	86046.5	193463
SPF	m	A	8	24285.2		19787.2	31270.4	789.777	6892.92	11241.1	44067.9	11743.5	641908	466251	60048.2	67064.3	3089.19	136394	21204.3	1318.48	3774.79	62259.9	11313.5	77394.2	243229	189218	1.29434e+06		584.792	2344.61		15067.7	2040	133869	1077.23	18090.8	1089.82	454653	10681.5	10597.8	2752.82	3350.62	318966	7676.36	20068.5	297493	4095.65	80257.2	52280.6
SPF	m	A	11	114940		66139.6	55742.6	1571.8	14975.8	30457.4	103718	26625.8	377974	705789	88990	105728	15739.7	475981	2367.47	3752.61	1441.19	22865.6	168402	56694.7	34131.4	145328	839919	38205	16491	2774.85	25133.6	2320.9		289327	2614.22	37922.6	9933.82	193093	89015.9	11543.6	11167.9	149669	232755	75060.4	57936.1	1.77236e+06	5553.7	81730.9	125941
SPF	m	A	6	67605.7		28637.9	57167.7	2222.86	14495.4	28869	123100	20732.5	740555	651884	94657.7	105046	4718.54	113578	9617.07	2158.08	3555.97	95051.5	8962.06	84366.5	767720	153058	851455	122.813		1500.63		7137.97		194500	1724.96	5828.44	2228.12	522253	37398.7	18429.3	3232.24	2653.77	309868	19799.3	74569.5	769907	1477.95	42098.5	56737.8
SPF	m	E	15	3115.56		2523.5	640.336		180.558		4992.04	103.02	13904	19412	1377.47	2876.33		1801.72	373.864		522.323	9133.01	697.054	2947.53	5926.92	24534.1	140699	2139.4	10757.8	2085.61				30366.4	1150.93	426.737	752.989	27264.7	1297.47	4740.53	1972.48	17334	7731.86	1605.49	1805.11	23720.1		4337.77	7064.46
SPF	m	E	13	41470.7		40360.1	29871.6	565.112	7709.89	9597.43	94585	14850.3	1.13632e+06	462253	58348.2	64646.8	2341.39	81484.1	729.21	1313.44	2811.04	55173.7	8364.44	156686	77744.1	168882	816949	278.338	839.858		1151.36	311.64		164442	5482.52	32887	1474.82	367343	34652	56889.7	35081.7	570087	339248	10647	42024.9	495509	1135.52	29398.7	64389.2
SPF	m	A	9	36894.4		23272.6	25278.6		9700.72	12959.3	45723.6	13219.6	394233	463848	69924.7	75087.6	5755.32	112319	1630.59	835.508	720.274	57350.6	15499.7	42852.9	45353.5	186285	1.12219e+06	6471.09	1757.47	1154.44	1667.65	3286.28		123542	1880.8	3843.74	1462.96	415319	26010.1	15694	4673.58	237609	195328	8216.49	26534.2	376564	6113.69	106671	75365.4
[truncated: 82 more columns]

## Sheet: EDF 1d
colonization status	habitat	replicate	sampling site	Ornithine	Arginine	Spermidine
SPF	c	A	12	0.0572687	0.00010139
SPF	c	A	14	0.270996	0.207025	0.00835788
SPF	m	A	13	0.130856	0.0862114	0.0562094
SPF	m	A	15	0.333927	0.00865266	0.367987
SPF	m	A	14	0.268221	0.07092	0.0101342
SPF	c	A	13	0.0812131	0.180594	0.0012604
SPF	c	A	15	0.587527	0.239789
SPF	m	B	13	0.0316422	0.0235371
SPF	m	B	15	0.0314272	0.0016173	1.59294
SPF	c	B	14	0.237613	0.0623755	0.00550999
SPF	m	B	14	0.0242173	0.00524571	1.70556
SPF	c	B	13	0.933373	0.119416	0.00228315
SPF	m	B	12	1.10691	0.164307	0.00716501
SPF	c	B	15	0.498483	0.149255	0.00107362
SPF	c	B	12	0.528517	0.147662	0.00141627
SPF	m	C	12	1.67223	0.0580912
SPF	c	C	12	0.291863	0.496385	0.000844368
SPF	m	C	15	0.000176685	0.0119281
SPF	m	C	13	0.681035	0.166099	0.00782916
SPF	c	C	13	0.829714	0.233986
SPF	c	C	14	0.559718	0.189945
SPF	c	C	15	1.15712	0.166093	0.0013039
SPF	m	C	14	0.330791	0.12691	0.00196051
SPF	c	D	15	0.462103	0.149134	0.00429293
SPF	c	D	13	1.09542	0.195269	0.0123659
SPF	m	D	15	0.0119602	0.00956979
SPF	m	D	14	0.000678662
SPF	c	D	12	0.224319	0.31076	0.000862583
SPF	c	D	14	0.178919	0.531698	0.00331516
SPF	m	D	12	1.80444	0.0518453
SPF	m	D	13	0.0131196	0.000420891
SPF	m	E	12	0.6708	0.0200056
SPF	c	E	15	0.543265	0.315316	0.0113547
SPF	m	E	14	0.00143433	0.00224089	1.84337
SPF	m	A	12	0.683643	0.0582904	0.215107
SPF	c	E	12	0.164345	0.0781146	0.00306151
SPF	c	E	14	0.657592
SPF	m	E	15	0.00024979	0.00140721	0.21419
SPF	m	E	13	0.0369193	0.029464	0.0106833
SPF	c	E	13	0.000297304	0.000238077
