# Supplementary material for: Metabolic landscape of the male mouse gut identifies different niches determined by microbial activities
Source: Nat Metab. 2023 May 22;5(6):968–80. doi: 10.1038/s42255-023-00802-1 (PMC10290957; doi:10.1038/s42255-023-00802-1)
Supplement: Source Data Extended Data Fig. 2 — Metabolite concentration data. [file 42255_2023_802_MOESM11_ESM.xlsx]

## Sheet: EDF 2a
Metabolite	Conc duodenum	Conc jejunum	Conc ileum
Lysine	3.81069	1.98852	5.39555
5-hydroxylysine	0.00013645	7.64459e-05	0.000165617
Ornithine	0.577971	0.258059	0.4245
Histidine	0.380637	0.227057	0.546264
Carnosine	0.00673929	0.00491005	0.00263159
Serine	0.34643	0.15738	0.556694
Asparagine	0.0699168	0.0388817	0.07485
Glutamine	0.11337	0.0496004	0.114489
Threonine	0.0884626	0.0527282	0.0943732
Taurine	0.169769	0.0846698	0.102993
Glutamic acid	0.716675	0.241311	0.639366
Aspartic acid	0.328307	0.139807	0.378933
N-methylalanine et al	0.145216	0.050878	0.128707
Allantoin	0.00239702	0.0049347	0.0158969
Gluconic acid	0.033868	0.111233	0.168744
Methionine sulfoxide	0.00165915	0.00111586	0.00176483
Glycine	0.117927	0.059794	0.152456
Creatinine	0.000285534	0.00203274	0.00266994
Glyceric acid	0.00416708	0.00350624	0.00666613
Cellobiose_Lactose_Maltose	0.0311414	1.25718	3.06355
Glucose 6-phosphate	0.00389187	0.00106648	0.00117891
Cytidine 5-Monophosphate	0.0180384	0.00536599	0.00705237
Fumaric acid	0.684036	0.466179	0.528821
Malic acid	0.590808	0.373028	0.483734
Quinic acid	0.000151649	0.00240208	0.00190928
Fucose_Rhamnose	1.00782	44.892	8.95808
1-Methyladenosine	0.00427287	0.0067418	0.0133769
Maltotriose_Raffinose	0.00094179	0.00722057	0.00415578
2-Deoxycytidine	0.000342266	0.0023394	0.00202162
N-acetylornithine	0.0125654	0.00719521	0.00518842
Citric acid	0.202888	0.245178	0.336149
Ophthalmic acid	0.00590497	0.00440879	0.00198173
Sorbitol	0.00906429	0.00540034	0.00320987
N-acetyl glycine	0.00396453	0.00901428	0.00534581
Hydroxypropionic_lactic acid	36.2669	12.3012	7.41884
Methionine	4.58621	3.39	4.4875
2-oxoglutaric acid	0.400003	0.316754	0.134405
N-acetylaspartic acid	0.00505297	0.00428074	0.00613098
Glutathione	0.345287	0.00552822	0.00301561
Uracil	0.0524049	0.0178227	0.0502677
N6-acetyllysine	0.0710126	0.0295981	0.0170151
Hydroxyproline	0.0933039	0.0671156	0.0810916
Leucine_Isoleucine	0.876596	0.410016	0.722822
Propionic acid	1.42218	0.930791	0.369817
Succinic acid	0.376799	0.23881	0.171763
N-acetylglutamic acid	0.00493648	0.0064953	0.00497174
Pyridoxal	0.000108596	0.000384189	0.000260049
N-acetyl-b-alanine	0.128301	0.0806327	0.138231
Uridine	0.0808682	0.0433579	0.0222626
3-Hydroxybutyric acid	0.327086	0.105565	0.121021
Nicotinic acid	0.0403992	0.0542108	0.0461148
Hypoxanthine	0.0187188	0.036427	0.0516534
Phenylalanine	6.55119	4.66408	6.94726
Butyric acid_Isobutyric acid	0.943548	0.348588	0.822776
dAMP	0.118467	0.120774	0.0689575
Adenine	0.00155958	0.00199654	0.00475196
Thymine	0.0740824	0.162256	0.453588
4-pyridoxic acid	0.000324444	0.000717591	0.00063884
Xanthosine	0.0178337	0.00963843	0.0105435
Tyrosine methyl ester	0.0459661	0.0523785	0.038251
Indole	0.447629	0.379701	0.580213
Tryptophan	1.41808	0.941452	1.35715
Indoxyl-sulfate	0.00328195	0.012615	0.0110685
Pantothenic acid	0.0358918	0.0321499	0.0206
Thymidine	0.0873367	0.218969	0.151218
Isovaleric acid	0.701514	0.860514	0.561367
Fructose	0.001846	0.000469995	0.00037524
Hippuric acid	0.00129602	0.000323151	0.000218235
4-Hydroxyphenylacetic acid	0.00215966	0.001885	0.00374578
Phenylacetylglycine	0.00044498	0.000243332	0.00026104
Indoleacetylglycine	0.00037929	0.000843891	0.000619307
3-4-Hydroxyphenylpropionic acid	0.00109993	0.00392783	0.0022378
Biotin	8.98368e-05	0.000187004	0.00013047
Thiamine	0.0519708	1.45117	0.54817
Phenylacetic acid	0.0330015	0.0324718	0.0524569
Phenylpropionylglycine	7.81025e-05	0.00012788	9.56897e-05
Riboflavin	0.00974101	0.0162964	0.00405375
Cinnamoylglycine	0.00268529	0.00307451	0.00264827
Indole-3-propionate	8.15873e-05	0.000114759	0.000143416
Hydrocinnamic acid	0.000953623	0.00070706	0.0019877
Caproic acid	0.00412795	0.00542813	0.00719235
Glycerol		0.0180983	0.0086319
a-Muricholic acid	1.25261	4.94038	1.44503
Ursodeoxycholic acid	0.00849489	0.0020871	0.00114746
Cholic acid	8.48986	14.5881	11.8809
Hyodeoxycholic acid	0.00665063	0.0470378	0.0110694
Chenodeoxycholic acid	8.32024	19.7866	3.19487
Deoxycholic acid	0.00364149	0.0216758	0.00256443
Lithocholic acid	8.75163e-05	0.000144723	0.000108654
Putrescine
Arginine	1.62395	0.929719	1.55432
3-methylhistdidine	0.000244746	0.000161264	0.000319913
Argininosuccinic acid	0.00120364	0.00111462	0.00147239
N-methylglycine	0.319577	0.203469	0.130511
Alanine	0.319577	0.203469	0.130511
Cytidine	0.00431909	0.00197603	0.0015761
Creatine	0.0141481	0.00193984	0.00421014
Spermidine	0.004756	0.0498226	0.197026
Proline	1.66581	2.31891	2.75788
Arabinose-Ribose	3.15277	4.71751	4.17044
Cytosine	0.00407869	0.00233489	0.00834474
5-aminovaleric acid	0.102971	0.0404247	0.0777879
Valine	0.100142	0.0404856	0.0791933
Spermine	0.0260384	0.0261931	0.0263543
N-methylproline	0.167601	0.0754268	0.211316
Tyrosine	1.27828	2.35849	3.15925
Hypotaurine	0.0208964	0.00960113	0.0159641
Carnitine	0.00409091	0.00144358	0.00253305
5-hydroxyindole	0.00314367	0.00399081	0.00371284
3-nitrotyrosine	0.000129852	0.000195106	0.000114787
Pyridoxine	0.000160201	0.000343475	0.000302221
Stachydrine	0.000255111	0.000157931	7.80483e-05
Tyramine	0.00580161	0.00478988	0.00462285
Dopamine	1.86022	1.96694	1.51286
Oxalic acid	0.00244128	0.000958939	0.00276604
Guanine	0.192884	0.0534697	0.0702582
Inosine	0.110687	0.0988809	0.065597
Guanosine	0.0877207	0.0477206	0.032499
Adenosine	0.00215321	0.00374035	0.00309838
Phenol	0.0217295	0.0298139	0.036195
Phenyllactic acid	0.405629	0.0731993	0.0118262
Folate	8.64795e-05	0.000288759	0.000866164
Indole-3-acetate	0.00205151	0.0018483	0.00232347
Choline	0.0120591	0.0190662	0.0197793
Trimethylamine N-oxide	0.000263413	0.00170583	0.00081861
Trimethylamine	31.9106	310.522	214.424
Taurocholic acid	4.28504e+12	2.1859e+12	5.65255e+10
Hyocholic acid

## Sheet: EDF 2b
Metabolite	Conc duodenum	Conc jejunum	Conc ileum
Lysine	3.79042	2.37703	1.21689
5-hydroxylysine	0.000199612	0.00012531	6.03995e-05
Ornithine	0.452558	0.232837	0.487615
Histidine	0.741385	0.433275	0.209235
Carnosine	0.00328497	0.00233115	0.0012073
Serine	0.222639	0.186096	0.133617
Asparagine	0.0637958	0.0524793	0.046469
Glutamine	0.224454	0.18616	0.169152
Threonine	0.111161	0.0985128	0.0996126
Taurine	0.0475563	0.0486499	0.0290025
Glutamic acid	0.705827	0.68069	0.669753
Aspartic acid	0.127646	0.119604	0.0943971
N-methylalanine et al	0.124052	0.118029	0.111036
Allantoin	0.00397106	0.00598869	0.0123286
Gluconic acid	0.0136786	0.0190264	0.0188748
Methionine sulfoxide	0.00102618	0.00113288	0.0011065
Glycine	0.142905	0.156884	0.0753884
Creatinine	0.000399332	0.000357573	0.000252773
Glyceric acid	0.0372231	0.0292136	0.0135749
Cellobiose_Lactose_Maltose	0.000820048	0.0707339	0.160431
Glucose 6-phosphate	0.00306505	0.00384765	0.00177126
Cytidine 5-Monophosphate	0.102765	0.0527965	0.0142862
Fumaric acid	2.03968	2.02845	1.44032
Malic acid	1.652	1.68262	1.23814
Quinic acid	0.000383431	0.000361773	0.000591668
Fucose_Rhamnose	33.4308	2.03339	1.2304
1-Methyladenosine	0.00191714	0.00349997	0.00245192
Maltotriose_Raffinose	0.000420747	0.000721207	0.000551724
2-Deoxycytidine	0.000658328	0.00597636	0.000642489
N-acetylornithine	0.00638352	0.0036957	0.00820298
Citric acid	0.229538	0.198021	0.17341
Ophthalmic acid	0.00410837	0.00237302	0.000963768
Sorbitol	0.00436753	0.00345635	0.00401465
N-acetyl glycine	0.00432922	0.00534153	0.00331606
Hydroxypropionic_lactic acid	17.6248	13.4092	4.84444
Methionine	5.43272	7.03994	5.62141
2-oxoglutaric acid	0.461604	0.525392	0.233616
N-acetylaspartic acid	0.00560129	0.00415882	0.00304953
Glutathione	0.00429512	9.61225	4.96353
Uracil	0.102373	0.0734411	0.0539066
N6-acetyllysine	0.0621565	0.0801749	0.0391472
Hydroxyproline	0.164891	0.155145	0.117654
Leucine_Isoleucine	0.943292	0.747948	0.792876
Propionic acid	0.13615	0.0621741	0.0853706
Succinic acid	0.0939887	0.0432847	0.0642999
N-acetylglutamic acid	0.00643801	0.00451909	0.00671217
Pyridoxal	0.000289257	0.000221975	0.000163339
N-acetyl-b-alanine	0.153853	0.126216	0.143908
Uridine	0.0868606	0.0399876	0.0112267
3-Hydroxybutyric acid	0.469492	0.329053	0.119444
Nicotinic acid	0.021948	0.0130669	0.00978243
Hypoxanthine	0.0210085	0.0320943	0.0669403
Phenylalanine	12.7445	9.76922	8.96712
Butyric acid_Isobutyric acid	14.9997	0.863291	0.537748
dAMP	0.0679488	0.0516248	0.0523228
Adenine	0.00368682	0.00825295	0.0125386
Thymine	0.0236083	0.137351	0.197056
4-pyridoxic acid	0.000279778	0.00017404	0.000206252
Xanthosine	0.0395533	0.0489446	0.0251187
Tyrosine methyl ester	0.022415	0.0162591	0.00688009
Indole	0.867613	0.684844	0.698575
Tryptophan	2.33777	2.00168	1.99045
Indoxyl-sulfate	0.00134973	0.00216535	0.00708596
Pantothenic acid	0.0705004	0.033832	0.0137776
Thymidine	0.0268183	0.0464992	0.0541975
Isovaleric acid	3.50306	1.14397	1.89752
Fructose	0.00152473	0.000644634	0.000545486
Hippuric acid	0.00130065	0.000445761	0.00020629
4-Hydroxyphenylacetic acid	0.00249808	0.0018105	0.00287197
Phenylacetylglycine	0.000301017	0.00383691
Indoleacetylglycine	0.000232794	0.00122172	0.000365225
3-4-Hydroxyphenylpropionic acid	1.93939	0.000412414	0.000422656
Biotin	0.000103799	7.72747e-05	6.65307e-05
Thiamine	0.0992088	0.140779	0.279964
Phenylacetic acid	0.0209101	0.050809	0.051433
Phenylpropionylglycine	0.000116885	9.99805e-05	5.34855e-05
Riboflavin	0.0080978	0.00455842	0.00143054
Cinnamoylglycine	0.00219808	0.000539587	0.00108172
Indole-3-propionate	0.00154904	0.000131108	8.86449e-05
Hydrocinnamic acid	0.0152472	0.000800429	0.00148004
Caproic acid	0.00779361	0.0112963	0.00815979
Glycerol			0.00986917
a-Muricholic acid	0.218147	0.431604	0.54708
Ursodeoxycholic acid	0.000640741	0.000302237	4.3539e-05
Cholic acid	3.40516	5.83453	7.08182
Hyodeoxycholic acid	0.000705406	7.08364e-05	0.00072648
Chenodeoxycholic acid	1.71234	0.780848	0.880886
Deoxycholic acid	0.000571689	0.000237428	0.000373301
Lithocholic acid	8.97669e-05	1.50722e-05	4.00133e-05
Putrescine
Arginine	0.949927	0.316961	0.438752
3-methylhistdidine	0.000268288	0.000156859	0.000118122
Argininosuccinic acid	0.00018184	8.53641e-05	0.000121674
N-methylglycine	0.233283	0.127113	0.0317477
Alanine	0.233266	0.127113	0.0317107
Cytidine	0.0036586	0.00188642	0.00143597
Creatine	1.70516	3.30754	0.0905916
Spermidine	0.212886	0.0376651	0.509902
Proline	5.32363	3.3802	2.62743
Arabinose-Ribose	5.56662	1.8823	3.30323
Cytosine	0.00750191	0.00390384	0.0269994
5-aminovaleric acid	0.153595	0.10888	0.0974621
Valine	0.155296	0.098151	0.0995556
Spermine	0.05931	0.0372992	0.0274484
N-methylproline	0.171077	0.0660427	0.0403174
Tyrosine	4.06333	2.73533	2.02894
Hypotaurine	0.0188614	0.00899438	0.00121786
Carnitine	0.00160263	0.00110434	0.00108364
5-hydroxyindole	0.00134688	0.00306354	0.00361923
3-nitrotyrosine	0.000127132	0.000127585	8.83193e-05
Pyridoxine	8.29668e-05	8.86921e-05	0.000106406
Stachydrine	0.000239641	0.00018268	8.79963e-05
Tyramine	0.00511986	0.025805	0.0107043
Dopamine	0.385043	27.9527	0.800924
Oxalic acid	0.0035858	0.00186661	0.00244673
Guanine	0.457305	0.0584852	0.0383955
Inosine	0.0898537	0.0375224	0.0375134
Guanosine	0.299722	0.0365172	0.028615
Adenosine	0.00562471	0.00474346	0.00183393
Phenol	0.0275941
Phenyllactic acid	0.107658	0.0104972	0.0138203
Folate	0.000105598	0.000165789	0.000102077
Indole-3-acetate	0.00168097	0.00196838	0.00205711
Choline	0.0364341	0.034981	0.0266038
Trimethylamine N-oxide	0.0003431	0.000284349	7.47737e-06
Trimethylamine	26.0157	42.383	19.9223
Taurocholic acid	1.20588e+11	1.35509e+11	3.65263e+10
Hyocholic acid			2.44482e-05

## Sheet: EDF 2a,b pvalues
SPF content - p-values for metabolite concentration changes from one region to the other				SPF mucus - p-values for metabolite concentration changes from one region to the other
Metabolite	duodenum - jejunum	Metabolite	jejunum - ileum	Metabolite	duodenum - jejunum	Metabolite	jejunum - ileum
2-Deoxycytidine	0.0247199	2-Oxoglutarate	0.00776869	Alanine	0.00240765	3-Hydroxybutyrate	0.00640257
3-Hydroxybutyrate	0.0333911	Allantoin	0.0220089	Arabinose/ribose	0.0157094	4-Hydroxyphenylacetate	0.0496664
4-Pyridoxate	0.0390023	Aspartate	0.0123405	Arginine	0.000625939	5-Hydroxylysine	0.0397194
Carnitine	0.0290673	Glutamate	0.00613566	Argininosuccinate	0.00406549	Alanine	0.00245811
Cytidine 5-Monophosphate	0.0311853	Glutamine	0.0166272	Carnitine	0.0488153	Creatine	0.0277607
Fructose	0.0244879	Glycine	0.0198088	Cinnamoylglycine	0.00836282	Cytidine 5-Monophosphate	0.0293841
Glucose 6-phosphate	0.00450016	Histidine	0.0356642	Guanine	0.000544611	Glycerate	0.0157818
Glutamate	0.0125475	N-methylalanine	0.00787734	Guanosine	0.0129136	Hydroxypropionate/lactate	0.000867474
Glutamine	0.0408725	N-methylproline	0.0475291	N-methylglycine	0.00240492	Indole-3-propionate	7.09078e-05
Guanine	0.018463	Riboflavin	0.0431694	N-methylproline	0.00836167	N-acetylglutamate	0.0245631
Indoleacetylglycine	0.0151793	Serine	0.0277686	Pantothenate	0.000339875	N-methylglycine	0.00246606
N-methylalanine	0.0187659	Lysine	0.050489	Phenyllactate	0.000449981	Pantothenate	0.000914962
Pyridoxine	0.0498382	Thymine	0.0569781	Spermidine	0.0256091	Taurine	0.00691253
Uracil	0.0350269	Cytosine	0.0578731	Succinate	0.041277	Uridine	0.0279582
Glutathione	0.0634777	Chenodeoxycholate	0.0693019	Uridine	0.0460464	Stachydrine	0.0531853
Ornithine	0.0685654	Oxalic acid	0.0696888	Hippurate	0.0514868	Allantoin	0.0540637
Biotin	0.0702925	1-Methyladenosine	0.0739559	Thymine	0.0536629	Trimethylamine N-oxide	0.0587423
Hydroxypropionate/lactate	0.0746722	Uracil	0.080416	Inosine	0.0558208	2-oxoglutarate	0.0591128
Indoxyl-sulfate	0.0820137	Stachydrine	0.0890871	Ornithine	0.0600887	Xanthosine	0.0606993
Aspartate	0.0838553	Propionate	0.0898154	Propionate	0.0695579	Spermidine	0.0617819
Thymidine	0.091043	4-Hydroxyphenylacetate	0.0905956	Cytidine 5-Monophosphate	0.0744466	Indoxyl-sulfate	0.0639981
N-acetyl glycine	0.0917222	Argininosuccinate	0.100177	Indole-3-propionate	0.0762399	Riboflavin	0.0763683
Hippurate	0.101605	dAMP	0.108728	Phenylacetate	0.0770006	2-Deoxycytidine	0.0774643
Taurine	0.125102	Carnosine	0.111882	Fructose	0.0843467	Adenosine	0.0777584
Pyridoxal	0.130054	3Nitrotyrosine	0.11757	Valine	0.0874956	Ophthalmate	0.0951781
Isoleucine/leucine	0.132557	Pantothenate	0.130734	2-Deoxycytidine	0.101418	Hypoxanthine	0.101785
Gluconate	0.139884	Carnitine	0.13103	Riboflavin	0.105611	Uracil	0.105126
Arginine	0.145229	3-Methylhistdidine	0.140967	Adenine	0.10871	Hippurate	0.107514
Creatinine	0.148053	Asparagine	0.147282	Phenylacetylglycine	0.118257	Lithocholate	0.107782
Adenosine	0.148791	Cellobiose_Lactose_Maltose	0.154608	N-acetylglutamate	0.126529	Spermine	0.125627
Lysine	0.152519	N-acetyl glycine	0.157937	Ophthalmate	0.140836	Caproate	0.132085
Trimethylamine N-oxide	0.161963	Arginine	0.158278	Oxalate	0.157341	Succinate	0.140911
Cellobiose/lactose/maltose	0.162716	Glycerate	0.164159	Cytosine	0.162132	Cinnamoylglycine	0.144624
N6-acetyllysine	0.17371	Threonine	0.167077	Histidine	0.185948	Glucose 6-phosphate	0.150961
Thiamine	0.174342	5-Hydroxylysine	0.167534	5-Aminovalerate	0.18786	Fumarate	0.161274
Allantoin	0.1853	Indole	0.170833	5-Hydroxylysine	0.193945	Isovalerate/valerate	0.16376
Butyrate/isobutyrate	0.18708	Hippurate	0.179222	Spermine	0.198482	Glycine	0.165597
3-Nitrotyrosine	0.191611	Ophthalmate	0.190746	Isovalerate/valerate	0.198572	N-acetyl glycine	0.174803
Oxalate	0.191706	Valine	0.191615	Lithocholate	0.201114	Malate	0.175781
N-methylproline	0.193225	Butyrate/isobutyrate	0.191767	Lysine	0.203583	Histidine	0.176146
5-Aminovalerate	0.201344	N-acetyl-b-alanine	0.192915	Folate	0.212145	Lysine	0.176914
Serine	0.202624	5-Aminovalerate	0.205451	3-Hydroxybutyrate	0.214549	Folate	0.19544
N-acetylornithine	0.204763	Indole-3-propionate	0.218574	Uracil	0.22662	Carnosine	0.19679
Glycine	0.205475	⍺-Muricholate	0.235129	Hydrocinnamate	0.228769	Oxalate	0.199347
Phenyllactate	0.207418	Ornithine	0.236408	3-Methylhistdidine	0.229213	Tyrosine methyl ester	0.233529
Xanthosine	0.208156	Isoleucine/leucine	0.246156	3-4-Hydroxyphenylpropionate	0.232635	N6-acetyllysine	0.240458
Valine	0.208803	N-methylglycine	0.263587	Glutathione	0.242524	Phenylpropionylglycine	0.262397
Asparagine	0.215169	Alanine	0.263587	Butyrate/isobutyrate	0.243623	Hyodeoxycholate	0.266181
Thymine	0.224906	Taurocholate	0.263741	4-Pyridoxate	0.249273	Creatinine	0.285428
Cytidine	0.226213	Adenine	0.271077	5-Hydroxyindole	0.251584	Cytosine	0.286122
3-4-Hydroxyphenylpropionate	0.229643	Hydrocinnamate	0.272871	Hyodeoxycholate	0.25261	Argininosuccinate	0.293022
Trimethylamine	0.239182	Phenylalanine	0.278556	Proline	0.253331	Trimethylamine	0.29457
Maltotriose/raffinose	0.250041	Spermidine	0.279732	Biotin	0.25517	Hydrocinnamate	0.296834
Creatine	0.255245	Phenylacetate	0.281049	Hydroxypropionate/lactate	0.259739	Pyridoxal	0.297252
3-methylhistdidine	0.258267	Biotin	0.287249	Allantoin	0.26667	Indoleacetylglycine	0.317681
Uridine	0.258809	Deoxycholate	0.291743	Cellobiose/lactose/maltose	0.267241	N-acetylornithine	0.317736
Phenylpropionylglycine	0.275527	Thiamine	0.297621	Fucose/rhamnose	0.278501	3-Nitrotyrosine	0.344758
⍺-Muricholate	0.277416	Phenyllactate	0.300955	Tyramine	0.281356	Propionate	0.347722
Quinic acid	0.288023	Tryptophan	0.310615	Indoleacetylglycine	0.282354	Dopamine	0.355551
Histidine	0.288814	N-acetylglutamate	0.313794	Caproate	0.286405	Cellobiose/lactose/maltose	0.360383
Fucose/rhamnose	0.293953	Methionine sulfoxide	0.324192	1-Methyladenosine	0.288445	Hypotaurine	0.362632
Succinate	0.29807	Fructose	0.342888	4-Hydroxyphenylacetate	0.312557	Serine	0.36783
Chenodeoxycholate	0.30801	Gluconate	0.351909	⍺-Muricholate	0.314183	Ornithine	0.368307
Tryptophan	0.308423	Uridine	0.361139	Gluconate	0.319605	Tyramine	0.369821
Threonine	0.316228	Hyodeoxycholate	0.361334	Creatine	0.327862	Ursodeoxycholate	0.372086
Spermidine	0.318531	Thymidine	0.363532	Tyrosine	0.333946	Quinate	0.385398
Ursodeoxycholate	0.322183	Trimethylamine N-oxide	0.388763	Dopamine	0.348282	Adenine	0.387913
5-Hydroxylysine	0.323585	Fucose/rhamnose	0.390611	Phenylalanine	0.356151	Thiamine	0.392478
Hypoxanthine	0.32589	Hypotaurine	0.403449	Carnosine	0.356538	Arginine	0.397416
1-Methyladenosine	0.327841	Citrate	0.404501	Chenodeoxycholate	0.359695	Citrate	0.413429
Riboflavin	0.33348	Indole-3-acetate	0.405803	Indole	0.365894	Thymine	0.418319
N-methylglycine	0.334139	Caproate	0.413311	Trimethylamine	0.370728	Choline	0.426251
Alanine	0.334139	Phenylpropionylglycine	0.418035	Pyridoxal	0.379675	Aspartate	0.431408
Propionate	0.341568	Folate	0.432387	Stachydrine	0.380299	Phenyllactate	0.435483
Carnosine	0.342475	Hydroxypropionate/lactate	0.434585	Hypotaurine	0.415954	N-methylproline	0.441406
Tyrosine	0.347632	N-acetylaspartate	0.446724	Citrate	0.428949	Arabinose/ribose	0.452681
N-acetylglutamate	0.353114	Sorbitol	0.461313	N-acetylornithine	0.436697	Hydroxyproline	0.452819
Methionine sulfoxide	0.355694	Inosine	0.485947	Deoxycholate	0.445264	Taurocholate	0.468662
Hypotaurine	0.366477	N6-acetyllysine	0.489268	N-acetylaspartate	0.457494	N-acetylaspartate	0.505524
Hyodeoxycholate	0.373465	Hypoxanthine	0.491372	Indole-3-acetate	0.474028	1-Methyladenosine	0.505727
Deoxycholate	0.375337	Pyridoxal	0.501972	Cytidine	0.474867	Pyridoxine	0.524231
Folate	0.376144	3-4-Hydroxyphenylpropionate	0.506221	dAMP	0.475713	Butyrate/isobutyrate	0.562719
Guanosine	0.377385	Adenosine	0.517126	Thymidine	0.475745	4-Pyridoxate	0.568245
N-acetyl-b-alanine	0.383179	Succinate	0.526111	Ursodeoxycholate	0.485495	Tyrosine	0.575408
Lithocholate	0.392283	Creatine	0.527553	Cholate	0.508074	Guanine	0.580318
4-Hydroxyphenylacetate	0.396154	Isovalerate/valerate	0.530759	Nicotinate	0.509245	Glutathione	0.582068
Cholate	0.399231	Indoleacetylglycine	0.537994	Xanthosine	0.511059	Biotin	0.585229
Cytosine	0.410004	Ursodeoxycholate	0.54055	Isoleucine/leucine	0.515722	Deoxycholate	0.590521
Malate	0.411979	Maltotriose/raffinose	0.542305	Hypoxanthine	0.517678	3-Methylhistdidine	0.592074
Phenylalanine	0.412715	Glutathione	0.544788	N-acetyl-b-alanine	0.525572	Fucose/rhamnose	0.604269
Stachydrine	0.416992	N-acetylornithine	0.583332	Indoxyl-sulfate	0.533434	Proline	0.612069
Choline	0.439943	Malic acid	0.599154	Asparagine	0.537215	Methionine	0.617658
Sorbitol	0.443741	Guanine	0.607915	Glutamine	0.541798	N-acetyl-b-alanine	0.643342
Tyramine	0.466876	Cytidine	0.614974	N-acetyl glycine	0.560107	Guanosine	0.66121
Hydroxyproline	0.480755	Lithocholate	0.61647	Tryptophan	0.595381	Nicotinate	0.675046
Ophthalmate	0.496899	Tyrosine	0.624013	Methionine	0.599533	⍺-Muricholate	0.681275
Fumarate	0.500282	Guanosine	0.630834	Glycerate	0.609536	Asparagine	0.689544
Phenylacetylglycine	0.504343	Glycerol	0.649102	Serine	0.614509	Fructose	0.715442
2-Oxoglutarate	0.504998	Hydroxyproline	0.673079	Sorbitol	0.618854	5-Aminovalerate	0.723298
Arabinose/ribose	0.508453	Taurine	0.691819	N6-acetyllysine	0.643093	Phenylalanine	0.748503
Proline	0.564973	Phenol	0.696599	Glucose 6-phosphate	0.668597	Glutamine	0.748804
Caproate	0.595948	Cytidine 5-Monophosphate	0.697784	Threonine	0.695989	Cholate	0.748879
Nicotinate	0.598411	Methionine	0.703273	Tyrosine methyl ester	0.707305	5-Hydroxyindole	0.751011
Adenine	0.598667	Trimethylamine	0.706186	2-Oxoglutarate	0.711043	Sorbitol	0.75465
Taurocholate	0.622044	Pyridoxine	0.71614	Methionine sulfoxide	0.713223	Maltotriose/raffinose	0.762096
Indole-3-acetate	0.625881	Phenylacetylglycine	0.718731	Phenylpropionylglycine	0.743131	Thymidine	0.800464
Phenol	0.625889	Tyrosine methyl ester	0.731112	Maltotriose/raffinose	0.750451	Cytidine	0.803075
Hydrocinnamate	0.652854	2-Deoxycytidine	0.738608	Adenosine	0.770864	N-methylalanine	0.811489
Citrate	0.663335	Proline	0.740273	Creatinine	0.774925	Isoleucine/leucine	0.860355
Indole	0.666775	4-Pyridoxate	0.747452	Thiamine	0.804553	Chenodeoxycholate	0.874361
5-Hydroxyindole	0.671806	Nicotinate	0.75018	Pyridoxine	0.827313	Methionine sulfoxide	0.924503
N-acetylaspartate	0.67221	3-Hydroxybutyrate	0.756896	Aspartate	0.832591	Indole	0.931794
Methionine	0.692311	Cinnamoylglycine	0.7652	Glycine	0.838243	Glutamate	0.945002
Glycerate	0.720629	Creatinine	0.777359	N-methylalanine	0.863492	Indole-3-acetate	0.94876
Pantothenate	0.728438	Glucose 6-phosphate	0.790573	Hydroxyproline	0.86539	Carnitine	0.952291
Isovalerate/valerate	0.741751	Cholate	0.79178	Trimethylamine N-oxide	0.875172	Valine	0.964275
Argininosuccinate	0.749846	Dopamine	0.796323	Glutamate	0.894746	Threonine	0.967848
Cinnamoylglycine	0.778232	Arabinose/ribose	0.798978	Choline	0.906403	3-4-Hydroxyphenylpropionate	0.9682
Inosine	0.856944	Quinate	0.803911	Taurine	0.907957	dAMP	0.971492
Tyrosine methyl ester	0.904048	Fumarate	0.808891	Taurocholate	0.916957	Phenylacetate	0.974022
Dopamine	0.955372	Xanthosine	0.822218	Malate	0.938661	Gluconate	0.977386
dAMP	0.955895	Indoxyl-sulfate	0.853337	Quinate	0.951045	Tryptophan	0.982553
Phenylacetate	0.97502	Tyramine	0.888007	Fumarate	0.982776	Inosine	0.999539
Spermine	0.986252	5-Hydroxyindole	0.893279	3-Nitrotyrosine	0.991134	Phenylacetylglycine
Indole-3-propionate		Choline	0.950327	Glycerol		Glycerol
Glycerol		Spermine	0.97882	Putrescine		Putrescine
Putrescine		Putrescine		Phenol		Phenol
Hyocholate		Hyocholate		Hyocholate		Hyocholate
