# Supplementary material for: Metabolic landscape of the male mouse gut identifies different niches determined by microbial activities
Source: Nat Metab. 2023 May 22;5(6):968–80. doi: 10.1038/s42255-023-00802-1 (PMC10290957; doi:10.1038/s42255-023-00802-1)
Supplement: Source Data Extended Data Fig. 3 — Metabolite concentration data. [file 42255_2023_802_MOESM12_ESM.xlsx]

## Sheet: EDF 3a
Metabolite	Conc cecum	Conc colon1	Conc colon2	Conc colon3
Lysine	0.51642	0.455197	0.539734	0.539734
5-hydroxylysine	6.88804e-05	0.000170126	0.000133077	0.000133077
Ornithine	0.253262	0.588004	0.380968	0.380968
Histidine	0.00746473	0.0245352	0.0206844	0.0206844
Carnosine	0.000703373	0.00137426	0.00107601	0.00107601
Serine	0.0144121	0.0143895	0.200158	0.200158
Asparagine	0.00719946	0.010457	0.0261969	0.0261969
Glutamine	0.00640543	0.0119724	0.0971645	0.0971645
Threonine	0.00992945	0.0142415	0.0679545	0.0679545
Taurine	0.0496351	0.0219146	0.128743	0.128743
Glutamic acid	1.06312	0.908222	1.04588	1.04588
Aspartic acid	0.170967	0.128927	0.228339	0.228339
N-methylalanine et al	0.197618	0.21193	0.197403	0.197403
Allantoin	0.00190667	0.00337029	0.00179227	0.00179227
Gluconic acid	0.0148828	0.0156411	0.025847	0.025847
Methionine sulfoxide	0.00019784	0.000629593	0.00245588	0.00245588
Glycine	0.0144754	0.0465339	0.0672989	0.0672989
Creatinine	0.000194379	0.00109573	0.000731934	0.000731934
Glyceric acid	0.108776	0.0723223	0.0835941	0.0835941
Cellobiose_Lactose_Maltose	0.0321067	0.0483469	0.0322175	0.0322175
Glucose 6-phosphate	0.183154	0.134353	0.0433981	0.0433981
Cytidine 5-Monophosphate	0.0596157	0.0447875	0.021642	0.021642
Fumaric acid	0.1436	0.0964358	0.169285	0.169285
Malic acid	0.12859	0.121964	0.125934	0.125934
Quinic acid	0.000722121	0.000611276	0.000355001	0.000355001
Fucose_Rhamnose	272.266	1399.5	319.582	319.582
1-Methyladenosine	0.0256496	0.0315479	0.0210362	0.0210362
Maltotriose_Raffinose	0.00223461	0.00202059	0.00268576	0.00268576
2-Deoxycytidine	0.000171132	0.000776568	0.000238397	0.000238397
N-acetylornithine	0.00145708	0.00222527	0.00318531	0.00318531
Citric acid	0.238412	0.247554	0.176837	0.176837
Ophthalmic acid	0.000584761	0.000749755	0.00165987	0.00165987
Sorbitol	0.00482059	0.00357586	0.00313397	0.00313397
N-acetyl glycine	0.00390873	0.00812758	0.00238267	0.00238267
Hydroxypropionic_lactic acid	0.321783	1.25856	2.42334	2.42334
Methionine	0.605286	0.635361	0.453726	0.453726
2-oxoglutaric acid	3.68995	2.80417	1.78542	1.78542
N-acetylaspartic acid	0.162289	0.111785	0.0639193	0.0639193
Glutathione	0.00686754	0.0339257	0.635591	0.635591
Uracil	0.159642	0.192938	0.0791962	0.0791962
N6-acetyllysine	0.00712869	0.00738026	0.00572185	0.00572185
Hydroxyproline	0.0297622	0.0164825	0.0295293	0.0295293
Leucine_Isoleucine	0.343348	0.206828	0.353871	0.353871
Propionic acid	0.750291	0.839961	0.464534	0.464534
Succinic acid	0.402705	0.262225	0.22673	0.22673
N-acetylglutamic acid	0.0619292	0.0600953	0.0300899	0.0300899
Pyridoxal	0.00179909	0.00208502	0.00224278	0.00224278
N-acetyl-b-alanine	0.0145778	0.0241385	0.101966	0.101966
Uridine	0.165464	0.179067	0.0897212	0.0897212
3-Hydroxybutyric acid	1.45263	1.65112	2.30917	2.30917
Nicotinic acid	0.471742	0.595591	0.281198	0.281198
Hypoxanthine	0.258008	0.245687	0.140335	0.140335
Phenylalanine	0.64054	0.663102	1.19348	1.19348
Butyric acid_Isobutyric acid	224.774	368.009	84.2031	84.2031
dAMP	0.0103792	0.0131584	0.0145709	0.0145709
Adenine	0.00344376	0.00321966	0.00222387	0.00222387
Thymine	0.0484899	0.0614172	0.0342776	0.0342776
4-pyridoxic acid	0.00226557	0.00343868	0.00174076	0.00174076
Xanthosine	0.0284884	0.0207423	0.012188	0.012188
Tyrosine methyl ester	0.327521	0.271336	0.26687	0.26687
Indole	0.081169	0.0756236	0.0854505	0.0854505
Tryptophan	0.168526	0.221089	0.198016	0.198016
Indoxyl-sulfate		0.000315072
Pantothenic acid	0.0551721	0.0649973	0.0362954	0.0362954
Thymidine	0.00471156	0.0106172	0.00984052	0.00984052
Isovaleric acid	23.4799	30.5555	19.1506	19.1506
Fructose	0.000446599	0.000573105	0.00036169	0.00036169
Hippuric acid	0.000181883	0.000209523	0.000162721	0.000162721
4-Hydroxyphenylacetic acid	0.0558934	0.0754495	0.0833839	0.0833839
Phenylacetylglycine	0.000234486	0.000374696	0.000479401	0.000479401
Indoleacetylglycine	0.00020061	0.000474548	0.00048583	0.00048583
3-4-Hydroxyphenylpropionic acid	2.95766	0.32206	0.0606552	0.0606552
Biotin	0.000460954	0.000703749	0.000702758	0.000702758
Thiamine	0.861838	4.00429	0.95522	0.95522
Phenylacetic acid	0.132403	0.53212	0.256098	0.256098
Phenylpropionylglycine	0.00010754	0.000159033	9.94097e-05	9.94097e-05
Riboflavin	0.00483627	0.00452598	0.0041679	0.0041679
Cinnamoylglycine	2.7809e-05	8.10832e-05	2.93976e-05	2.93976e-05
Indole-3-propionate	0.00461808	0.00461021	0.00245583	0.00245583
Hydrocinnamic acid	0.20924	0.185603	0.0939314	0.0939314
Caproic acid	0.0538672	0.0564234	0.0260461	0.0260461
Glycerol			0.0289089	0.0289089
a-Muricholic acid	0.389952	0.246363	0.286869	0.286869
Ursodeoxycholic acid	5.1526e-08	5.02979e-08	1.01226e-07	1.01226e-07
Cholic acid	0.0569418	0.668074	0.268436	0.268436
Hyodeoxycholic acid	27.1225	29.3201	0.546018	0.546018
Chenodeoxycholic acid	88.0336	42.7549	29.966	29.966
Deoxycholic acid	0.00125592	0.00119799	0.000861361	0.000861361
Lithocholic acid	0.00364955	0.00249831	0.00125917	0.00125917
Putrescine
Arginine	0.206604	0.145901	0.247761	0.247761
3-methylhistdidine	9.8966e-05	0.000127077	0.00013762	0.00013762
Argininosuccinic acid	0.000251476	0.000295479	0.000479294	0.000479294
N-methylglycine	0.00817923	0.0267204	0.0211015	0.0211015
Alanine	0.00817923	0.0267204	0.0211015	0.0211015
Cytidine	0.00127926	0.000734569	0.00111008	0.00111008
Creatine	0.652207	0.780842	0.220385	0.220385
Spermidine	0.00154618	0.00530315	0.00572768	0.00572768
Proline	0.0917508	0.0817861	0.043369	0.043369
Arabinose-Ribose	0.0420732	0.125448	0.139079	0.139079
Cytosine	0.00101815	0.00114084	0.000334849	0.000334849
5-aminovaleric acid	0.00134953	0.0019449	0.00198094	0.00198094
Valine	0.000790091	0.00144907	0.00222571	0.00222571
Spermine	0.0187463		0.0222848	0.0222848
N-methylproline	0.0149674	0.0310963	0.00602865	0.00602865
Tyrosine	0.0125609	0.391935	0.0486484	0.0486484
Hypotaurine	0.00423594	0.00407687	0.01282	0.01282
Carnitine	0.00121932	0.00126993	0.0016892	0.0016892
5-hydroxyindole			0.00112938	0.00112938
3-nitrotyrosine	7.38328e-05	8.1435e-05	9.25599e-05	9.25599e-05
Pyridoxine	0.000519914	0.000677089	0.00129619	0.00129619
Stachydrine	6.46268e-05	3.56869e-05	3.24775e-05	3.24775e-05
Tyramine	0.0154519	0.0168763	0.00832053	0.00832053
Dopamine	0.00549316	0.0263865	0.0160365	0.0160365
Oxalic acid	0.00337208		0.00379567	0.00379567
Guanine	0.709989	0.688987	0.685928	0.685928
Inosine	0.274536	0.154914	0.43761	0.43761
Guanosine	0.433831	0.392593	0.696081	0.696081
Adenosine	0.00912065	0.0108367	0.0100241	0.0100241
Phenol	0.0164016	0.0182182	0.0170785	0.0170785
Phenyllactic acid	0.0572567	0.132163	0.0903331	0.0903331
Folate	0.000217368	0.00227518	0.00385007	0.00385007
Indole-3-acetate	0.0115977	0.0106264	0.0101554	0.0101554
Choline	0.00115121	0.00429914	0.00117766	0.00117766
Trimethylamine N-oxide	0.0329994	0.0517565	0.02679	0.02679
Trimethylamine	0.0225231	0.026908	0.0201743	0.0201743
Taurocholic acid	142.642	110328	6384.33	6384.33
Hyocholic acid		0.000222197	9.30678e-06	9.30678e-06

## Sheet: EDF 3b
Metabolite	Conc cecum	Conc colon1	Conc colon2	Conc colon3
Lysine	0.166151	0.276111	0.0494337	0.0494337
5-hydroxylysine	7.11932e-05	4.49154e-05	3.7876e-05	3.7876e-05
Ornithine	1.18761	0.178714	0.125068	0.125068
Histidine	0.00858027	0.0311694	0.00223192	0.00223192
Carnosine	0.000213272	0.000761613	0.000165524	0.000165524
Serine	0.0121945	0.0174146	0.00241277	0.00241277
Asparagine	0.00471493	0.0107669	0.000753107	0.000753107
Glutamine	0.0264605	0.037994	0.00769336	0.00769336
Threonine	0.0140764	0.0190911	0.00701808	0.00701808
Taurine	0.0201103	0.0277032	0.0172041	0.0172041
Glutamic acid	0.350993	0.201988	0.0638323	0.0638323
Aspartic acid	0.0164484	0.0187197	0.00402273	0.00402273
N-methylalanine et al	0.05765	0.0271937	0.00698486	0.00698486
Allantoin	0.00040382	0.0030342	0.000522061	0.000522061
Gluconic acid	0.00306331	0.00728703	0.00212963	0.00212963
Methionine sulfoxide	0.000274322	0.000650414	0.000135103	0.000135103
Glycine	0.0109103	0.0139444	0.0149083	0.0149083
Creatinine	0.000439805	0.000186884	0.000303377	0.000303377
Glyceric acid	0.188455	0.0440975	0.0356062	0.0356062
Cellobiose_Lactose_Maltose	0.000658997	0.00098309	0.000579572	0.000579572
Glucose 6-phosphate	0.011097	0.00558285	0.00261229	0.00261229
Cytidine 5-Monophosphate	0.00766675	0.0113206	0.00455743	0.00455743
Fumaric acid	0.428522	0.727104	0.543789	0.543789
Malic acid	0.436867	0.643734	0.61808	0.61808
Quinic acid	0.00010818	0.00018702	0.000138067	0.000138067
Fucose_Rhamnose	81.7919	35.7345	440.177	440.177
1-Methyladenosine	0.00612877	0.00754937	0.0209931	0.0209931
Maltotriose_Raffinose	0.000200813	0.000314236	0.000129134	0.000129134
2-Deoxycytidine	1.92902e-05	2.2084e-05	8.10386e-05	8.10386e-05
N-acetylornithine	0.00320386	0.00201988	0.00139291	0.00139291
Citric acid	0.203809	0.141485	0.100209	0.100209
Ophthalmic acid	0.000405402	0.000763306	0.000372093	0.000372093
Sorbitol	0.00158218	0.00197658	0.00126592	0.00126592
N-acetyl glycine	0.00167184	0.00162665	0.00169892	0.00169892
Hydroxypropionic_lactic acid	1.48791	6.64689	8.42003	8.42003
Methionine	0.77211	2.04867	0.221148	0.221148
2-oxoglutaric acid	1.6093	0.853422	0.799439	0.799439
N-acetylaspartic acid	0.0225963	0.00795183	0.00592646	0.00592646
Glutathione	0.00199245	66.2855	28.8437	28.8437
Uracil	0.0959027	0.105188	0.0875966	0.0875966
N6-acetyllysine	0.0109303	0.00915544	0.00448885	0.00448885
Hydroxyproline	0.0318836	0.0505139	0.0428986	0.0428986
Leucine_Isoleucine	0.073932	0.224356	0.016783	0.016783
Propionic acid	0.0649742	0.110952	0.0405443	0.0405443
Succinic acid	0.0516056	0.0571721	0.033652	0.033652
N-acetylglutamic acid	0.0280625	0.0131587	0.0196743	0.0196743
Pyridoxal	0.00145746	0.000943114	0.00128587	0.00128587
N-acetyl-b-alanine	0.0237972	0.0245637	0.0116573	0.0116573
Uridine	0.0309366	0.027248	0.0202906	0.0202906
3-Hydroxybutyric acid	1.64468	0.769243	1.021	1.021
Nicotinic acid	0.19994	0.150755	0.199128	0.199128
Hypoxanthine	0.308239	0.300256	0.379143	0.379143
Phenylalanine	1.22942	2.51279	0.577151	0.577151
Butyric acid_Isobutyric acid	121.219	90.9027	233.118	233.118
dAMP	0.00206969	0.0412083	0.00323476	0.00323476
Adenine	0.00634389	0.0156918	0.0261979	0.0261979
Thymine	0.0157006	0.0127558	0.0103988	0.0103988
4-pyridoxic acid	0.000567321	0.000371365	0.00108946	0.00108946
Xanthosine	0.01542	0.00973329	0.0121936	0.0121936
Tyrosine methyl ester	0.0729176	0.310187	0.330312	0.330312
Indole	0.136586	0.206274	0.0928003	0.0928003
Tryptophan	0.323864	0.533609	0.210136	0.210136
Indoxyl-sulfate			0.000738157	0.000738157
Pantothenic acid	0.0163676	0.0112788	0.0172857	0.0172857
Thymidine	0.00354736	0.00686626	0.00270236	0.00270236
Isovaleric acid	50.2814	11.2658	25.9178	25.9178
Fructose	0.000331721	0.000388543	0.00116506	0.00116506
Hippuric acid	0.000158895	0.000215274	0.000353337	0.000353337
4-Hydroxyphenylacetic acid	0.0236236	0.011406	0.0221568	0.0221568
Phenylacetylglycine
Indoleacetylglycine	0.000151164	0.000293774	0.000315373	0.000315373
3-4-Hydroxyphenylpropionic acid	0.0149983	0.00107327	0.00650235	0.00650235
Biotin	0.000188249	0.000424203	0.000288119	0.000288119
Thiamine	0.0690714	0.741585	0.155039	0.155039
Phenylacetic acid	0.0440377	0.120944	0.195721	0.195721
Phenylpropionylglycine	4.85267e-05	7.09545e-05	6.56252e-05	6.56252e-05
Riboflavin	0.0014447	0.00235969	0.00119462	0.00119462
Cinnamoylglycine	3.82498e-05	4.06404e-05	6.86501e-05	6.86501e-05
Indole-3-propionate	0.00223344	0.00185744	0.00295483	0.00295483
Hydrocinnamic acid	0.0791217	0.043764	0.0777046	0.0777046
Caproic acid	0.020202	0.0286423	0.055318	0.055318
Glycerol		0.00965206
a-Muricholic acid	0.0618317	0.167345	0.040058	0.040058
Ursodeoxycholic acid	3.52972e-09	1.99393e-07	3.40615e-11	3.40615e-11
Cholic acid	0.142354	0.156177	0.103695	0.103695
Hyodeoxycholic acid	0.00104039	0.0088103	0.000479113	0.000479113
Chenodeoxycholic acid	3.57191	1.27691	0.85112	0.85112
Deoxycholic acid	4.6293e-05	3.00811e-05	6.29472e-06	6.29472e-06
Lithocholic acid	0.00120342	0.000659052	0.000566082	0.000566082
Putrescine
Arginine	0.070508	0.0611464	0.0513291	0.0513291
3-methylhistdidine	2.85351e-05	5.11145e-05	1.01649e-05	1.01649e-05
Argininosuccinic acid		5.66513e-05	6.66094e-05	6.66094e-05
N-methylglycine	0.0260482	0.0468667	0.079421	0.079421
Alanine	0.0260482	0.0468738	0.0794232	0.0794232
Cytidine	0.000409266
Creatine	0.125237	0.8735	3.7371	3.7371
Spermidine	0.111136	0.0249073	0.890254	0.890254
Proline	0.109739	0.0628709	0.0361067	0.0361067
Arabinose-Ribose	0.121182	0.0314211	0.0130087	0.0130087
Cytosine	0.000745682	8.93164e-05	0.000125644	0.000125644
5-aminovaleric acid	0.011256	0.00593993	0.00805057	0.00805057
Valine	0.0129399	0.00604033	0.00970742	0.00970742
Spermine	0.0282682	0.0217315	0.0291313	0.0291313
N-methylproline	0.00628604	0.00245873	0.00237221	0.00237221
Tyrosine	0.263064	0.0594266	0.0741497	0.0741497
Hypotaurine	0.000629434	0.0028062	0.000282122	0.000282122
Carnitine	0.000589665	0.000973446	0.00139657	0.00139657
5-hydroxyindole
3-nitrotyrosine	0.000110349	4.32806e-05	4.2544e-05	4.2544e-05
Pyridoxine	0.000972864	0.000386042	0.000262761	0.000262761
Stachydrine	7.90923e-05	6.39469e-05	9.11935e-05	9.11935e-05
Tyramine	0.0151124	0.00475429	0.0056819	0.0056819
Dopamine	0.182176	0.161034	0.27892	0.27892
Oxalic acid	0.00200508
Guanine	0.109168	0.125273	0.0772009	0.0772009
Inosine	0.0686602	0.105869	0.0716668	0.0716668
Guanosine	0.0845812	0.104182	0.0747815	0.0747815
Adenosine	0.0318707	0.0660373	0.071742	0.071742
Phenol
Phenyllactic acid	0.0273848	0.0210135	0.0148141	0.0148141
Folate	0.00132585	0.000275821	0.000769937	0.000769937
Indole-3-acetate	0.00569687	0.00973569	0.0138069	0.0138069
Choline	0.0233251	0.0183756	0.0248615	0.0248615
Trimethylamine N-oxide	0.00113732	0.00101976	0.00126221	0.00126221
Trimethylamine	4.05286	2.80117	3.24085	3.24085
Taurocholic acid	1397.39	25447.9	1278.72	1278.72
Hyocholic acid	1.27098e-05	1.33724e-05
