# Supplementary material for: Metabolic landscape of the male mouse gut identifies different niches determined by microbial activities
Source: Nat Metab. 2023 May 22;5(6):968–80. doi: 10.1038/s42255-023-00802-1 (PMC10290957; doi:10.1038/s42255-023-00802-1)
Supplement: Source Data Extended Data Fig. 4 — Statistical source data, metabolite concentration data. [file 42255_2023_802_MOESM13_ESM.xlsx]

## Sheet: EDF 4b
colonization status	habitat	replicate	sampling site	Fucose_Rhamnose	3-Hydroxybutyric acid	Caproic acid	Adenosine
GF	m	A	12	0.175842	0.0223733	0.001959	0.001512
SPF	c	A	12	290.777	0.30205	0.0448975
GF	c	A	12	2.86542	0.0916788	0.00476839	0.00148118
SPF	c	A	14	0.0700957	0.0755392	0.0104265	0.0144868
GF	c	A	13	0.000863843	0.00259828		0.000247119
GF	c	A	15	0.0016303	0.215482	0.00357409	0.000262056
SPF	m	A	13	0.377885	0.0586666	0.00267586	0.00300991
GF	m	A	13	0.000154689	0.000838735	0.00375708	0.000463998
SPF	m	A	15	6.93806e-05	0.526871	0.038635	0.00161055
SPF	m	A	14	1678.46	2.22198	0.0908049	0.000861794
GF	m	A	15	0.0273648	0.0486771	0.0154128	0.00192976
SPF	c	A	13	1948.08	1.34883	0.0709973	0.00761832
GF	c	A	14	3.76654	0.0867365	0.00511511	0.000231077
SPF	c	A	15	7673.57	0.540787	0.0617654	0.0119657
GF	m	A	14	0.13071	0.0798004	0.0106495	0.0147921
SPF	m	B	13	0.432717	0.213542	0.0135565	0.0514436
GF	m	B	13	0.690798	0.0673983	0.00433592	0.00114145
SPF	m	B	15	121.482	0.106357	0.0164788	0.0656464
SPF	c	B	14	275.825	9.30766	0.038451	0.018693
GF	c	B	14	2.50382	0.0633864	0.0030041	0.000510658
GF	m	B	12	0.571169	0.0481466	0.00205397	0.00682696
GF	c	B	15	4.49382	0.043508		0.000588944
GF	c	B	13	0.950652	0.0588679		0.00209596
SPF	m	B	14	1.6164	0.10178	0.0232179	0.0481545
SPF	c	B	13	793.368	2.59776	0.0828029	0.00760075
SPF	m	B	12	60.2677	1.905	0.0257955	0.120163
GF	m	B	14	0.0244387	0.141817		0.00097781
SPF	c	B	15	1762.14	3.35167	0.0559317	0.0322328
GF	c	B	12	4.90254	0.0971549	0.00294327	0.000403368
SPF	c	B	12	298.826	1.5801	0.0330839	0.00818723
SPF	m	C	12	224.566	3.7925	0.0170322	0.00369663
SPF	c	C	12	440.895	1.96233	0.0685099	0.00259792
GF	c	C	13	2.03464	0.102639	0.00529322	0.002802
SPF	m	C	15	1.04219e-05	0.000487641		0.00221804
GF	m	C	14	0.00216422	0.0251751	0.00171657	0.00123726
GF	c	C	12	5.21256	0.062679		0.000536843
GF	c	C	15	6.26696	0.0438452		0.00190408
SPF	m	C	13	175.219	3.17707	0.0861981	0.201908
SPF	c	C	13	450.872	2.08006	0.0795191	0.00752799
SPF	c	C	14	377.297	0.847495	0.0643559	0.00304913
GF	m	C	13	0.353208	0.0452303		0.000733592
GF	m	C	15	0.00843748	0.022875		0.000913845
GF	c	C	14	4.78311	0.0580369		0.00288437
GF	m	C	12	0.351285	0.0497027		0.000351125
SPF	c	C	15	2210.65	1.45859	0.0749634	0.00765924
SPF	m	C	14	520.577	2.20841	0.1076	0.225967
SPF	c	D	15	799.687	1.00546	0.058509	0.0103042
GF	c	D	14	3.86123	0.0434209	0.00170633	0.000391998
GF	c	D	12	4.61428	0.0844192	0.00235135	0.000701962
SPF	c	D	13	3805.15	0.577817	0.0467032	0.0205996
SPF	m	D	15	7.6302	0.10614	0.0208382	0.00567357
GF	m	D	13	0.376285	0.0249908
GF	m	D	15	0.000470542	0.00748833	0.0119988	3.01979e-05
GF	c	D	15	2.93751	0.00595517		0.00055745
SPF	m	D	14	0.191475	0.478293	0.0369251
SPF	c	D	12	275.119	0.264024	0.0641169	0.0191877
SPF	c	D	14	884.588	0.56534	0.0129326	0.00386764
GF	m	D	12	1.10691	0.0218326		0.000128707
SPF	m	D	12	9.04946	1.38182	0.0201204	0.00130955
GF	m	D	14		0.00100541	0.00169555	0.000749536
SPF	m	D	13	2.64273	0.0660158	0.0127576
GF	c	D	13	1.68071	0.065238	0.00185018
SPF	m	E	12	23.3442	0.253714	0.0181442	0.00546252
GF	c	E	12	0.0655026	0.0650032		0.000248391
GF	m	E	12	0.8044	0.0380408	0.00280231
GF	m	B	15	0.217886	0.00789325	0.00226452	0.0039756
SPF	c	E	15	258.608	8.50486	0.0382032	0.0488045
SPF	m	E	14	0.037914	0.0945335	0.0180414	0.0119844
SPF	m	A	12	91.7323	0.890344	0.0199175	0.0287224
GF	m	E	13	0.304373	0.0538404		0.000317248
SPF	c	E	12	55.7136	3.15467	0.0587279	0.00650976
GF	c	E	15	0.000334788	0.000596012	0.00346565
SPF	c	E	14	60.1288	0.749795	0.00406433
GF	m	E	15	0.071267	0.00983181	0.00539627	0.00104037
SPF	m	E	15	0.818462	0.0014767	0.00370754	0.00051137
SPF	m	E	13	0.000666432	0.330919	0.0280236	0.00778731
GF	c	E	14	3.11287	0.0168789		0.00288501
SPF	c	E	13	6.86595e-05		0.00209439
GF	m	E	14	0.000865912	0.0031885	0.00232035	0.00166845
GF	c	E	13	2.32173	0.0801489		0.000492665

## Sheet: EDF 4a
	SPF - GF all sites, content samples		SPF - GF all sites, mucus samples
Metabolites	log2(FC)	FDR corr p-val	log2(FC)	FDR corr p-val
Chenodeoxycholate	9.60044	0.521238	7.71216	0.789682
Hydrocinnamate	6.22591	0.467661	3.75374	0.851526
Glucose 6-phosphate	5.60428	0.613811	2.49555	0.623362
Butyrate/isobutyrate	4.46957	0.65113	3.76098	0.785782
Nicotinate	3.91878	0.485214	3.45084	0.763451
Glutathione	1.98906	0.609491	4.16167	0.748105
Indole-3-propionate	0.931267		-0.151811
Lithocholate	8.1228		3.43286
Cinnamoylglycine	4.84046	0.49437	3.55837	0.746809
Hyodeoxycholate	10.4921	0.321359	7.77207	0.744596
Deoxycholate	10.6065	0.529427	7.93411	0.694306
4-Hydroxyphenylacetate	3.06081	0.599013	1.36328	0.749303
Thymine	6.11859	0.493874	2.24754	0.754725
⍺-Muricholate	6.37116	0.416545	4.4071	0.816377
N-acetylaspartate	2.26836	0.606667	0.90024	0.78246
Spermine	1.40373	0.630862	1.48223	0.843865
2-Oxoglutarate	1.86504	0.551634	2.28184	0.696839
Glycerate	2.44908	0.563375	1.97866	0.730968
Propionate	3.52134	0.458129	0.708366	0.768135
Xanthosine	1.95563	0.598583	2.12546	0.732718
3-Hydroxybutyrate	2.08605	0.546628	1.68437	0.742963
Succinate	3.80264	0.48895	0.70763	0.720302
3-4-Hydroxyphenylpropionate	3.79884	0.571715	1.96979	0.812825
Fucose/rhamnose	1.91744	0.547753	1.73281	0.777415
Adenosine	2.32886	0.531242	2.89462	0.793804
Isovalerate/valerate	2.65018	0.575453	2.10708	0.768393
N-acetylglutamate	2.15651	0.487644	1.4449	0.78138
Taurine	1.84792	0.553082	1.43093	0.657059
Adenine	2.239	0.508415	2.25586	0.723345
Uracil	1.6238	0.603367	1.05542	0.714905
Hydroxypropionate/lactate	2.04381	0.621701	1.05799	0.69534
Tyrosine methyl ester	0.824355	0.690286	1.58736	0.821932
Indole-3-acetate	2.11042		0.555332
Pyridoxal	1.71681	0.594285	1.00892	0.791382
Biotin	-0.288481		0.181865
4-Pyridoxate	1.32213	0.548863	0.283389	0.793521
Caproate	1.46136	0.569953	1.1632	0.765955
Fructose	0.625311	0.629954	1.15585	0.594831
Cholate	7.49905	0.450756	5.2422	0.683697
Malate	2.194	0.57236	0.958283	0.7439
Hippurate	0.913453	0.731002	1.48416	0.740846
Fumarate	1.41391	0.582334	0.9204	0.738792
Phenylacetylglycine	0.465645	0.545597	0.242427	0.967106
5-Aminovalerate	1.74371	0.593627	0.494891	0.780465
Valine	1.88744	0.624629	0.507057	0.797005
Glycerol	-2.48887		0.344553
Pantothenate	4.39547	0.453894	1.8473	0.79829
Stachydrine	1.3926	0.494993	1.16043	0.73109
Ornithine	0.929097	0.599007	1.17743	0.768867
Glutamate	0.965872	0.551757	0.665503	0.769542
N-methylalanine	0.916717	0.61679	0.676857	0.768154
Hypoxanthine	0.936382	0.565053	0.206961	0.733891
Taurocholate	1.079	0.690296	0.748415	0.805752
Cytidine 5-Monophosphate	2.86228	0.528627	1.19459	0.812182
Inosine	2.0642	0.565779	-0.485744	0.81358
Phenyllactate	0.781964	0.635305	-0.0309971	0.834995
Methionine	1.20399	0.570715	0.2728	0.835866
Aspartate	0.459123	0.65545	0.818241	0.781429
Indoleacetylglycine	1.4741	0.684995	0.420166	0.719053
Choline	0.673559	0.607833	1.23291	0.797637
Ursodeoxycholate	0.893658		0.810999
Arabinose/ribose	2.38036	0.6536	0.256399	0.770746
Lysine	0.840358	0.686421	0.22136	0.835524
Allantoin	0.72197	0.665579	0.0586685	0.817849
Tyrosine	2.6482	0.562586	0.155465	0.811207
Histidine	0.575528	0.557377	0.418282	0.844387
Phenylalanine	0.927416	0.624193	0.255086	0.843967
Spermidine	0.956918		1.02907	0.800104
Trimethylamine	0.799624	0.434635	0.247077	0.767785
Tryptophan	0.800038	0.581857	0.196371	0.850922
N-methylproline	0.929374	0.633857	-0.059776	0.769097
Thymidine	2.08371	0.462581	-0.628032	0.751609
Cytosine	1.21605	0.594492	0.922522	0.712369
N-methylglycine	0.714981	0.56132	0.145748	0.783541
Alanine	0.714956	0.56132	0.145599	0.783541
Hydroxyproline	1.58461	0.627573	-0.0901132	0.832776
Guanosine	0.67447	0.605049	-0.0902026	0.776571
N-acetyl glycine	0.539726	0.537082	-0.0577981	0.828016
5-Hydroxyindole	1.31513	0.634336	0.0683644	0.741614
Creatine	-1.66152	0.536759	0.977329	0.79406
Indole	0.731726	0.610382	0.152634	0.843068
Proline	1.26942	0.578541	7.92078e-05	0.756015
Cellobiose/Lactose/Maltose	-0.164327	0.572507	1.99061	0.81223
2-Deoxycytidine	-0.0754294	0.572978	0.616601	0.724069
Thiamine	0.179023	0.572871	-0.354159	0.768107
Hypotaurine	0.329921	0.71416	0.188372	0.820954
Isoleucine/leucine	0.015209	0.687181	0.535261	0.83255
Phenylacetate	-0.00650354	0.570399	0.103517	0.758257
1-Methyladenosine	0.12999	0.62114	0.171967	0.783703
Trimethylamine N-oxide	-0.562545	0.613924	0.1416	0.864217
N6-acetyllysine	1.12458	0.597746	-0.0699917	0.82464
Carnosine	1.54317	0.625404	0.033546	0.789845
Riboflavin	1.49238	0.632435	0.0693811	0.782681
Dopamine	1.25312	0.682354	0.202411	0.806176
3-Methylhistdidine	-0.0906376	0.672643	-0.199014	0.859146
N-acetylornithine	1.5982	0.606959	0.257449	0.796662
Arginine	-0.138742	0.619723	0.0679678	0.767944
Argininosuccinate	1.22174	0.691587	0.554365	0.929491
Glutamine	-0.351286	0.576311	0.330913	0.828885
Phenylpropionylglycine	0.32562	0.686544	-0.315497	0.771363
Ophthalmate	1.94898	0.578662	0.0684518	0.820349
Hyocholate	-1.33978
Glycine	-0.599815	0.535943	0.162641	0.805155
Serine	-0.512015	0.482652	0.384602	0.810321
Methionine sulfoxide	-0.176612	0.528185	0.339166	0.777118
Sorbitol	-0.287175	0.432747	0.257438	0.846011
Pyridoxine	0.506987	0.54863	0.411063	0.729849
Threonine	-0.621975	0.494328	0.24283	0.792656
N-acetyl-b-alanine	-0.527301	0.499536	0.216644	0.79855
Tyramine	0.0676174	0.593305	0.84278	0.695781
Uridine	-0.452923	0.698391	-0.414862	0.840447
dAMP	3.63014	0.527119	0.656826	0.745161
5-Hydroxylysine	0.0447048	0.555927	-0.188048	0.858617
Asparagine	-0.826431	0.44966	0.32134	0.784083
Folate	-0.284746	0.649196	0.219817	0.505618
3-Nitrotyrosine	-0.591964	0.480683	-0.254807	0.71041
Carnitine	-0.366688	0.595229	-0.609745	0.798958
Cytidine	-1.01354	0.525394	0.0904527	0.829357
Phenol	0.538965		-0.236104	0.916451
Citrate	-0.383029	0.577695	-0.343637	0.80847
Guanine	-2.42087	0.37687	-1.21329	0.737862
Oxalate	-1.05285		0.446924
Maltotriose/raffinose	-2.26915	0.3476	-0.686991	0.723443
Creatinine	-2.42637	0.525128	0.273703	0.818071
Indoxyl-sulfate			1.25198
Gluconate	-2.54549	0.287136	-1.06209	0.701629
Quinate	-4.26215	0.271809	-2.29208	0.698288
Putrescine
