# Supplementary material for: Metabolic landscape of the male mouse gut identifies different niches determined by microbial activities
Source: Nat Metab. 2023 May 22;5(6):968–80. doi: 10.1038/s42255-023-00802-1 (PMC10290957; doi:10.1038/s42255-023-00802-1)
Supplement: Source Data Extended Data Fig. 5 — Statistical source data (p-values and fold changes), metabolite concentration data. [file 42255_2023_802_MOESM14_ESM.xlsx]

## Sheet: EDF 5a
	content										mucus
Metabolite	duo1	duo2	duo3	jej1	jej2	jej3	jej4	ile1	ile2	ile3	duo1	duo2	duo3	jej1	jej2	jej3	jej4	ile1	ile2	ile3
5-hydroxylysine	-0.0205624	-0.654199	-0.64778	-0.780516	-0.00966944	-0.0610807	-0.633395	1.94473	1.29113	-0.224176	-0.982723	-0.0795184	-0.127254	0.606341	-0.247679	-0.162241	-0.72602	-0.438406	-0.0547579	-1.65669
Histidine	1.31275	0.707738	0.892156	-0.259861	1.18732	0.937862	-0.0528773	0.612516	1.81341	1.66196	0.0928094	0.288361	-0.0975699	0.245462	0.202769	-0.225734	-0.31303	-0.147815	0.141411	0.753581
Serine	0.904528	0.675896	-0.693885	-0.132305	-1.30216	-1.62289	-2.2862	-0.864476	-0.316219	0.109392	0.186169	0.418461	-0.155323	0.432124	0.375656	-0.116317	-0.272371	-0.178543	0.140643	0.720641
Glutamine	-0.090735	0.114816	-1.1537	-1.17251	-1.29972	-0.930842	-1.75538	-0.614736	0.338906	0.0759824	-0.0424336	0.283529	-0.359227	0.031833	0.258304	-0.194075	-0.164078	0.0399947	0.582735	0.955232
Taurine	0.939541	2.67386	1.6123	-0.275398	2.28039	2.52693	0.540623	0.982894	1.82148	2.42211	0.477895	0.768194	0.991852	1.47404	1.53452	0.909501	0.0709248	1.09184	0.496674	0.905867
Glutamic acid	1.40991	1.882	0.591317	-0.362401	-0.376958	0.0622451	-1.28998	-0.309966	0.882261	1.14526	0.670673	0.794339	0.483652	0.674882	0.270548	-0.12317	0.040418	0.299483	0.0424325	0.704226
Aspartic acid	0.703811	1.88185	0.327385	-0.327461	-0.350848	-0.190831	-1.37192	-0.634554	0.60917	0.94093	0.947492	1.12863	0.371393	0.925832	0.455315	0.237975	-0.467096	0.347431	0.21042	0.754583
N-methylalanine et al	1.01125	1.815	0.78635	-0.0420957	-0.630633	0.329576	-0.761981	-0.0401893	0.826136	0.97748	0.565287	0.57381	0.46381	0.540264	0.0167611	-0.0224398	0.0260807	-0.0257803	0.0726898	0.611488
Allantoin	0.78213	-0.275779	0.439106	0.516282	0.244303	0.284832	0.106111	1.00565	1.7642	1.82459	-0.951221	-0.54933	-0.446386	-0.00268731	0.599391	-0.335011	-0.268398	0.959605	0.914708	0.00300887
Glycine	-0.438987	0.446003	-0.321386	-0.367201	-1.11889	-0.821507	-1.90451	-0.465259	0.0418561	-0.137505	0.48624	0.746222	-0.375763	0.592312	0.194278	-0.398369	0.143968	-0.271343	0.523101	0.257901
Glyceric acid	-0.387251	-0.0720771	0.0476191	-0.198404	1.78392	2.08511	0.667237	-0.056623	0.816143	1.52289	0.495177	0.00257406	2.54036	0.921328	1.50689	1.31497	1.07748	1.98905	-0.44423	-1.33836
Glucose 6-phosphate	-1.10875	1.05688	0.330493	-1.47554	0.088406	1.67496	1.5533	3.01167		3.38162	0.596904	0.156657	2.30366	1.27046	2.13774	2.03634	3.41589	1.95885	2.00722	0.254223
Cytidine 5-Monophosphate	2.7618	1.94364	3.06688	1.09139	2.11497	3.11679	-0.723139	-0.848908	1.03856	1.23463	-0.13013	-0.535225	0.419152	-0.355676	-0.211214	-0.129816	0.309484	0.798173	-1.07124	-0.401598
2-Deoxycytidine	0.540442	-0.37543	0.254227	-0.373142	-0.142418	0.691047	0.621136	0.582663	-0.614312	0.230562	0.48367	0.55618	0.495146	1.0441	1.25263	0.905625	2.23992	0.413828	0.262923	0.133685
Hydroxypropionic_lactic acid	1.91376	2.5617	2.56332	-0.234788	2.57647	2.39404	2.26404	1.07209	2.1294	3.06554	0.249881	-0.159494	0.38516	0.919741	1.61503	0.645088	0.474749	1.77382	0.283901	0.72027
2-oxoglutaric acid	0.72925	0.930284	1.23095	1.98263	0.811429	2.05893	1.57674	-0.0560229	-0.161409	-0.633755	-0.118572	0.00113341	1.60249	1.92071	1.54752	1.66805	1.97328	1.89916	0.831327	-0.783575
Uracil	2.86654	1.6424	0.814955	1.95641	0.626122	0.118462	-0.0975616	0.0198742	0.545322	1.94488	0.768855	1.00788	0.576579	0.362853	0.577974	1.56176	0.83481	1.55039	0.222688	0.472934
Succinic acid	2.86505	4.6109	3.58092	1.98846	4.49332	4.24215	3.5661	2.16325	2.69263	2.58681	-0.56336	-0.449162	-0.739661	-0.720271	-0.273574	-0.98525	-1.67117	0.920843	0.409163	-0.714515
N-acetylglutamic acid	-0.967467	-1.04835	-0.375144	0.538979	1.14474	2.49115	1.54469	1.21299	0.931412	1.2142	-0.623265	-0.186031	0.0915764	-1.16683	0.00604571	-0.458317	-0.400284	0.458748	0.479599	-0.324314
Uridine	-0.745309	-0.351465	0.329514	0.375786	-1.48334	-0.0246754	-2.24188	-1.4565	-1.01684	-1.6926	-1.41081	-1.06501	-0.93607	-1.14582	0.531344	-0.268046	-1.02227	-1.23972	-0.744212	-1.20142
3-Hydroxybutyric acid	0.963923	1.6504	1.59732	0.74264	2.01796	2.11546	0.685215	-0.0896491	0.574076	0.982154	0.498224	0.236286	1.60243	0.919413	1.18393	1.16732	0.307756	1.68492	0.000743045	0.107288
4-pyridoxic acid	-0.751612	-1.5856	0.245517	0.603804	0.897534	1.19505	0.74116	0.414844	0.614247	0.445168	-1.07516	-1.41339	0.0301376	-0.61509	0.338807	-1.41382	-1.63633	-0.931604	0.165041	-0.506968
Pantothenic acid	1.98273	2.25305	3.30149	1.4454	5.23751	5.49059	5.35415	3.74256	3.93174	4.64111	-0.99203	-0.221797	-0.0529878	-0.37983	-0.608534	0.0569942	0.456586	-0.469507	-0.614068	-0.0776453
Fructose	0.943387	1.84257	1.76508	0.0315031	-0.215226	0.263668		-0.595226	-0.0843992	0.328624	2.56762	1.15806	1.83468	0.668662	2.01681	1.45598	-0.39569	0.981695	0.430993
4-Hydroxyphenylacetic acid	-0.287923	0.808212	-0.0359156	0.082412	-0.301557	-0.0717173	0.109929	-0.0319423	1.4233	0.416708	0.233707	-0.495032	1.579	0.109179	0.765189	0.354324	-1.85811	0.752784	1.0209	-1.17638
Indoleacetylglycine	-1.0994	-0.657386	0.925156	1.58562	2.3517	2.24187					-0.841195	-0.112752	-0.963993	0.514974		1.0674	-4.18054		2.01107
Riboflavin	-0.673275	-0.826191	0.658336	0.463683	1.35424	0.384002	1.50686	1.99816	3.42991	1.2317	-0.990684	-0.897609	-1.21321	-0.894892	0.361655	-2.1959	-0.981608	-2.06343	0.1577	-1.36355
Cinnamoylglycine	2.08373	1.7037	4.27844	5.53133	4.9607	6.45241	5.63038	4.78138	6.70938	5.0599	3.69025	2.86229	3.67053	2.91386	4.34624	3.14042	-4.53398	4.36214	5.19444	5.15909
Indole-3-propionate	-0.340622										0.168368				0.129486		-1.05089
Arginine	-1.08038	-0.33738	-0.182264	-1.29291	-0.217349	0.614737	-0.327748	0.587015	0.756081	1.01764	0.488416	0.412127	0.302146	-0.416082	-0.224742	-2.24861	-1.12744	-0.1621	0.537584	1.0444
Argininosuccinic acid	-1.74055	-0.442652	0.259007	0.043425	2.82275	2.6011	1.6129	1.58184	2.32784		0.291898	0.380011	-0.501784				0.828202	1.06724		1.28043
N-methylglycine	-0.874667	0.367113	1.31863	1.27914	1.32246	1.30874	1.17013	1.26292	0.402443	1.33101	-0.228133	-0.359183	-0.0827149	-0.246315	-0.251585	-0.241927	-0.130485	-0.847349	-0.64354	-0.613106
Alanine	-0.874667	0.367113	1.31863	1.27914	1.3224	1.30874	1.17013	1.26284	0.402443	1.33101	-0.228351	-0.359183	-0.0825755	-0.246315	-0.251585	-0.241927	-0.130485	-0.847735	-0.64354	-0.617304
Creatine	-1.59927	-0.0237298	-2.26043	-1.33004	-3.51611	-3.6994		-2.16045	-3.52662	-4.15188	-0.498079	0.0197638	0.295836	0.306325	0.719897	1.78318	1.01759	-1.19965	-1.48298	-1.31933
Spermidine											1.01594	2.8392	1.31191	-0.701114	0.376624	-1.45135	-1.25072	0.784903	-3.07215	2.1433
Arabinose-Ribose	-5.39283	0.727962	1.96187	1.82855	3.40147	3.52756	1.68396	2.31285	3.50579	4.20344	-0.0190648	-0.341284	0.0239863	-0.731528	-0.723008	-3.01477	-2.25601	0.614073	0.207585	0.7161
N-methylproline	-1.90826	0.745554	0.427564	0.00453827	0.611379	0.688887	0.609081	1.78726	1.71302	3.23169	0.271495	0.117701	-0.174465	-0.177576	-0.535368	-1.95871	-0.514799	-0.595528	0.335657	0.894627
Carnitine	-2.38626	-0.873814	-0.871163	-0.291136	0.857222	0.458429	-0.0831647	-0.197727	-0.457056	-0.0613524	-1.31406	-1.16248	-0.265503	-0.284905	-0.308589	-0.678813	-0.519844	-1.22632	-0.0330428	-0.216974
Pyridoxine	-3.76635	-1.50276	-1.92566	-2.08786	0.021511	0.579746	-0.994253	0.119904	0.430796	-0.0303437	-1.86617	-0.541537	-1.24163	-3.51638	0.0775256				-1.77872	0.486163
Guanine	-2.72468	-2.26551	-1.74415	-3.5674	-3.45611	-5.18955	-4.28374	-5.8986	-4.45344	-3.3645	-1.05253	0.633351	-0.182287	-1.85216	-3.07939	-4.46244	-4.60224	-4.73499	-1.89546	-1.77916
Guanosine	-0.365039	0.871787	-0.316724	1.45923	1.94212	0.206299	-0.55199	-0.78357	-1.83465	-1.45005	-1.88101	0.0751015	-0.556496	-2.18608	-1.16683	-1.61295	-2.5038	-1.06926	0.0915931	-1.1566
Phenyllactic acid	-0.278852		2.73636		0.563522	-0.283093	-0.789537		-0.227527	-0.556172							0.0408233
-0.982723	-0.982723	-0.0795184	-0.127254	0.606341	-0.247679	-0.162241	-0.72602	-0.438406	-0.0547579	-1.65669
0.0928094	0.0928094	0.288361	-0.0975699	0.245462	0.202769	-0.225734	-0.31303	-0.147815	0.141411	0.753581
0.186169	0.186169	0.418461	-0.155323	0.432124	0.375656	-0.116317	-0.272371	-0.178543	0.140643	0.720641
-0.0424336	-0.0424336	0.283529	-0.359227	0.031833	0.258304	-0.194075	-0.164078	0.0399947	0.582735	0.955232
0.477895	0.477895	0.768194	0.991852	1.47404	1.53452	0.909501	0.0709248	1.09184	0.496674	0.905867
0.670673	0.670673	0.794339	0.483652	0.674882	0.270548	-0.12317	0.040418	0.299483	0.0424325	0.704226
0.947492	0.947492	1.12863	0.371393	0.925832	0.455315	0.237975	-0.467096	0.347431	0.21042	0.754583
0.565287	0.565287	0.57381	0.46381	0.540264	0.0167611	-0.0224398	0.0260807	-0.0257803	0.0726898	0.611488
-0.951221	-0.951221	-0.54933	-0.446386	-0.00268731	0.599391	-0.335011	-0.268398	0.959605	0.914708	0.00300887
0.48624	0.48624	0.746222	-0.375763	0.592312	0.194278	-0.398369	0.143968	-0.271343	0.523101	0.257901
0.495177	0.495177	0.00257406	2.54036	0.921328	1.50689	1.31497	1.07748	1.98905	-0.44423	-1.33836
0.596904	0.596904	0.156657	2.30366	1.27046	2.13774	2.03634	3.41589	1.95885	2.00722	0.254223
-0.13013	-0.13013	-0.535225	0.419152	-0.355676	-0.211214	-0.129816	0.309484	0.798173	-1.07124	-0.401598
0.48367	0.48367	0.55618	0.495146	1.0441	1.25263	0.905625	2.23992	0.413828	0.262923	0.133685
0.249881	0.249881	-0.159494	0.38516	0.919741	1.61503	0.645088	0.474749	1.77382	0.283901	0.72027
-0.118572	-0.118572	0.00113341	1.60249	1.92071	1.54752	1.66805	1.97328	1.89916	0.831327	-0.783575
0.768855	0.768855	1.00788	0.576579	0.362853	0.577974	1.56176	0.83481	1.55039	0.222688	0.472934
-0.56336	-0.56336	-0.449162	-0.739661	-0.720271	-0.273574	-0.98525	-1.67117	0.920843	0.409163	-0.714515
-0.623265	-0.623265	-0.186031	0.0915764	-1.16683	0.00604571	-0.458317	-0.400284	0.458748	0.479599	-0.324314
-1.41081	-1.41081	-1.06501	-0.93607	-1.14582	0.531344	-0.268046	-1.02227	-1.23972	-0.744212	-1.20142
0.498224	0.498224	0.236286	1.60243	0.919413	1.18393	1.16732	0.307756	1.68492	0.000743045	0.107288
-1.07516	-1.07516	-1.41339	0.0301376	-0.61509	0.338807	-1.41382	-1.63633	-0.931604	0.165041	-0.506968
-0.99203	-0.99203	-0.221797	-0.0529878	-0.37983	-0.608534	0.0569942	0.456586	-0.469507	-0.614068	-0.0776453
2.56762	2.56762	1.15806	1.83468	0.668662	2.01681	1.45598	-0.39569	0.981695	0.430993
0.233707	0.233707	-0.495032	1.579	0.109179	0.765189	0.354324	-1.85811	0.752784	1.0209	-1.17638
-0.841195	-0.841195	-0.112752	-0.963993	0.514974		1.0674	-4.18054		2.01107
-0.990684	-0.990684	-0.897609	-1.21321	-0.894892	0.361655	-2.1959	-0.981608	-2.06343	0.1577	-1.36355
3.69025	3.69025	2.86229	3.67053	2.91386	4.34624	3.14042	-4.53398	4.36214	5.19444	5.15909
0.168368	0.168368				0.129486		-1.05089
0.488416	0.488416	0.412127	0.302146	-0.416082	-0.224742	-2.24861	-1.12744	-0.1621	0.537584	1.0444
0.291898	0.291898	0.380011	-0.501784				0.828202	1.06724		1.28043
-0.228133	-0.228133	-0.359183	-0.0827149	-0.246315	-0.251585	-0.241927	-0.130485	-0.847349	-0.64354	-0.613106
-0.228351	-0.228351	-0.359183	-0.0825755	-0.246315	-0.251585	-0.241927	-0.130485	-0.847735	-0.64354	-0.617304
-0.498079	-0.498079	0.0197638	0.295836	0.306325	0.719897	1.78318	1.01759	-1.19965	-1.48298	-1.31933
1.01594	1.01594	2.8392	1.31191	-0.701114	0.376624	-1.45135	-1.25072	0.784903	-3.07215	2.1433
-0.0190648	-0.0190648	-0.341284	0.0239863	-0.731528	-0.723008	-3.01477	-2.25601	0.614073	0.207585	0.7161
0.271495	0.271495	0.117701	-0.174465	-0.177576	-0.535368	-1.95871	-0.514799	-0.595528	0.335657	0.894627
-1.31406	-1.31406	-1.16248	-0.265503	-0.284905	-0.308589	-0.678813	-0.519844	-1.22632	-0.0330428	-0.216974
-1.86617	-1.86617	-0.541537	-1.24163	-3.51638	0.0775256				-1.77872	0.486163
-1.05253	-1.05253	0.633351	-0.182287	-1.85216	-3.07939	-4.46244	-4.60224	-4.73499	-1.89546	-1.77916
-1.88101	-1.88101	0.0751015	-0.556496	-2.18608	-1.16683	-1.61295	-2.5038	-1.06926	0.0915931	-1.1566
							0.0408233

## Sheet: EDF 5b content
colonization status	habitat	replicate	sampling site	Histidine	N-methylalanine et al	Cytidine 5-Monophosphate	Uracil	3-Hydroxybutyric acid	Indoleacetylglycine	N-methylproline
GF	c	A	6	0.131107	0.148007	0.00131509	0.00989148	0.000378096		0.055802
SPF	c	A	7	0.000107456		4.66086e-05		0.000627393		0.000197119
GF	c	A	5	0.078621	0.0429854	0.00153215	0.000742169	0.00308991		0.0628643
GF	c	A	4	0.117413	0.0751709	0.00125495	0.0260348	0.0178161		0.0432804
SPF	c	A	11	0.10684	0.0187685	0.000273227	0.232646	0.084262	0.00102206	0.00135665
SPF	c	A	1	0.00323493	0.0421904	0.00100263	0.00184862	0.0425616	0.000130568	0.00375237
SPF	c	A	8	0.000839589	0.001039	0.000120945	0.000214033	0.000335584		0.00104976
SPF	c	A	9	0.0591256	0.0758418	0.00101685	0.0279222	0.0503546		0.00976446
GF	c	A	1	0.0209924	0.00983426	0.000424704	0.00113026	0.0786708		0.00250674
GF	c	A	9	0.114613	0.117944	0.00227006	0.000188048	0.00627703		0.0293592
GF	c	A	8	0.150115	0.0663451	0.00258202	0.00354955	0.00291038		0.0296417
SPF	c	A	4	0.180169	0.0831417	0.0182103	0.0783173	0.0616315	0.000706841	0.196228
GF	c	A	11	0.0351439	0.0408175	0.000662132	0.00418488	0.0221334		0.00384995
SPF	c	A	2	0.00216269	0.00349769	0.000500864	0.000417067	0.000726545		0.0136699
SPF	c	A	12	0.00268909	0.0607656	0.0591715	0.028744	0.30205		0.000668343
SPF	c	A	5	0.238679	0.0988344	0.00901103	0.0723505	0.0503429	0.000558317	0.24309
SPF	c	A	10	0.138314	0.0879624	0.000481376	0.0437412	0.0605278	0.000630372	0.00425474
GF	c	A	7	0.158944	0.0234861	0.00130843	0.00228863	0.00484404		0.0404011
SPF	c	A	3	0.00119548	0.00128574	0.000152051	0.00064841	0.00102944		0.117771
GF	c	A	12	0.402941	0.0369002	0.0145464	0.01087	0.0916788		0.246834
GF	c	A	3	0.136628	0.0266978	0.0183229	0.00946917	0.0655572	0.000295787	0.0515695
GF	c	A	10	0.0578191	0.0675674	0.000236133	0.00411479	0.00462807		0.0138378
GF	c	A	2	0.0666355	0.0133203	0.00139538	0.00173176	0.129083	0.00105711	0.0946106
SPF	c	A	6	0.000896188	0.0010353	0.000199947	0.000300859	0.000700472		0.0013174
SPF	c	B	8	0.000196213	0.000394865	0.000143275	0.000546647	0.00116122		0.000107022
SPF	c	B	1	0.00312222	0.044528	0.000752901	0.0130176	0.359916		0.00259984
SPF	c	A	14	0.0326272	0.218321	0.00580259	0.0340255	0.0755392	0.000945025	0.0140195
GF	c	A	13	0.00061562	0.00131385	0.000450231	0.000303617	0.00259828		0.0315037
SPF	c	B	5	0.155147	0.0758523	0.000310049	0.0189193	0.0553293		0.000154312
GF	c	A	15	0.581038	0.112123	0.111708	0.0773813	0.215482		0.0179337
GF	c	B	1	0.0039723	0.00264094	5.14408e-05	0.0363602	0.027324		0.00239333
SPF	c	B	4	1.86818	0.292055	0.0352351	0.0306924	0.31635	0.00018084	0.727363
SPF	c	B	2	0.00872069	0.0140573	0.00130384	0.00106955	0.00576872		0.00125906
SPF	c	A	13	0.00738901	0.0308863	0.0827537	0.0364131	1.34883		0.0114311
GF	c	A	14	0.199492	0.0656193	0.000385152	0.0223831	0.0867365		0.00951411
SPF	c	A	15	0.0155428	0.0488414	0.0137051	0.050622	0.540787	0.000134838	0.00840584
SPF	c	B	7	0.000352513	0.000392392	2.81651e-05	0.000119169			0.000251942
SPF	c	B	6	0.000375235	0.000332507	2.10959e-05	0.000162979	0.000472694		0.00141339
SPF	c	B	3	0.61154	0.160225	0.0483219	0.0707458	0.790968	0.000210458	0.752509
SPF	c	B	9	0.000741158	0.000867201	8.13726e-05	0.000278843	0.000871926		0.000311818
SPF	c	B	10	1.09467	0.257241	0.00675239	0.0322536	0.0872083	0.000108549	0.35082
SPF	c	B	11	1.0762	0.254571	0.0137777	0.152775	0.21655	0.000150552	0.33019
SPF	c	B	14	0.0246827	0.321053	0.0620651	0.213555	9.30766	0.000217655	0.00309057
GF	c	C	4	0.189608	0.0588387	0.000787249	0.00874714	0.0431167	0.000157669	0.00108172
SPF	c	C	3	0.539172	0.159499	0.0377716	0.108225	0.640341	0.000390405	0.04054
GF	c	C	1	0.00317836	0.0177001	0.00061288	0.00606046	0.28705	0.000190079	0.00336384
SPF	c	C	5	0.00215802	0.00268138	4.97976e-05	0.00105594	0.000799418		0.00938968
GF	c	C	2	3.0414e-05		1.75531e-05		0.000291466		0.000220392
SPF	c	C	2	0.842338	0.230191	0.0494037	0.0988789	1.10753	0.000146759	0.0174047
GF	c	B	14	0.0495506	0.03148	0.000189815	0.0201097	0.0633864		0.00480403
GF	c	B	15	0.0633317	0.0344081	0.00014175	0.0264924	0.043508		0.0428363
GF	c	B	13	0.0608423	0.0468608	0.000647221	0.0199582	0.0588679	0.000122571	0.00934489
SPF	c	C	6	0.680614	0.113798	0.0127072	0.0922389	0.463225	0.000758276	0.00942685
GF	c	C	3	0.116909	0.0776422	0.000385633	0.00270146	0.058705	0.000462176	0.0277824
SPF	c	B	13	0.0193798	0.585266	0.0575596	0.40652	2.59776	0.000388891	0.0873017
SPF	c	C	4	0.977803	0.181629	0.0528511	0.00986501	0.816075	0.000630581	0.068424
GF	c	C	6	0.0277723	0.0562917	0.000173162	0.0112955	0.0443201	0.000155677	0.0383195
GF	c	C	5	0.216355	0.127381	0.000917109	0.00275936	0.0259839	0.000202229	0.000895557
SPF	c	C	1	0.00266861	0.00278171	0.00109115	0.0290179	2.64824	0.00029405	0.00219702
SPF	c	B	15	0.0205116	0.424732	0.0512626	0.519057	3.35167	0.00043409	0.00370249
GF	c	B	12	0.291901	0.101503	5.97438e-05	0.0149542	0.0971549		0.015457
GF	c	B	10	0.178376	0.145584	0.00088878	0.0221042	0.0877211		0.0145502
GF	c	B	11	0.0193772	0.00403732	0.000565811	0.0224781	0.100506		0.00234167
SPF	c	B	12	0.0104426	0.446463	0.0698407	0.331974	1.5801	0.000257157	0.00263939
SPF	c	D	3	0.105984	0.225094	0.00524931	0.00859198	0.0465284		0.000389865
SPF	c	C	12	0.0104073	0.0910935	0.0389646	0.239234	1.96233	0.000109621	0.0242797
GF	c	D	2	0.000183435	0.000317953	5.5445e-05	0.00013366	0.000408704		0.0292313
SPF	c	C	9	3.67692e-05		1.6487e-05		0.000724758		0.00015584
GF	c	C	13	0.208285	0.0666157	0.000374219	0.022751	0.102639		0.0239928
GF	c	C	12	0.953527	0.151396	5.11194e-05	0.0223643	0.062679		0.0186504
GF	c	C	11	0.0924734	0.0804168	0.0200828	0.0287665	0.0465304		0.00882563
SPF	c	C	8	6.5369e-05		1.55056e-05		0.00229706		0.000222296
GF	c	C	15	0.202177	0.0522214	0.000431929	0.0369983	0.0438452		0.0391791
GF	c	C	8	0.0688117	0.0572526	0.000109952	0.0245363	0.0725156		0.0142163
GF	c	C	10	0.0475458	0.0150021	0.00262782	0.024585	0.09976		0.0209542
GF	c	C	9	0.0573822	0.0319936	1.41756e-05	0.0350847	0.0770151		0.00801549
GF	c	C	7	0.0941054	0.106788	0.000320119	0.0187763	0.0554918	0.000218586	0.016321
SPF	c	C	13	0.0230216	0.131399	0.0700383	0.145436	2.08006	0.000373573	0.051229
GF	c	D	3	0.000500918	0.00186548	0.000110708	0.000642574	0.00156076		0.0913953
SPF	c	C	14	0.0239514	0.0829041	0.0230186	0.0920347	0.847495	0.000666491	0.00941843
SPF	c	C	10	1.12005	0.184346	0.00880412	0.0144948	0.334387	0.00296534	0.366308
SPF	c	D	2	0.167101	0.0594998	0.014287	0.178916	0.818122	0.0004702	0.00109124
SPF	c	C	11	0.0625797	0.0745181	0.014422	0.0686359	0.263818		0.409098
GF	c	D	1	0.000459548	0.000628105	7.28317e-05	0.00022237			0.0149279
GF	c	C	14	0.127473	0.042631	0.00023481	0.0321646	0.0580369		0.0347804
SPF	c	C	15	0.0349108	0.0461679	0.0346548	0.296117	1.45859	0.000920786	0.00305445
SPF	c	D	1	0.0126961	0.00841861	0.000691985	0.0542019	1.17132	0.0007462	0.000555388
SPF	c	C	7	0.976418	0.142727	0.0542871	0.0248384	0.500246	0.00173691	0.222426
SPF	c	D	15	0.018411	0.0610418	0.0257602	0.306428	1.00546	0.000189992	0.00551698
GF	c	D	14	0.0350656	0.025894	0.000254456	0.0204988	0.0434209		0.073271
GF	c	D	12	0.287562	0.0552384	7.3861e-05	0.0163564	0.0844192		0.0998283
SPF	c	D	6	0.563536	0.0792212	0.0147575	0.0191155	0.325008	0.000888831	0.0777773
SPF	c	D	13	0.0728572	0.100167	0.0135734	0.183385	0.577817	0.00066118	0.00473913
SPF	c	D	9	0.326233	0.108695	0.00162036	0.00875793	0.0931844	0.000280367	0.118938
GF	c	D	7	0.0170062	0.0181296	0.000131921	0.00215945	0.00355733		0.00671134
GF	c	D	15	0.0381615	0.0390075	6.37075e-05	0.0158485	0.00595517		0.0169752
SPF	c	D	4	0.000270576	0.000148602	9.50124e-06	7.1217e-05	0.000416214		9.94856e-05
GF	c	D	6	0.0499759	0.0571616	0.00017114	0.00329334	0.00671786		0.0134445
SPF	c	D	12	0.00353848	0.0827303	0.0193638	0.102678	0.264024	0.000210066	0.00481377
GF	c	D	11	0.0310874	0.0407045	0.00139574	0.00670804	0.0477548		0.00403321
SPF	c	D	14	0.0153211	0.0299978	0.01072	0.0519505	0.56534	0.000114148	0.00319561
GF	c	D	9	0.0542212	0.0589418	0.000137894	0.0211871	0.0792466		0.0256386
SPF	c	D	8	0.554611	0.0805458	0.0020499	0.0270787	0.202854	0.000522379	0.139251
GF	c	D	8	0.0346487	0.0532478	0.000284281	0.004722	0.0075395		0.0129404
SPF	c	D	5	4.11584e-05		8.22526e-06		0.000505735		0.00011775
GF	c	D	5	0.0358685	0.00713227	0.000108756	0.00408313	0.00422206		0.00593611
SPF	c	D	11	1.62098	0.272826	0.00425273	0.026866	0.335922	0.000343343	0.443913
SPF	c	D	10	0.783136	0.200084	0.00432894	0.0192241	0.109929	0.000256495	0.226981
SPF	c	D	7	0.605702	0.109566	0.0124757	0.00626462	0.232468	0.000643767	0.102131
GF	c	D	4	0.0841485	0.0289832	0.000883003	0.00391837	0.00587442	0.000171901	0.0183444
GF	c	D	10	0.0313356	0.0247215	0.000135211	0.0284578	0.0724452		0.0202072
GF	c	D	13	0.032337	0.0240868	0.000322767	0.0138332	0.065238		0.00028474
GF	c	E	4	0.159097	0.0777131	0.00131429	0.0135233	0.0773844	0.000293854	0.308227
SPF	c	E	4	2.38827e-05		5.02414e-06		0.00228076		0.000171475
GF	c	E	9	0.0363208	0.0359134	0.00183317	0.00826445	0.0513999		0.0065038
GF	c	E	10	0.0208238	0.0372589	0.0035454	0.0051589	0.0284535		0.0280899
GF	c	E	3	0.374459	0.0314002	0.000693304	0.0410618	0.130192	0.000549991	0.140334
SPF	c	E	2	1.27566e-05		6.13954e-06		0.000499449		0.000531612
SPF	c	E	3	0.404882	0.477482	0.00726861	0.0948244	0.298019	0.000298238	0.576556
GF	c	E	8	0.136335	0.0868889	0.00097529	0.0130408	0.0228489		0.0523217
GF	c	E	1	0.0156383	0.00487911	0.00105379	0.0255079	1.37287		0.000444452
GF	c	E	6	0.0788537	0.0684382	0.000339383	0.0218449	0.0407142		0.0678611
GF	c	E	2	0.0305743	0.0544097	0.00247988	0.00337807	0.504387	0.000732045	0.056309
GF	c	E	11	0.40462	0.112865		0.00947475	0.111451		0.00320998
SPF	c	E	1	0.00153682	0.0159495	0.00291194	0.00186687	0.142546	0.000308293	0.000865512
GF	c	E	12	0.0382582	0.0268208	0.000493373	0.0113157	0.0650032		0.00609154
GF	c	E	7	0.0371925	0.073083	0.000174852	0.00497083	0.0187201		0.0293963
GF	c	E	5	0.0184872	0.0418266	2.06967e-05	0.00701284	0.0034895		0.0373095
SPF	c	E	15	0.0126527	0.323322	0.049213	0.229359	8.50486		0.0312918
GF	c	B	8	0.0266918	0.0471073	0.000662195	0.00937122	0.000364999		0.00787588
SPF	c	E	5	5.92052e-05	0.0046434	0.000601672	0.000897249	0.000586546		0.00240222
SPF	c	E	12	0.0102461	0.307037	0.110738	0.0955777	3.15467	0.000225596	0.0424358
GF	c	E	15	1.64309e-05		1.94007e-05	0.000141086	0.000596012		0.000429306
SPF	c	E	14	0.00683942	0.334737	0.00660392	0.00441547	0.749795		0.000419145
GF	c	B	9	0.138442	0.0910414	0.00328007	0.00194335	0.0359964		0.00418837
SPF	c	E	11	0.89304	0.167931	0.0493369	0.0112206	0.0502584	0.000127056	0.00755059
GF	c	B	4	0.123857	0.0171305	0.000422107	0.0070617	0.0210815	0.000381272	0.13116
SPF	c	E	8	0.147144	0.0674988	0.000305118	0.0192844	0.0543706		0.242737
SPF	c	E	9	0.912012	0.0981293	0.000605494	0.0146637	0.12691	0.000308944	0.89973
GF	c	B	7	0.0189533	0.0367972	0.000575381	0.00156924	0.00157059		0.00145319
SPF	c	E	6	0.614179	0.0354847	0.000164924	0.0195128	0.114067	0.000798758	0.454852
GF	c	B	2	0.0675087	0.0267761	0.000282785	0.0107229	0.0326005	0.000319016	0.0942413
GF	c	E	14	0.0382423	0.00179135	0.00011067	0.0193137	0.0168789	0.000109529	0.0126486
SPF	c	E	13	2.84088e-05		1.25651e-05				0.000780728
SPF	c	E	7	1.53148e-05		1.61328e-05	8.63513e-05	0.000345486		0.000221654
GF	c	B	5	0.0168422	0.0055659	0.000228793	0.000471178	0.00265471	0.000137094	0.0344415
GF	c	E	13	0.0118999	0.00059647	0.000206276	0.0154762	0.0801489		0.00919654
GF	c	B	3	0.100225	0.00921021	0.000160494	0.00694559	0.0268442	0.00065881	0.178801
SPF	c	E	10	1.18135e-05	0.000119517	1.57029e-05		0.000399813		0.000374931
GF	c	B	6	0.0609942	0.0311343	0.000999138		0.00492658	0.000122516	0.00151793

## Sheet: EDF 5b mucus
colonization status	habitat	replicate	sampling site	Spermidine
SPF	m	A	4	0.00546148
SPF	m	A	1	0.0607495
SPF	m	A	2	0.00331472
SPF	m	A	3
SPF	m	B	4	0.642361
SPF	m	A	13	0.0562094
SPF	m	B	3	0.0646176
SPF	m	B	2	0.193985
SPF	m	B	1	0.00722583
SPF	m	B	9	0.00247065
SPF	m	A	15	0.367987
SPF	m	B	6	0.052781
SPF	m	A	14	0.0101342
SPF	m	B	5	0.00970262
SPF	m	B	7	0.0040038
SPF	m	B	8	0.00696342
SPF	m	B	13
SPF	m	B	15	1.59294
SPF	m	C	3	0.0320264
SPF	m	B	10
SPF	m	B	11	0.0037922
SPF	m	C	6	0.0325387
SPF	m	C	1
SPF	m	C	5	0.00796759
SPF	m	C	2	0.015214
SPF	m	B	14	1.70556
SPF	m	B	12	0.00716501
SPF	m	C	4	0.016006
SPF	m	C	12
SPF	m	C	10	0.00466592
SPF	m	C	15
SPF	m	C	13	0.00782916
SPF	m	C	11	0.47441
SPF	m	C	8	0.0307511
SPF	m	D	1	0.0245874
SPF	m	D	2	0.00469179
SPF	m	C	7	0.26769
SPF	m	C	9	0.163297
SPF	m	D	3	0.73717
SPF	m	C	14	0.00196051
SPF	m	D	15
SPF	m	D	6	0.0236002
SPF	m	D	14
SPF	m	D	7
SPF	m	D	4	0.00643384
SPF	m	D	11	1.94472
SPF	m	D	12
SPF	m	D	8
SPF	m	D	10
SPF	m	D	13
SPF	m	D	5	0.00265845
SPF	m	D	9	2.98738
SPF	m	E	12
SPF	m	E	2	0.733995
SPF	m	E	6
SPF	m	E	10	0.0146406
SPF	m	E	4	0.00874947
SPF	m	E	1	0.00133237
SPF	m	E	8	0.00180816
SPF	m	E	11	0.00196331
SPF	m	E	7	0.0753405
SPF	m	E	9
SPF	m	E	5	0.00164821
SPF	m	E	3	0.516372
SPF	m	A	10	0.00353737
SPF	m	A	7	0.0176483
SPF	m	A	5	0.0122118
SPF	m	E	14	1.84337
SPF	m	A	12	0.215107
SPF	m	A	8	0.0615579
SPF	m	A	11	0.00804252
SPF	m	A	6	0.0314352
SPF	m	E	15	0.21419
SPF	m	E	13	0.0106833
SPF	m	A	9
