# Supplementary material for: Metabolic landscape of the male mouse gut identifies different niches determined by microbial activities
Source: Nat Metab. 2023 May 22;5(6):968–80. doi: 10.1038/s42255-023-00802-1 (PMC10290957; doi:10.1038/s42255-023-00802-1)
Supplement: Source Data Extended Data Fig. 6 — Microbial abundance data. [file 42255_2023_802_MOESM15_ESM.xlsx]

## Sheet: EDF6
		other	Erysipelotrichaceae	Rikenellaceae	Lactobacillaceae	Ruminococcaceae	Muribaculaceae	Akkermansiaceae	Bacteroidaceae	NA	Oscillospiraceae	unclassified_Bacteroidales	Lachnospiraceae
content	duodenum	0.039875	0.00758333	0.00141667	0.103	0.024625	0.0375417	0.007	0.0102083	0.110625	0.0895833	0.1295	0.439042
content	jejunum	0.060375	0.005625	0.007875	0.00479167	0.0212083	0.0292083	0.202625	0.047875	0.05575	0.115083	0.090625	0.358958
content	ileum	0.0273333	0.0211667	0.0105	0.0025	0.0323333	0.0385	0.00266667	0.079	0.101167	0.136667	0.161	0.387167
content	cecum	0.0406111	0.00805556	0.0214444	0.00116667	0.0220556	0.0678333	0.0382222	0.121444	0.0797222	0.129833	0.164722	0.304889
content	colon	0.0361	0.00733333	0.0089	0.0043	0.0249	0.0607	0.00863333	0.0529	0.0799333	0.1332	0.188833	0.394267
		other	Erysipelotrichaceae	Deferribacteraceae	Ruminococcaceae	Bacteroidaceae	Muribaculaceae	NA	unclassified_Bacteroidales	Oscillospiraceae	Lachnospiraceae
mucus	duodenum	0.0338333	0.0146667	0.0318333	0.0316667	0.0483333	0.02425	0.0835	0.0704167	0.203833	0.457667
mucus	jejunum	0.0356667	0.0135	0.0336667	0.0353333	0.0346667	0.0348333	0.073	0.121833	0.1385	0.479
mucus	ileum	0.0231667	0.0198333	0.0106667	0.0315	0.0355	0.019	0.114333	0.0685	0.173667	0.503833
mucus	cecum	0.05275	0.0115417	0.0140417	0.018875	0.0155417	0.0635	0.058625	0.1635	0.0899167	0.511708
mucus	colon	0.0789	0.0063	0.000566667	0.023	0.0096	0.0565333	0.0563667	0.2048	0.0808	0.483133
